# Supplementary material for: Footprints of parasitism in the genome of the parasitic flowering plant Cuscuta campestris
Source: Nat Commun. 2018 Jun 28;9:2515. doi: 10.1038/s41467-018-04344-z (PMC6023873; doi:10.1038/s41467-018-04344-z)
Supplement: Supplementary file 3 — Supplementary Data 1 [file 41467_2018_4344_MOESM3_ESM.xlsx]

## Sheet: OrthologousGroups
Supplementary Data 1: Orthogroups comprising genes from Amaranthus hypochondriacus, Arabidopsis thaliana, Daucus carota, Mimulus guttatus, Oryza sativa, Sorghum bicolor, S. lycopersicum, Vitis vinifera, Populus trichocarpa, and Dioscorea rotundata and Iponema nil.
	Amaranthus hypochondriacus	Arabidopsis thaliana	Daucus carota	Mimulus guttatus	Oryza sativa	Sorghum bicolor	S. lycopersicum	Vitis vinifera	Cuscuta campestris	Populus trichocarpa	Iponema nil	Dioscorea rotundata
OG0000000	AHYPO_019263-RA, AHYPO_011791-RA, AHYPO_012056-RA, AHYPO_000790-RA, AHYPO_014802-RA, AHYPO_012381-RA, AHYPO_022236-RA, AHYPO_010650-RA	AT1G10000.1, AT4G20640.1, AT3G26855.1, AT4G20610.1, AT1G52990.1, AT4G20630.1, AT5G65005.1, AT3G43940.1, AT2G22440.1, AT2G13980.1, AT4G03292.1, AT4G09775.1, ATMG00310.1, AT5G42965.1, AT2G06845.1, AT4G20580.1, AT1G77815.1, AT4G20550.1, AT1G04625.1, AT4G20650.1, AT1G27870.1, AT2G02650.1, AT3G23320.1, AT2G33160.1, AT3G09510.1, AT1G50160.1, AT5G42905.1, AT1G40390.1, AT4G29090.1, AT3G32130.1, AT4G20540…	DCAR_009456, DCAR_025676, DCAR_024993, DCAR_015527, DCAR_013018, DCAR_010611, DCAR_028352, DCAR_017354, DCAR_028299, DCAR_031431, DCAR_015876, DCAR_023099, DCAR_017397, DCAR_010812	Migut.H02380.1.p	LOC_Os09g38170.1, LOC_Os04g31660.1, LOC_Os01g73662.1, LOC_Os01g36520.1, LOC_Os04g41180.1, LOC_Os07g22660.1, LOC_Os03g11430.1, LOC_Os11g08230.1, LOC_Os02g06215.1, LOC_Os05g14280.1, LOC_Os11g05030.1, LOC_Os12g09450.1, LOC_Os03g48904.1, LOC_Os01g09090.1, LOC_Os01g51632.1, LOC_Os09g29620.1, LOC_Os03g41010.1, LOC_Os07g14260.1, LOC_Os11g30660.1, LOC_Os11g03360.1, LOC_Os02g54480.1, LOC_Os11g44890.1, LOC…	Sobic.001G521001.1.p, Sobic.004G119300.1.p, Sobic.001G203450.1.p, Sobic.003G252750.1.p, Sobic.002G360400.1.p, Sobic.003G188700.1.p, Sobic.006G114150.1.p, Sobic.010G254401.1.p, Sobic.001G338200.1.p, Sobic.003G208600.1.p, Sobic.002G141050.1.p, Sobic.007G109500.1.p, Sobic.002G167700.1.p, Sobic.001G107700.2.p, Sobic.001G014400.1.p, Sobic.005G035600.1.p, Sobic.004G201000.1.p, Sobic.002G120601.1.p, Sob…	Solyc10g044460.1.1, Solyc00g030520.2.1, Solyc03g053090.1.1, Solyc03g078170.1.1, Solyc03g077970.1.1, Solyc00g304030.1.1, Solyc01g056820.1.1, Solyc09g005440.1.1, Solyc04g054650.1.1, Solyc04g050280.1.1, Solyc05g041290.1.1, Solyc06g011390.1.1, Solyc06g036750.1.1, Solyc00g012310.1.1, Solyc11g056530.1.1, Solyc00g199960.1.1, Solyc03g051940.1.1, Solyc07g026580.1.1, Solyc04g071460.1.1, Solyc11g028290.1.1,…	GSVIVT01023497001, GSVIVT01004252001, GSVIVT01002871001, GSVIVT01020562001, GSVIVT01008606001, GSVIVT01032339001, GSVIVT01030064001, GSVIVT01000260001	Cc037675.t1, Cc039404.t1, Cc043245.t1, Cc005600.t1, Cc015689.t1, Cc015434.t1, Cc029795.t1, Cc046007.t1, Cc022420.t1, Cc013665.t1, Cc015750.t1, Cc037404.t1, Cc005432.t1, Cc028206.t1, Cc047480.t1, Cc036350.t1, Cc011768.t1, Cc025448.t1, Cc004454.t1, Cc024099.t1, Cc016786.t1, Cc038164.t1, Cc014465.t1, Cc033661.t1, Cc024659.t1, Cc013470.t1, Cc029048.t1, Cc031816.t1, Cc036858.t1, Cc013433.t1, Cc002316.…	Potri.T100700.1, Potri.013G112000.1, Potri.010G043000.1, Potri.006G160900.1, Potri.009G089700.1, Potri.001G040700.1, Potri.004G225000.1, Potri.002G000400.1, Potri.003G130600.1, Potri.001G239400.1, Potri.014G144200.1, Potri.003G024500.1, Potri.004G054700.1, Potri.T175400.1	gene=LOC109184326, gene=LOC109177145, gene=LOC109175373, gene=LOC109164040, gene=LOC109175379, gene=LOC109148683, gene=LOC109177507, gene=LOC109187031, gene=LOC109187030, gene=LOC109158058, gene=LOC109170897, gene=LOC109187035, gene=LOC109153039, gene=LOC109183160, gene=LOC109185193, gene=LOC109177942, gene=LOC109166136, gene=LOC109166418, gene=LOC109163417, gene=LOC109191100, gene=LOC109147128, …	Dr16379, Dr23210, Dr13120, Dr15737, Dr05047, Dr18370, Dr08419, Dr18216, Dr07764, Dr03041, Dr15862, Dr13604, Dr16747, Dr03671, Dr01343, Dr24448, Dr25607, Dr20046, Dr06968, Dr07602, Dr24334, Dr17804, Dr18413, Dr10167, Dr13589, Dr07951, Dr18369, Dr24915, Dr18366, Dr22364, Dr08665, Dr20697, Dr23792, Dr23800, Dr25697, Dr25563, Dr25368, Dr09891, Dr08184, Dr04826, Dr02725, Dr17124, Dr23905, Dr22506, Dr2…
OG0000001		AT2G09388.1, AT2G07777.1, ATMG00850.1, ATMG00860.1, ATMG01090.1	DCAR_031921, DCAR_031974	Migut.L00921.1.p	ChrSy.fgenesh.mRNA.12, ChrUn.fgenesh.mRNA.52, ChrUn.fgenesh.mRNA.11, ChrUn.fgenesh.mRNA.15, ChrSy.fgenesh.mRNA.58, ChrSy.fgenesh.mRNA.60, ChrSy.fgenesh.mRNA.65, ChrUn.fgenesh.mRNA.27, ChrUn.fgenesh.mRNA.5, ChrSy.fgenesh.mRNA.55, ChrSy.fgenesh.mRNA.48, ChrUn.fgenesh.mRNA.25, ChrSy.fgenesh.mRNA.31, ChrSy.fgenesh.mRNA.38, LOC_Os08g29450.1, LOC_Os08g05250.1, ChrSy.fgenesh.mRNA.72, ChrSy.fgenesh.mRNA.…	Sobic.001G255001.1.p, Sobic.008G088836.1.p, Sobic.007G123850.1.p	Solyc00g010540.1.1, Solyc03g058870.1.1, Solyc09g055290.1.1, Solyc10g054430.1.1, Solyc10g049320.1.1, Solyc10g047850.1.1, Solyc10g052430.1.1, Solyc11g027680.1.1, Solyc08g043150.1.1, Solyc05g018460.1.1, Solyc10g052420.1.1, Solyc12g036890.1.1, Solyc10g047790.1.1, Solyc11g039520.1.1, Solyc08g029180.1.1, Solyc07g017910.1.1, Solyc01g058580.1.1, Solyc01g020250.1.1, Solyc03g115130.2.1, Solyc02g022840.1.1,…	GSVIVT01012583001	Cc021219.t1, Cc033584.t1, Cc033259.t1, Cc013551.t1, Cc036588.t1, Cc026056.t1, Cc038917.t1, Cc005775.t1, Cc031795.t1, Cc033304.t1, Cc001266.t1, Cc028049.t1, Cc002641.t1, Cc007019.t1, Cc026375.t1, Cc021036.t1, Cc011876.t1, Cc025839.t1, Cc009581.t1, Cc015102.t1, Cc024056.t1, Cc045361.t1, Cc012842.t1, Cc035744.t1, Cc022464.t1, Cc001880.t1, Cc009858.t1, Cc026001.t1, Cc019784.t2, Cc004880.t1, Cc025758.…	Potri.011G138800.1, Potri.008G204500.1, Potri.001G386600.1, Potri.001G176300.1, Potri.001G201200.1, Potri.006G156300.1, Potri.010G037300.1, Potri.019G081900.1, Potri.002G054200.1, Potri.006G095900.1, Potri.011G150000.1, Potri.001G420100.1, Potri.006G163300.1, Potri.010G006500.1, Potri.019G133800.1, Potri.015G082600.1, Potri.009G013100.1, Potri.006G185800.1, Potri.019G075100.1, Potri.019G074900.1	gene=LOC109162351, gene=LOC109191107, gene=LOC109151221, gene=LOC109178650, gene=LOC109168354, gene=LOC109179516, gene=LOC109190923, gene=LOC109190920, gene=LOC109159921, gene=LOC109162254, gene=LOC109162252, gene=LOC109193582, gene=LOC109182659, gene=LOC109155647, gene=LOC109160479, gene=LOC109189660, gene=LOC109147124, gene=LOC109150745, gene=LOC109179177, gene=LOC109179178, gene=LOC109146693, …	Dr24282, Dr22903, Dr12063, Dr07274, Dr21838, Dr26109, Dr22904, Dr21536, Dr21744
OG0000002	AHYPO_013193-RA	ATMG00210.1, AT2G07725.1	DCAR_032433		LOC_Os09g08890.1	Sobic.002G027800.1.p	Solyc09g020180.1.1, Solyc09g050040.1.1, Solyc07g040970.1.1, Solyc11g043190.1.1, Solyc01g049950.1.1		Cc032797.t1, Cc038922.t1			Dr23063, Dr23419, Dr20740, Dr20736, Dr20732, Dr23934, Dr23994, Dr23992, Dr26115, Dr26119, Dr19548, Dr20899, Dr19547, Dr23559, Dr19541, Dr23611, Dr23613, Dr23615, Dr23616, Dr23617, Dr23201, Dr18253, Dr14462, Dr23198, Dr23192, Dr23191, Dr18067, Dr23199, Dr23929, Dr22829, Dr22830, Dr22825, Dr23296, Dr23297, Dr22828, Dr23292, Dr23293, Dr23844, Dr23667, Dr23846, Dr23110, Dr23664, Dr23847, Dr23106, Dr2…
OG0000003	AHYPO_003378-RA, AHYPO_001627-RA, AHYPO_009090-RA, AHYPO_004275-RA, AHYPO_008190-RA, AHYPO_009095-RA, AHYPO_019197-RA, AHYPO_001958-RA, AHYPO_020244-RA, AHYPO_005746-RA, AHYPO_011507-RA, AHYPO_004273-RA, AHYPO_022353-RA, AHYPO_001626-RA, AHYPO_017764-RA, AHYPO_008191-RA	AT1G53350.1, AT1G58602.1, AT1G59124.1, AT3G46530.1, AT1G58400.1, AT4G16095.1, AT1G58807.1, AT3G46710.1, AT3G07040.1, AT1G58390.1, AT3G46730.1, AT5G35450.1, AT1G59218.1, AT1G10920.1, AT1G59780.1, AT5G43470.1, AT5G48620.1, AT1G50180.1, AT1G58848.1, AT1G59620.1, AT1G58410.1	DCAR_005833, DCAR_004982, DCAR_004976, DCAR_003581, DCAR_004853, DCAR_026647, DCAR_025332, DCAR_004877, DCAR_004844, DCAR_026650, DCAR_004975, DCAR_014749, DCAR_008964, DCAR_022573, DCAR_004880, DCAR_004952, DCAR_023561, DCAR_025342, DCAR_009477, DCAR_025329, DCAR_004872, DCAR_004987, DCAR_028713, DCAR_004980, DCAR_004879, DCAR_014736, DCAR_004876, DCAR_008568, DCAR_004981, DCAR_026651, DCAR_0048…	Migut.A00952.1.p, Migut.D01851.1.p, Migut.M01605.1.p, Migut.E00947.1.p, Migut.D01867.1.p, Migut.M01789.1.p, Migut.D01684.1.p, Migut.E00320.1.p, Migut.D02024.1.p, Migut.G00642.1.p, Migut.D01949.1.p, Migut.D01502.1.p, Migut.D01730.1.p, Migut.D01903.1.p, Migut.D01771.1.p, Migut.D01519.1.p, Migut.G00637.1.p, Migut.D01768.1.p, Migut.M01602.1.p, Migut.F01452.1.p, Migut.H02042.1.p, Migut.N02073.1.p, Mig…	LOC_Os08g28570.1, LOC_Os08g05440.1, LOC_Os06g30430.1, LOC_Os11g42040.1, LOC_Os09g34160.1, LOC_Os07g40810.1, LOC_Os08g10260.1, LOC_Os11g15500.1, LOC_Os11g34880.1, LOC_Os11g16470.2, LOC_Os08g01580.1, LOC_Os11g17330.1, LOC_Os11g37860.1, LOC_Os11g12040.1, LOC_Os09g30220.1, LOC_Os07g12680.1, ChrUn.fgenesh.mRNA.29, LOC_Os11g11950.1, LOC_Os01g16390.1, LOC_Os11g37870.1, LOC_Os06g05359.1, LOC_Os01g33810.1…	Sobic.010G046200.1.p, Sobic.005G093800.1.p, Sobic.005G150700.1.p, Sobic.002G058400.1.p, Sobic.002G063600.2.p, Sobic.005G208000.1.p, Sobic.002G062900.1.p, Sobic.005G222600.2.p, Sobic.005G048400.2.p, Sobic.008G189900.3.p, Sobic.007G027100.1.p, Sobic.008G185200.2.p, Sobic.008G067800.1.p, Sobic.007G006100.1.p, Sobic.009G020200.2.p, Sobic.007G186600.1.p, Sobic.005G226400.1.p, Sobic.010G146500.1.p, Sob…	Solyc05g009630.2.1, Solyc04g025850.1.1, Solyc04g025840.1.1, Solyc05g012910.2.1, Solyc04g009070.1.1, Solyc04g007090.1.1, Solyc05g005330.2.1, Solyc11g010160.1.1, Solyc04g012010.2.1, Solyc08g074250.1.1, Solyc02g070410.1.1, Solyc04g008130.1.1, Solyc04g009290.1.1, Solyc04g015210.2.1, Solyc04g009660.2.1, Solyc04g009100.1.1, Solyc03g005670.2.1, Solyc12g017800.1.1, Solyc05g007640.2.1, Solyc04g009690.1.1,…	GSVIVT01012165001, GSVIVT01012167001, GSVIVT01032824001, GSVIVT01026903001, GSVIVT01024114001, GSVIVT01026910001, GSVIVT01026747001, GSVIVT01026750001, GSVIVT01026745001, GSVIVT01028632001, GSVIVT01028629001, GSVIVT01028627001, GSVIVT01028626001, GSVIVT01028624001, GSVIVT01024100001, GSVIVT01024102001, GSVIVT01024101001, GSVIVT01024097001, GSVIVT01018127001, GSVIVT01032827001, GSVIVT01032825001, …	Cc018014.t1, Cc018013.t1, Cc017974.t1, Cc017975.t1	Potri.001G134400.1, Potri.003G099100.1, Potri.018G138500.1, Potri.005G009100.1, Potri.001G134700.1, Potri.005G011500.1, Potri.003G150200.1, Potri.005G008700.1, Potri.T093200.1, Potri.005G009900.1, Potri.005G008000.1, Potri.T129800.1, Potri.018G013500.1, Potri.005G007800.1, Potri.T143000.1, Potri.003G099000.1, Potri.001G134500.1, Potri.T129600.1, Potri.005G034700.1, Potri.005G035700.1, Potri.001G1…	gene=LOC109166246, gene=LOC109166247, gene=LOC109160893, gene=LOC109160890, gene=LOC109160894, gene=LOC109169400, gene=LOC109150791, gene=LOC109174034, gene=LOC109192088, gene=LOC109192085, gene=LOC109151959, gene=LOC109150737, gene=LOC109166126, gene=LOC109166127, gene=LOC109166251, gene=LOC109166250, gene=LOC109175714, gene=LOC109177312, gene=LOC109178939, gene=LOC109166866, gene=LOC109183998, …	Dr07827, Dr20028, Dr23208, Dr12980, Dr23206, Dr23203, Dr13472, Dr13689, Dr04831, Dr22121, Dr22122, Dr13699, Dr13698, Dr13696, Dr13695, Dr13694, Dr11472, Dr12985, Dr12982, Dr12983, Dr12984, Dr12979, Dr12975, Dr12977, Dr13460, Dr13459, Dr12978, Dr04787, Dr24048, Dr22114, Dr04786, Dr22511, Dr13700, Dr04825, Dr22507, Dr22505, Dr22116, Dr22117, Dr22118, Dr22120, Dr22510, Dr16539, Dr20013, Dr13702, Dr1…
OG0000004	AHYPO_021767-RA	AT3G21000.1, AT1G48720.1, AT3G20980.1	DCAR_022599, DCAR_031971, DCAR_025103	Migut.F01395.1.p, Migut.I00401.1.p	LOC_Os02g53090.1, ChrSy.fgenesh.mRNA.15, LOC_Os10g02600.1, LOC_Os01g29880.1, LOC_Os09g12490.1, LOC_Os07g15250.1, LOC_Os10g10510.1, LOC_Os06g25560.1, LOC_Os12g17424.1, LOC_Os02g29870.1, LOC_Os12g30790.1, LOC_Os04g46530.1, LOC_Os10g03090.1, LOC_Os07g20360.1, LOC_Os08g30300.1, ChrSy.fgenesh.mRNA.16, LOC_Os11g29160.1, LOC_Os04g17030.1, LOC_Os12g12400.1, LOC_Os02g29280.1, LOC_Os09g20950.1, LOC_Os09g09…		Solyc03g062860.1.1, Solyc03g062870.1.1, Solyc00g025650.1.1	GSVIVT01000436001, GSVIVT01004783001, GSVIVT01028612001, GSVIVT01011369001, GSVIVT01011368001, GSVIVT01011363001	Cc002732.t1, Cc031680.t1, Cc024178.t1, Cc024023.t1, Cc036044.t1, Cc036970.t1, Cc036935.t1, Cc012352.t1, Cc039094.t1, Cc012855.t1, Cc013037.t1, Cc038415.t1, Cc005395.t1, Cc037882.t1, Cc033663.t1, Cc028084.t1, Cc028981.t1, Cc035636.t1, Cc040316.t1, Cc031216.t1, Cc040411.t1, Cc013075.t1, Cc025972.t1, Cc039378.t1, Cc019945.t1, Cc014410.t1, Cc040184.t1, Cc036343.t1, Cc028620.t1, Cc037886.t1, Cc035686.…	Potri.008G212900.1, Potri.017G079900.1, Potri.003G024300.1, Potri.015G042700.1, Potri.001G369800.1, Potri.006G138200.1, Potri.008G201200.1, Potri.016G073600.1, Potri.013G084700.1, Potri.007G029900.1, Potri.001G228400.1, Potri.011G017600.1, Potri.003G032900.1, Potri.011G094600.1, Potri.011G018900.1, Potri.011G082200.1, Potri.001G361000.1, Potri.010G007100.1, Potri.005G091000.1, Potri.003G045100.1,…	gene=LOC109179781, gene=LOC109187072, gene=LOC109169386, gene=LOC109184129, gene=LOC109150735, gene=LOC109173325, gene=LOC109148626, gene=LOC109160508, gene=LOC109189933, gene=LOC109167438, gene=LOC109154907, gene=LOC109156585, gene=LOC109167864, gene=LOC109152145, gene=LOC109169038, gene=LOC109172188, gene=LOC109181216, gene=LOC109147515, gene=LOC109152442, gene=LOC109183039, gene=LOC109168312, …	Dr18390, Dr06782, Dr03938, Dr06536, Dr04967, Dr19863, Dr18721, Dr08390, Dr08391, Dr06535, Dr18126, Dr14579, Dr08190, Dr20435, Dr19107, Dr01290, Dr03879, Dr06708, Dr20499, Dr19143, Dr05781, Dr24785, Dr25920, Dr03757, Dr01667, Dr12499, Dr19652, Dr25862, Dr12236, Dr14002, Dr11150, Dr19452, Dr06842, Dr01620, Dr08781, Dr17731
OG0000005	AHYPO_020917-RA	ATMG00820.1, ATMG00810.1, ATMG00240.1	DCAR_031925, DCAR_009587	Migut.M00505.1.p, Migut.N01581.1.p	LOC_Os09g16120.1, ChrUn.fgenesh.mRNA.32, LOC_Os04g15760.1, ChrSy.fgenesh.mRNA.7, ChrUn.fgenesh.mRNA.31	Sobic.008G183150.1.p	Solyc08g041990.1.1, Solyc07g017790.1.1, Solyc05g050080.1.1, Solyc02g090880.1.1, Solyc01g056860.1.1, Solyc03g062850.1.1, Solyc08g016230.1.1, Solyc11g040190.1.1, Solyc07g043430.1.1, Solyc12g087800.1.1, Solyc04g025520.1.1, Solyc05g021080.1.1, Solyc01g014080.1.1, Solyc06g011420.1.1, Solyc02g061930.1.1, Solyc11g051150.1.1, Solyc06g011300.1.1, Solyc09g066020.1.1, Solyc07g009480.1.1, Solyc07g041450.1.1,…	GSVIVT01022890001, GSVIVT01022891001, GSVIVT01010555001, GSVIVT01013655001, GSVIVT01031819001, GSVIVT01022703001, GSVIVT01019138001, GSVIVT01019139001, GSVIVT01024357001, GSVIVT01001958001, GSVIVT01015658001, GSVIVT01012382001, GSVIVT01026124001, GSVIVT01018242001, GSVIVT01018241001, GSVIVT01018138001, GSVIVT01000641001, GSVIVT01003501001, GSVIVT01013341001	Cc038930.t1, Cc037903.t1, Cc036052.t1, Cc036053.t1, Cc007506.t1, Cc025960.t1, Cc041158.t1, Cc035138.t1, Cc031896.t1, Cc024086.t1, Cc030385.t1, Cc046110.t1, Cc038591.t1, Cc009766.t1, Cc023642.t1, Cc013582.t1, Cc035035.t1, Cc013672.t1, Cc036509.t1, Cc001202.t1, Cc038316.t1, Cc012506.t1, Cc024079.t1, Cc016125.t1, Cc012316.t1, Cc002011.t1, Cc029082.t1, Cc038828.t1, Cc012788.t1, Cc040052.t1, Cc041673.…	Potri.010G014400.1, Potri.019G054100.1, Potri.016G081500.1	gene=LOC109156344, gene=LOC109162750, gene=LOC109152531, gene=LOC109179510, gene=LOC109177241, gene=LOC109152517, gene=LOC109184673, gene=LOC109154406, gene=LOC109156515, gene=LOC109179323, gene=LOC109190918, gene=LOC109178948, gene=LOC109152039, gene=LOC109158793, gene=LOC109150752, gene=LOC109147209, gene=LOC109150751, gene=LOC109193910, gene=LOC109154041, gene=LOC109184730, gene=LOC109193915, …
OG0000006	AHYPO_022041-RA	AT4G04730.1, AT2G13500.1, AT2G17920.1, AT2G07760.1, AT2G01050.1, AT3G31430.1, AT4G02000.1, AT5G40595.1, AT5G36228.1, AT2G13450.1, AT5G32613.1, AT2G41590.1, AT5G18636.1, AT5G35737.1, AT5G28823.1, AT5G51195.1, AT1G36960.1, AT2G13510.1, AT5G25200.1, AT2G16676.1, AT1G43680.1, AT5G25600.1, AT3G42140.1, AT3G24070.1, AT1G48095.1, AT3G47920.1, AT2G02103.1	DCAR_031590, DCAR_004802, DCAR_024316, DCAR_029865, DCAR_000144, DCAR_008672, DCAR_021282, DCAR_031665, DCAR_031893, DCAR_031752, DCAR_031751, DCAR_025275, DCAR_022683	Migut.A01005.1.p	LOC_Os06g35100.1, LOC_Os10g13840.1, LOC_Os06g50210.1, LOC_Os04g39510.1, LOC_Os11g16250.1, LOC_Os11g18710.1, LOC_Os09g09560.1	Sobic.002G180732.1.p, Sobic.001G347001.1.p, Sobic.005G110418.1.p, Sobic.001G370750.1.p	Solyc00g006020.1.1, Solyc00g013770.1.1, Solyc00g006170.1.1, Solyc07g021480.1.1, Solyc02g010650.1.1, Solyc07g038040.1.1, Solyc09g017970.1.1, Solyc07g037890.1.1, Solyc09g059390.2.1, Solyc04g045260.1.1, Solyc00g297330.1.1, Solyc12g038940.1.1, Solyc11g033320.1.1, Solyc10g012440.1.1, Solyc07g037860.1.1, Solyc11g050700.1.1, Solyc09g018870.1.1, Solyc07g032700.1.1, Solyc01g034030.1.1, Solyc12g038770.1.1,…		Cc023295.t1, Cc011729.t1, Cc013916.t1, Cc010285.t1, Cc024059.t1, Cc044921.t1, Cc023665.t1, Cc037558.t1, Cc014788.t1, Cc029296.t1, Cc022461.t1, Cc007466.t1, Cc015469.t1, Cc037579.t1, Cc042181.t1, Cc045497.t1, Cc037243.t1, Cc035535.t1, Cc039499.t1, Cc026062.t1, Cc018167.t1, Cc040067.t1, Cc036717.t1, Cc032835.t1, Cc012303.t1, Cc040193.t1, Cc041832.t1, Cc037374.t1, Cc037146.t1, Cc032431.t1, Cc028364.…	Potri.005G201700.1, Potri.014G188000.1, Potri.019G045700.1, Potri.015G053200.1, Potri.005G009500.1, Potri.017G066100.1, Potri.008G220500.1, Potri.010G043100.1, Potri.005G151300.1, Potri.010G000100.1, Potri.006G202800.1, Potri.012G053300.1, Potri.017G067800.1, Potri.019G046900.1, Potri.009G000800.1, Potri.012G061200.1, Potri.017G002800.1, Potri.014G187900.1, Potri.013G100900.1, Potri.005G146200.1,…	gene=LOC109175374, gene=LOC109157625, gene=LOC109178651, gene=LOC109189671, gene=LOC109184733, gene=LOC109151190, gene=LOC109154757, gene=LOC109158056, gene=LOC109157058, gene=LOC109169383, gene=LOC109173071, gene=LOC109147775, gene=LOC109168452, gene=LOC109162680, gene=LOC109164862, gene=LOC109179171, gene=LOC109187973, gene=LOC109177168, gene=LOC109176755, gene=LOC109146642, gene=LOC109146855, …	Dr14995, Dr06889, Dr08489, Dr17358, Dr04067, Dr07101, Dr25186, Dr25849, Dr20552, Dr24463, Dr25591, Dr01342, Dr16529, Dr15936, Dr25496, Dr24333, Dr08394, Dr12362, Dr00108, Dr09741, Dr13577, Dr16993, Dr21015, Dr24256, Dr15592, Dr18435, Dr25616, Dr12584, Dr02694, Dr24199, Dr10421, Dr23177, Dr25961, Dr25966, Dr21234, Dr15887, Dr16595, Dr25386, Dr15149, Dr03836, Dr02703, Dr06846, Dr00477, Dr02448
OG0000007		AT5G28780.1, AT3G51700.1, AT3G30730.1, AT3G51690.1	DCAR_026424, DCAR_009801, DCAR_010473, DCAR_031643, DCAR_010018	Migut.M00581.1.p, Migut.H01213.1.p, Migut.D01590.1.p, Migut.M00622.1.p, Migut.C00052.1.p, Migut.L01106.1.p, Migut.M00244.1.p, Migut.C00440.1.p	LOC_Os04g04390.1, LOC_Os10g22140.1, LOC_Os10g23110.1, LOC_Os12g26850.1, LOC_Os10g24940.1, LOC_Os12g23030.1, LOC_Os02g24090.1, LOC_Os02g19280.1, LOC_Os03g31026.2, LOC_Os05g28260.1, LOC_Os06g22500.1, LOC_Os12g35400.1, LOC_Os10g22130.1, LOC_Os07g25650.1, LOC_Os11g12580.1, LOC_Os02g47340.1, LOC_Os04g11850.1, LOC_Os03g31560.1, LOC_Os01g14770.1, LOC_Os07g44670.1, LOC_Os10g08754.1, LOC_Os10g32030.1, LOC…	Sobic.003G048100.1.p, Sobic.005G067966.1.p, Sobic.002G160500.1.p, Sobic.005G023301.1.p, Sobic.001G229850.1.p	Solyc02g044010.1.1, Solyc10g054140.1.1, Solyc08g016300.1.1, Solyc02g055510.1.1, Solyc01g017850.1.1, Solyc09g060040.1.1, Solyc03g044840.1.1, Solyc06g011640.1.1, Solyc01g058370.1.1, Solyc00g014970.1.1, Solyc10g054210.1.1, Solyc05g016010.1.1, Solyc01g065880.1.1, Solyc09g042270.1.1, Solyc04g019320.1.1, Solyc10g054190.1.1, Solyc10g045660.1.1, Solyc10g074420.1.1, Solyc11g044590.1.1, Solyc04g018290.1.1,…		Cc018860.t1, Cc039381.t1, Cc021019.t1, Cc014221.t1, Cc029388.t1, Cc021039.t1, Cc015515.t1, Cc034015.t1, Cc025503.t1, Cc039033.t1, Cc023627.t1, Cc028986.t1, Cc033947.t1, Cc032226.t1, Cc035521.t1, Cc025750.t1, Cc020211.t1, Cc032408.t1, Cc029391.t1, Cc022791.t1, Cc044673.t1, Cc026688.t1, Cc028624.t1, Cc039382.t1, Cc029102.t1, Cc006693.t1, Cc034016.t1, Cc035346.t1, Cc006692.t1, Cc008240.t1, Cc027385.…	Potri.009G007500.1, Potri.001G266800.1, Potri.007G050900.1, Potri.T033600.1, Potri.003G007200.1, Potri.004G146300.1, Potri.010G021300.1, Potri.009G002700.1, Potri.T006300.1, Potri.009G007400.1, Potri.012G073000.1, Potri.010G019700.1, Potri.013G071500.1, Potri.001G199900.1, Potri.007G048500.1, Potri.001G395800.1, Potri.008G203700.1, Potri.003G043800.1, Potri.001G214200.1, Potri.005G031000.1, Potri…	gene=LOC109163505, gene=LOC109191085, gene=LOC109189730, gene=LOC109159521, gene=LOC109152036, gene=LOC109157627, gene=LOC109192311, gene=LOC109171086, gene=LOC109159430, gene=LOC109174490, gene=LOC109160603, gene=LOC109169186, gene=LOC109179835, gene=LOC109178935, gene=LOC109154766, gene=LOC109154751, gene=LOC109154752, gene=LOC109184951, gene=LOC109148664, gene=LOC109159928, gene=LOC109159929, …	Dr24459
OG0000008	AHYPO_006449-RA	AT4G16890.1, AT1G63740.1, AT1G17600.1, AT1G65850.2, AT1G57670.1, AT2G32140.1, AT4G16960.1, AT3G44480.1, AT4G16950.1, AT1G63880.1, AT1G51270.3, AT4G09360.1, AT5G38340.1, AT1G57630.1, AT3G04210.1, AT5G17680.1, AT5G46470.1, AT4G16940.1, AT5G58120.1, AT5G22690.1, AT2G16870.1, AT3G25510.1, AT1G72870.1, AT4G09430.1, AT4G11340.1, AT1G63750.3, AT1G27170.1, AT1G56540.1, AT1G56520.2, AT5G46450.1, AT5G45050…	DCAR_030672, DCAR_030395, DCAR_015502, DCAR_005191, DCAR_030361, DCAR_005188, DCAR_029356, DCAR_030393, DCAR_030397, DCAR_031076, DCAR_030362, DCAR_029355, DCAR_029657, DCAR_005198, DCAR_015503, DCAR_001711, DCAR_005216, DCAR_005190, DCAR_030364, DCAR_029849, DCAR_022321, DCAR_005192, DCAR_001225, DCAR_022320, DCAR_030392, DCAR_030394		LOC_Os02g27680.1, LOC_Os01g71106.2, LOC_Os09g16000.1, LOC_Os11g39590.1	Sobic.009G015133.1.p	Solyc11g011080.1.1, Solyc02g032240.1.1, Solyc02g032640.1.1, Solyc01g014840.2.1, Solyc06g065120.1.1, Solyc11g011090.1.1, Solyc05g024350.1.1, Solyc07g055380.1.1, Solyc07g052800.1.1, Solyc08g005510.1.1, Solyc04g025590.1.1, Solyc05g006630.2.1, Solyc01g102840.2.1, Solyc06g065140.1.1, Solyc02g032250.1.1, Solyc05g024370.1.1, Solyc02g032650.2.1, Solyc07g052780.2.1, Solyc12g097020.1.1, Solyc07g055620.1.1,…	GSVIVT01020962001, GSVIVT01020964001, GSVIVT01022990001, GSVIVT01022988001, GSVIVT01022984001, GSVIVT01025918001, GSVIVT01025907001, GSVIVT01037203001, GSVIVT01036408001, GSVIVT01034767001, GSVIVT01036409001, GSVIVT01036294001, GSVIVT01015681001, GSVIVT01012759001, GSVIVT01005725001, GSVIVT01012762001, GSVIVT01012761001, GSVIVT01020980001, GSVIVT01020981001, GSVIVT01025986001, GSVIVT01034461001, …		Potri.T077400.1, Potri.013G098000.1, Potri.019G070000.1, Potri.013G098500.1, Potri.005G206400.1, Potri.013G097000.1, Potri.T047600.1, Potri.013G097300.1, Potri.T050400.1, Potri.T049700.1, Potri.T049800.1, Potri.T049900.1, Potri.011G015300.1, Potri.011G009400.1, Potri.001G307300.1, Potri.005G004200.1, Potri.T011800.1, Potri.019G018800.1, Potri.007G143000.1, Potri.019G098500.1, Potri.015G043500.1, …	gene=LOC109183731, gene=LOC109147856, gene=LOC109184430, gene=LOC109183726, gene=LOC109156577, gene=LOC109148757, gene=LOC109194086, gene=LOC109146705, gene=LOC109164035, gene=LOC109166363, gene=LOC109182142, gene=LOC109148653, gene=LOC109174622, gene=LOC109174620, gene=LOC109184691, gene=LOC109146792, gene=LOC109146698, gene=LOC109166068, gene=LOC109159872, gene=LOC109185618, gene=LOC109148760, …
OG0000009	AHYPO_006589-RA, AHYPO_017887-RA, AHYPO_020252-RA, AHYPO_020212-RA, AHYPO_022272-RA, AHYPO_014187-RA, AHYPO_014184-RA, AHYPO_000864-RA, AHYPO_002892-RA, AHYPO_011897-RA, AHYPO_008173-RA, AHYPO_006023-RA, AHYPO_017509-RA, AHYPO_017829-RA, AHYPO_005618-RA, AHYPO_002039-RA, AHYPO_019381-RA, AHYPO_018064-RA, AHYPO_016377-RA, AHYPO_005087-RA, AHYPO_017510-RA, AHYPO_013756-RA, AHYPO_014182-RA, AHYPO_01…	AT3G06240.1, AT3G23880.1, AT4G22390.1, AT1G32600.1, AT3G16210.1, AT4G12560.1, AT1G27490.1, AT3G07870.1	DCAR_004304, DCAR_017502, DCAR_011704, DCAR_023488, DCAR_023202, DCAR_028599, DCAR_022310, DCAR_019955, DCAR_010728, DCAR_003493, DCAR_004302, DCAR_015427, DCAR_004999, DCAR_005424, DCAR_001764, DCAR_006302, DCAR_017067, DCAR_020304, DCAR_004837, DCAR_019954, DCAR_016398, DCAR_016402, DCAR_003243, DCAR_023673, DCAR_012847, DCAR_026568, DCAR_009420, DCAR_024623, DCAR_004307, DCAR_012649, DCAR_0295…	Migut.B00960.1.p, Migut.C01224.1.p, Migut.N00404.1.p, Migut.N00868.1.p, Migut.N00198.1.p, Migut.N02032.1.p, Migut.J01308.1.p, Migut.G00752.1.p, Migut.C01215.1.p, Migut.C01216.1.p, Migut.N00067.1.p, Migut.C00044.1.p, Migut.H01608.1.p, Migut.M00201.1.p, Migut.J01313.1.p, Migut.N00588.1.p, Migut.J01305.1.p, Migut.A00778.1.p, Migut.N00720.1.p, Migut.O00490.1.p, Migut.C00206.1.p, Migut.N00363.1.p, Mig…	LOC_Os09g20650.1	Sobic.002G186400.4.p, Sobic.002G221300.2.p	Solyc10g075010.1.1, Solyc02g033040.2.1, Solyc01g067010.2.1, Solyc01g057010.1.1, Solyc09g009480.1.1, Solyc09g072930.1.1, Solyc11g015890.1.1, Solyc09g091710.1.1, Solyc09g091220.1.1, Solyc01g056240.1.1, Solyc02g087270.2.1, Solyc10g017680.1.1, Solyc00g014960.1.1, Solyc01g056660.1.1, Solyc05g007400.1.1, Solyc04g080320.1.1, Solyc12g098170.1.1, Solyc09g091680.1.1, Solyc03g046490.1.1, Solyc10g009450.1.1,…	GSVIVT01030586001, GSVIVT01013538001, GSVIVT01008137001, GSVIVT01030585001, GSVIVT01031694001, GSVIVT01031693001, GSVIVT01031692001, GSVIVT01026027001, GSVIVT01026026001, GSVIVT01013506001	Cc028727.t1, Cc028720.t1, Cc000211.t1, Cc002352.t1, Cc023139.t1, Cc014307.t1, Cc009404.t1, Cc035460.t1, Cc020588.t1, Cc041790.t1, Cc014979.t1, Cc009151.t1, Cc020590.t1, Cc018652.t1, Cc046177.t1, Cc036918.t1, Cc025269.t1, Cc028730.t1, Cc033184.t1, Cc024839.t1, Cc034765.t1, Cc028488.t1, Cc024832.t1, Cc014975.t1, Cc015568.t1, Cc009483.t1, Cc032443.t1, Cc015086.t1, Cc018653.t1, Cc020593.t1, Cc028723.…	Potri.005G114900.1, Potri.008G006800.1, Potri.006G011800.1, Potri.016G012600.1, Potri.T088000.1, Potri.T088200.1, Potri.T088100.1, Potri.002G217900.1, Potri.008G216000.1, Potri.006G010800.1, Potri.010G071300.1, Potri.001G318400.1, Potri.004G000900.1, Potri.001G396800.1, Potri.017G058000.1, Potri.008G199800.1, Potri.013G053300.1, Potri.006G013200.1, Potri.011G037200.1, Potri.002G223000.1, Potri.00…	gene=LOC109174987, gene=LOC109174980, gene=LOC109174986, gene=LOC109173356, gene=LOC109174988, gene=LOC109159246, gene=LOC109174989, gene=LOC109155905, gene=LOC109155904, gene=LOC109165691, gene=LOC109192217, gene=LOC109170854, gene=LOC109165969, gene=LOC109174979, gene=LOC109162653, gene=LOC109167265, gene=LOC109180921, gene=LOC109185627, gene=LOC109152441, gene=LOC109152247, gene=LOC109166559, …
OG0000010	AHYPO_012147-RA, AHYPO_009091-RA, AHYPO_007642-RA, AHYPO_006265-RA, AHYPO_004905-RA, AHYPO_021395-RA, AHYPO_002974-RA, AHYPO_002839-RA, AHYPO_000131-RA, AHYPO_009094-RA, AHYPO_008084-RA, AHYPO_002838-RA	AT3G14470.1, AT3G14460.1, AT4G16880.1	DCAR_031532, DCAR_003995, DCAR_010879, DCAR_025136, DCAR_025156, DCAR_008803, DCAR_031533, DCAR_025137, DCAR_025160, DCAR_025152, DCAR_005785, DCAR_008835, DCAR_024486, DCAR_023914, DCAR_025162, DCAR_025158, DCAR_008832, DCAR_008836, DCAR_025119, DCAR_025135, DCAR_031525, DCAR_008834, DCAR_025176, DCAR_019359, DCAR_025133, DCAR_025155, DCAR_015729, DCAR_031534, DCAR_025118, DCAR_008837, DCAR_0251…	Migut.K00165.1.p, Migut.G01053.1.p, Migut.G00839.1.p, Migut.G01322.1.p, Migut.G00856.1.p, Migut.J01292.1.p, Migut.H01202.1.p, Migut.A00596.1.p, Migut.A00634.1.p, Migut.G01091.1.p, Migut.L00489.1.p, Migut.A00636.1.p, Migut.G00841.1.p, Migut.G00846.1.p, Migut.F01416.1.p, Migut.G00747.1.p, Migut.G00849.1.p, Migut.E01267.1.p, Migut.K00127.1.p, Migut.A00563.1.p, Migut.G00853.1.p, Migut.M00574.1.p, Mig…	LOC_Os05g41310.1, LOC_Os05g41290.1, LOC_Os08g43000.1, LOC_Os03g40194.1, LOC_Os09g14490.1, LOC_Os11g30210.1, LOC_Os08g12740.2, LOC_Os11g30110.1, LOC_Os11g42010.1, LOC_Os11g30050.1, LOC_Os05g31550.1, LOC_Os03g36920.1, LOC_Os01g20720.1, LOC_Os08g43010.1, LOC_Os12g29290.1, LOC_Os06g41660.1, LOC_Os11g29980.1, LOC_Os05g23250.1, LOC_Os08g43050.1, LOC_Os08g42930.1, LOC_Os01g72390.1, LOC_Os10g07400.2, LOC…	Sobic.010G242800.2.p, Sobic.005G118600.1.p, Sobic.005G119250.1.p, Sobic.007G188800.2.p, Sobic.007G183400.1.p, Sobic.003G329300.1.p, Sobic.001G187900.1.p, Sobic.009G180900.1.p, Sobic.007G183500.1.p, Sobic.010G242900.1.p, Sobic.007G189200.1.p	Solyc11g071430.1.1, Solyc02g014230.1.1, Solyc11g065780.1.1, Solyc02g014240.2.1, Solyc11g071420.1.1, Solyc11g068360.1.1, Solyc11g043060.1.1, Solyc09g064600.2.1, Solyc03g006740.1.1, Solyc11g042730.1.1, Solyc11g069990.1.1, Solyc11g040410.1.1, Solyc03g006760.2.1, Solyc08g007630.1.1, Solyc11g064760.1.1, Solyc11g070000.1.1, Solyc08g007640.1.1, Solyc11g043030.1.1, Solyc11g072370.1.1, Solyc11g069620.1.1,…	GSVIVT01032199001, GSVIVT01032189001, GSVIVT01022892001, GSVIVT01032201001, GSVIVT01016084001, GSVIVT01012436001, GSVIVT01008386001, GSVIVT01012421001, GSVIVT01013310001, GSVIVT01013307001, GSVIVT01000882001, GSVIVT01000879001, GSVIVT01032204001, GSVIVT01032210001, GSVIVT01012157001, GSVIVT01011193001, GSVIVT01000653001, GSVIVT01000656001, GSVIVT01000657001, GSVIVT01020314001, GSVIVT01000655001, …	Cc017173.t1, Cc041760.t1, Cc002115.t1, Cc034087.t1, Cc002116.t1, Cc045396.t1	Potri.004G170000.1, Potri.004G076700.1, Potri.017G140100.1, Potri.004G198700.1, Potri.004G077200.1, Potri.019G074100.1, Potri.017G015200.1, Potri.006G272100.1, Potri.014G007600.1, Potri.006G273900.1, Potri.001G261300.1, Potri.017G133600.1, Potri.001G029300.1, Potri.003G200100.1, Potri.004G195200.1, Potri.017G015400.1, Potri.004G170100.1, Potri.017G137700.1, Potri.017G127600.1, Potri.014G002900.1,…	gene=LOC109169323, gene=LOC109148027, gene=LOC109179091, gene=LOC109162049, gene=LOC109179090	Dr24360, Dr07826, Dr18404, Dr18402, Dr18401, Dr18407, Dr23195, Dr15002, Dr22420, Dr07147, Dr08527, Dr08526, Dr08529, Dr18367, Dr18406, Dr18405, Dr22023, Dr22424, Dr22427, Dr12008, Dr07791, Dr07798, Dr07800, Dr16442, Dr16441, Dr16443, Dr16445, Dr12034, Dr12039, Dr18372, Dr18371, Dr18376, Dr18375, Dr07803, Dr07804, Dr22421, Dr22019, Dr22425, Dr22025, Dr22026, Dr22021, Dr22024, Dr22422, Dr12001, Dr1…
OG0000011	AHYPO_009015-RA, AHYPO_020407-RA, AHYPO_020109-RA	AT1G19715.3	DCAR_009958, DCAR_023876	Migut.D01739.1.p, Migut.N03117.1.p, Migut.F01535.1.p, Migut.F01534.1.p, Migut.N01153.1.p	LOC_Os05g43240.1, LOC_Os03g42464.1	Sobic.003G313900.1.p, Sobic.009G190700.3.p	Solyc10g078600.1.1	GSVIVT01009788001	Cc046483.t1	Potri.005G232400.1, Potri.002G030100.1, Potri.018G109600.1, Potri.005G232500.1, Potri.002G030400.1, Potri.006G186700.1		Dr24295, Dr08043, Dr14286, Dr14287, Dr24354, Dr25511, Dr25109, Dr24451, Dr24990, Dr24989, Dr00908, Dr26084, Dr19255, Dr12645, Dr15772, Dr19311, Dr19312, Dr19313, Dr00991, Dr00992, Dr12879, Dr07962, Dr10136, Dr24181, Dr01273, Dr08220, Dr06628, Dr25358, Dr25357, Dr21006, Dr23927, Dr25514, Dr19659, Dr14856, Dr13801, Dr04114, Dr23450, Dr21637, Dr23445, Dr25980, Dr23442, Dr05507, Dr25452, Dr14974, Dr2…
OG0000012	AHYPO_019953-RA		DCAR_003010, DCAR_012303, DCAR_001892, DCAR_014907	Migut.N02190.1.p, Migut.G00903.1.p, Migut.N02018.1.p, Migut.D02070.1.p, Migut.B01118.1.p, Migut.N00972.1.p, Migut.B00499.1.p, Migut.C00320.1.p, Migut.C01279.1.p	LOC_Os07g23860.1, LOC_Os11g30240.1, LOC_Os06g19790.1, ChrUn.fgenesh.mRNA.75, LOC_Os10g30240.1, LOC_Os08g20160.1, LOC_Os06g39220.1, LOC_Os12g02270.1, LOC_Os05g40760.1, LOC_Os12g22140.1, ChrUn.fgenesh.mRNA.21, LOC_Os03g56740.1, LOC_Os03g04290.1, ChrUn.fgenesh.mRNA.95, LOC_Os08g19770.1, LOC_Os01g41580.1, LOC_Os10g24830.1, LOC_Os08g33580.1, LOC_Os03g35810.1, LOC_Os09g16640.1, LOC_Os03g16620.1		Solyc01g059970.1.1, Solyc12g062770.1.1, Solyc06g007400.1.1, Solyc04g049050.1.1, Solyc12g049240.1.1, Solyc04g014580.1.1, Solyc07g017840.1.1, Solyc12g036100.1.1, Solyc05g053200.1.1, Solyc09g060190.1.1, Solyc09g031720.1.1, Solyc03g096330.1.1, Solyc07g008870.1.1, Solyc01g020600.1.1, Solyc12g042670.1.1, Solyc02g021720.1.1, Solyc05g041930.1.1, Solyc10g080790.1.1, Solyc10g045130.1.1, Solyc06g065250.1.1,…	GSVIVT01000521001, GSVIVT01038019001, GSVIVT01014954001, GSVIVT01014078001, GSVIVT01023989001	Cc016960.t1, Cc033442.t1, Cc027933.t1, Cc027151.t1, Cc003776.t1, Cc046066.t1, Cc038589.t1, Cc019997.t1, Cc001081.t1, Cc010487.t1, Cc019308.t1, Cc024619.t1, Cc003717.t1, Cc020118.t1, Cc007925.t1, Cc041592.t1, Cc010602.t1, Cc008054.t1, Cc005861.t1, Cc028537.t1, Cc043933.t1, Cc015322.t1, Cc028887.t2, Cc015457.t1, Cc003647.t1, Cc044648.t1, Cc044528.t1, Cc016399.t1, Cc044649.t1, Cc026231.t1, Cc046374.…	Potri.019G012100.1, Potri.018G119700.1, Potri.006G163800.1, Potri.013G043300.1, Potri.009G082000.1, Potri.018G122900.1, Potri.006G063200.1, Potri.008G116200.1, Potri.002G042800.1, Potri.005G003100.1, Potri.014G113800.1, Potri.013G081800.1, Potri.002G187900.1, Potri.019G055400.1, Potri.008G206300.1, Potri.013G002600.1, Potri.005G159000.1	gene=LOC109177148, gene=LOC109184348, gene=LOC109152038, gene=LOC109147929, gene=LOC109190937, gene=LOC109193917, gene=LOC109153808, gene=LOC109167005, gene=LOC109174431, gene=LOC109177298, gene=LOC109174035, gene=LOC109150834, gene=LOC109179346, gene=LOC109177564, gene=LOC109176417, gene=LOC109158417, gene=LOC109155252, gene=LOC109154352, gene=LOC109159120, gene=LOC109169391, gene=LOC109190938, …	Dr24300, Dr04578, Dr25110, Dr22217, Dr01274, Dr24775, Dr00839, Dr25213, Dr21002, Dr23465, Dr06970, Dr10673, Dr06961, Dr06963, Dr06966, Dr23443, Dr09067, Dr15552, Dr08035, Dr25675, Dr21205, Dr24010, Dr02486, Dr06450, Dr02642, Dr10777, Dr24420, Dr25803, Dr25802, Dr25557, Dr06141, Dr21855, Dr09083, Dr08485, Dr19662, Dr14810, Dr07889, Dr24306, Dr25099, Dr25151, Dr05769, Dr16709, Dr18841, Dr04747, Dr1…
OG0000013		AT3G29785.1, ATMG00300.1, ATMG00710.1		Migut.C00234.1.p	LOC_Os09g25200.1		Solyc10g049460.1.1, Solyc02g055330.1.1, Solyc10g017730.1.1, Solyc03g044570.1.1, Solyc05g053320.1.1, Solyc07g041040.1.1, Solyc01g009950.1.1, Solyc00g007240.1.1, Solyc02g043930.1.1, Solyc09g056150.1.1, Solyc08g063060.1.1, Solyc01g016950.1.1, Solyc07g040830.1.1, Solyc04g064780.1.1, Solyc12g070160.1.1, Solyc07g039640.1.1, Solyc00g005160.1.1, Solyc11g030690.1.1, Solyc08g062410.1.1, Solyc08g014320.1.1,…	GSVIVT01031476001, GSVIVT01029168001	Cc024147.t1, Cc025778.t1, Cc043047.t1, Cc017134.t1, Cc032254.t1, Cc039544.t1, Cc037027.t1, Cc021092.t1, Cc002956.t1, Cc008268.t1, Cc002321.t1, Cc037232.t1, Cc005386.t1, Cc004257.t1, Cc025930.t1, Cc047080.t1, Cc002982.t1, Cc006882.t1, Cc038685.t1, Cc041672.t1, Cc028068.t1, Cc007262.t1, Cc004831.t1, Cc044886.t1, Cc013500.t1, Cc015206.t1, Cc043609.t1, Cc014792.t1, Cc022205.t1, Cc015390.t1, Cc018028.…	Potri.002G136300.1, Potri.017G081200.1, Potri.011G000300.1, Potri.007G055000.1, Potri.005G065500.1, Potri.019G004600.1, Potri.001G235600.1, Potri.001G189600.1, Potri.006G174400.1, Potri.017G004100.1, Potri.013G093000.1, Potri.006G182700.1, Potri.001G383200.1, Potri.007G016500.1, Potri.001G219000.1	gene=LOC109163259, gene=LOC109164836	Dr00517, Dr05356
OG0000014	AHYPO_012062-RA, AHYPO_020805-RA, AHYPO_021019-RA, AHYPO_001966-RA, AHYPO_020318-RA, AHYPO_022692-RA, AHYPO_016481-RA, AHYPO_022716-RA, AHYPO_021206-RA		DCAR_020691, DCAR_024810, DCAR_013073, DCAR_029688, DCAR_012246, DCAR_027740, DCAR_016937, DCAR_001414, DCAR_024969, DCAR_002125, DCAR_022226	Migut.F01137.1.p, Migut.H00048.1.p	LOC_Os03g08370.1, LOC_Os09g27390.1, LOC_Os07g42400.1, LOC_Os01g16660.1, LOC_Os03g56630.1, LOC_Os05g30310.1, LOC_Os02g33750.1, LOC_Os05g30720.1, LOC_Os02g25470.1, LOC_Os04g52560.1, LOC_Os05g39790.1	Sobic.001G070600.1.p, Sobic.006G215050.1.p, Sobic.002G374300.2.p, Sobic.001G482200.1.p, Sobic.002G275050.1.p	Solyc09g020120.1.1	GSVIVT01028082001, GSVIVT01033506001, GSVIVT01023200001	Cc004655.t1, Cc045918.t1, Cc022789.t1, Cc047023.t1, Cc037155.t1, Cc035863.t1, Cc007933.t1, Cc011666.t1, Cc039522.t1, Cc032139.t1, Cc028115.t1, Cc044583.t1, Cc030138.t1, Cc044482.t1, Cc006703.t1, Cc040440.t1, Cc017285.t1, Cc039174.t1, Cc040006.t1, Cc001846.t1, Cc024012.t1, Cc026468.t1, Cc011642.t1, Cc027854.t1, Cc001158.t1, Cc018486.t1, Cc029695.t1, Cc037011.t1, Cc023681.t1, Cc039396.t1, Cc009485.…	Potri.003G031500.1, Potri.015G139300.1, Potri.018G025700.1, Potri.012G137500.1	gene=LOC109154428, gene=LOC109184324, gene=LOC109187934, gene=LOC109153487, gene=LOC109179830, gene=LOC109190286, gene=LOC109163538, gene=LOC109149906, gene=LOC109177243, gene=LOC109177150, gene=LOC109157533, gene=LOC109157445, gene=LOC109166626, gene=LOC109152028, gene=LOC109177098, gene=LOC109170969, gene=LOC109146920, gene=LOC109146921, gene=LOC109156341, gene=LOC109183326, gene=LOC109187905, …	Dr07582, Dr04761
OG0000015					LOC_Os09g12170.1, LOC_Os06g15050.1, LOC_Os11g30552.1, LOC_Os04g11410.1, LOC_Os09g04190.1, LOC_Os04g05720.1, LOC_Os02g30770.1, LOC_Os01g21490.1, LOC_Os01g38790.1, LOC_Os06g33840.1, LOC_Os12g26600.1, LOC_Os04g40240.1, LOC_Os05g39570.1, LOC_Os07g11430.1, LOC_Os05g30370.1, LOC_Os09g11060.1, LOC_Os09g04200.1, LOC_Os05g18900.1, LOC_Os08g16080.1, LOC_Os04g07980.1, LOC_Os09g09060.1, LOC_Os04g23280.1, LOC…	Sobic.004G216500.1.p, Sobic.004G094900.2.p		GSVIVT01000866001	Cc032405.t1
OG0000016			DCAR_021150	Migut.J01067.1.p, Migut.K01257.1.p, Migut.F01558.1.p, Migut.G01154.1.p, Migut.E01000.1.p, Migut.O00008.1.p, Migut.D01270.1.p, Migut.G00019.1.p, Migut.C00657.1.p, Migut.E01660.1.p, Migut.J01156.1.p, Migut.F01917.1.p, Migut.D01784.1.p, Migut.H01198.1.p, Migut.D01554.1.p, Migut.F01590.1.p, Migut.J01234.1.p	LOC_Os01g07170.1	Sobic.005G213300.1.p	Solyc12g038040.1.1, Solyc02g030370.1.1, Solyc06g033930.1.1, Solyc07g041090.1.1, Solyc11g020340.1.1, Solyc05g050450.1.1, Solyc01g034210.1.1, Solyc02g050130.1.1, Solyc05g050070.1.1, Solyc05g025970.1.1, Solyc10g038180.1.1, Solyc12g038100.1.1, Solyc12g039110.1.1	GSVIVT01016108001	Cc013610.t1, Cc010795.t1, Cc036314.t1, Cc021401.t1, Cc010590.t1, Cc021925.t1, Cc033833.t1, Cc011215.t1, Cc038460.t1, Cc023897.t1, Cc005831.t1, Cc035996.t1, Cc038802.t1, Cc026321.t1, Cc026583.t1, Cc035672.t1, Cc003243.t1, Cc003849.t1, Cc029375.t1, Cc000722.t1, Cc032341.t1, Cc038457.t1, Cc016091.t1, Cc040118.t1, Cc025616.t1, Cc037840.t1, Cc045014.t1, Cc029130.t1, Cc019796.t1, Cc000737.t1, Cc038713.…	Potri.008G082600.1, Potri.013G096100.1, Potri.015G059300.1, Potri.005G037500.1, Potri.007G112200.1, Potri.005G135400.1, Potri.011G104800.1, Potri.019G105400.1, Potri.001G080800.1, Potri.004G117600.1, Potri.008G100900.1, Potri.006G086700.1, Potri.001G336000.1, Potri.007G059600.1, Potri.018G072800.1, Potri.T082200.1, Potri.016G082600.1, Potri.T048700.1, Potri.001G085300.1, Potri.T135300.1, Potri.00…	gene=LOC109168353, gene=LOC109174981, gene=LOC109152123, gene=LOC109157442, gene=LOC109184327, gene=LOC109180720, gene=LOC109156343, gene=LOC109168239, gene=LOC109150404, gene=LOC109158518, gene=LOC109151881, gene=LOC109177242, gene=LOC109185055, gene=LOC109158791, gene=LOC109169848, gene=LOC109167353, gene=LOC109177099, gene=LOC109159954, gene=LOC109154032, gene=LOC109150755, gene=LOC109179746, …	Dr04123
OG0000017	AHYPO_014319-RA, AHYPO_020290-RA, AHYPO_007052-RA, AHYPO_014263-RA, AHYPO_012894-RA, AHYPO_002449-RA, AHYPO_008271-RA, AHYPO_022639-RA	AT1G21280.1		Migut.F00764.1.p, Migut.G00569.1.p, Migut.G01342.1.p		Sobic.005G213950.1.p	Solyc04g025900.1.1, Solyc10g050270.1.1, Solyc02g036400.1.1, Solyc04g025890.1.1, Solyc08g029020.1.1, Solyc09g064650.1.1	GSVIVT01028687001, GSVIVT01031081001, GSVIVT01032126001, GSVIVT01038208001, GSVIVT01021025001	Cc046261.t1, Cc034093.t1, Cc026091.t1, Cc009467.t1, Cc011057.t1, Cc022746.t1, Cc009388.t1, Cc019965.t1, Cc027494.t1, Cc039547.t1, Cc004815.t1, Cc041829.t1, Cc000197.t1, Cc036336.t1, Cc011416.t1, Cc018439.t1, Cc025841.t1, Cc022733.t1, Cc006866.t1, Cc035731.t1, Cc010571.t1, Cc022717.t1, Cc028687.t1, Cc015642.t1, Cc027617.t1, Cc020098.t1, Cc011379.t1, Cc001766.t1, Cc000806.t1, Cc004524.t1, Cc015203.…	Potri.004G152200.1, Potri.019G027600.1, Potri.011G015200.1, Potri.007G090800.1, Potri.001G110600.1, Potri.018G007700.1	gene=LOC109159108, gene=LOC109179939, gene=LOC109187551, gene=LOC109192824, gene=LOC109172882, gene=LOC109181269, gene=LOC109174856, gene=LOC109181209, gene=LOC109190917, gene=LOC109174848, gene=LOC109174843, gene=LOC109178841, gene=LOC109152764, gene=LOC109166975, gene=LOC109162697, gene=LOC109166032, gene=LOC109157774, gene=LOC109193914, gene=LOC109154047, gene=LOC109167882, gene=LOC109160607, …	Dr04757
OG0000018					ChrUn.fgenesh.mRNA.47, ChrSy.fgenesh.mRNA.35		Solyc10g035570.1.1, Solyc12g017930.1.1, Solyc00g121730.1.1, Solyc06g036390.1.1, Solyc03g063890.1.1, Solyc03g051630.1.1, Solyc01g028970.1.1, Solyc10g050260.1.1, Solyc08g060910.1.1, Solyc09g050010.1.1, Solyc10g012220.1.1, Solyc10g052410.1.1, Solyc03g013360.1.1, Solyc12g070240.1.1, Solyc03g013120.1.1, Solyc07g039270.2.1, Solyc03g063820.1.1, Solyc12g062500.1.1, Solyc08g022200.1.1, Solyc07g017440.1.1,…		Cc033351.t1, Cc014255.t1, Cc035913.t1, Cc036346.t1, Cc041117.t1, Cc024027.t1, Cc036724.t1, Cc037947.t1, Cc014218.t1, Cc035350.t1, Cc042286.t1, Cc035967.t1, Cc038499.t1, Cc040299.t1, Cc007461.t1, Cc038408.t1, Cc036417.t1, Cc033281.t1, Cc038228.t1, Cc002164.t1, Cc039947.t1, Cc037007.t1, Cc038362.t1, Cc011659.t1, Cc028587.t1, Cc029033.t1, Cc014162.t1, Cc045306.t1, Cc020397.t1, Cc039714.t1, Cc029566.…		gene=LOC109157278, gene=LOC109146767, gene=LOC109184329, gene=LOC109166989, gene=LOC109162227, gene=LOC109178486, gene=LOC109160430, gene=LOC109163587, gene=LOC109190883, gene=LOC109160612, gene=LOC109192720, gene=LOC109155212, gene=LOC109179978, gene=LOC109169437, gene=LOC109160432, gene=LOC109178462, gene=LOC109167439, gene=LOC109160661, gene=LOC109173812, gene=LOC109167837, gene=LOC109186540, …	Dr25910, Dr01282, Dr01785, Dr00524, Dr25900, Dr22637, Dr25891, Dr23042, Dr21866, Dr24513, Dr04939
OG0000019	AHYPO_023005-RA, AHYPO_013591-RA, AHYPO_016982-RA	AT4G00980.1	DCAR_005395, DCAR_028762, DCAR_002437		ChrUn.fgenesh.mRNA.17, LOC_Os08g32550.1, LOC_Os08g32560.1	Sobic.007G129800.1.p, Sobic.007G129500.1.p, Sobic.010G091800.1.p, Sobic.007G129300.2.p, Sobic.007G129900.1.p	Solyc08g065800.1.1	GSVIVT01037342001	Cc027415.t1, Cc023229.t1, Cc026440.t1, Cc010518.t1, Cc011190.t1, Cc038745.t1, Cc012948.t1, Cc020137.t1, Cc014231.t1, Cc026293.t1, Cc002072.t1, Cc040808.t1, Cc032029.t1, Cc032592.t1, Cc045417.t1, Cc031854.t1, Cc030419.t1, Cc016615.t1, Cc035455.t1, Cc044211.t1, Cc026658.t1, Cc018417.t1, Cc026665.t1, Cc001125.t1, Cc020847.t1, Cc001100.t1, Cc025994.t1, Cc033592.t1, Cc012768.t1, Cc021229.t1, Cc003344.…	Potri.001G216700.1, Potri.001G274100.1, Potri.016G093400.1, Potri.001G345600.1, Potri.012G051600.1	gene=LOC109158299, gene=LOC109183387, gene=LOC109178740, gene=LOC109152108, gene=LOC109187958, gene=LOC109174457, gene=LOC109192636, gene=LOC109192834, gene=LOC109168888, gene=LOC109150166, gene=LOC109183336, gene=LOC109163265, gene=LOC109150785, gene=LOC109158015, gene=LOC109183645, gene=LOC109188561, gene=LOC109151151, gene=LOC109191863, gene=LOC109168281, gene=LOC109155063, gene=LOC109192662	Dr20121, Dr25199
OG0000020	AHYPO_021097-RA, AHYPO_016389-RA	AT3G60920.1, AT1G06510.1, AT5G28885.1, AT2G05642.1, AT1G36920.1	DCAR_024102, DCAR_032006, DCAR_031458, DCAR_001456, DCAR_010474, DCAR_016025, DCAR_005544, DCAR_002003, DCAR_010167, DCAR_005616, DCAR_017735, DCAR_030302, DCAR_031560, DCAR_005331, DCAR_032155, DCAR_010630, DCAR_015233, DCAR_031411, DCAR_014315, DCAR_028093, DCAR_026397, DCAR_010813, DCAR_024145, DCAR_001457, DCAR_017278, DCAR_005341, DCAR_015812, DCAR_025344, DCAR_028507, DCAR_028338, DCAR_0165…	Migut.M00488.1.p	LOC_Os05g02080.1, LOC_Os03g63870.1, LOC_Os01g73290.1, LOC_Os05g44792.1, LOC_Os06g14820.1, LOC_Os06g29560.1, LOC_Os01g44020.1, LOC_Os11g41180.1, LOC_Os01g73070.2, LOC_Os12g35465.1, LOC_Os11g47400.1, LOC_Os06g22380.1, LOC_Os01g29390.2, LOC_Os12g26670.1, LOC_Os01g62750.1, LOC_Os11g01460.1, LOC_Os03g40790.1, LOC_Os12g27370.1, LOC_Os11g38310.1, LOC_Os11g44840.1, LOC_Os01g50120.2, LOC_Os01g43990.1	Sobic.005G095166.1.p, Sobic.009G035400.2.p, Sobic.004G230300.1.p, Sobic.006G048500.1.p, Sobic.003G267500.1.p, Sobic.001G208000.1.p, Sobic.008G125300.1.p, Sobic.003G335601.1.p, Sobic.010G165700.1.p, Sobic.010G138950.1.p, Sobic.009G086600.2.p, Sobic.003G075400.1.p, Sobic.005G095620.1.p, Sobic.010G049000.6.p	Solyc10g050370.1.1, Solyc10g054170.1.1, Solyc05g018860.1.1, Solyc10g050350.1.1, Solyc10g007730.2.1, Solyc04g018050.1.1, Solyc02g014340.1.1, Solyc10g054270.1.1, Solyc06g011610.1.1, Solyc10g050400.1.1, Solyc02g044000.1.1, Solyc07g017280.1.1, Solyc11g032020.1.1, Solyc00g172410.1.1, Solyc02g014410.1.1, Solyc01g057690.1.1, Solyc10g054240.1.1, Solyc12g038200.1.1, Solyc08g028810.1.1, Solyc10g074430.1.1	GSVIVT01002032001, GSVIVT01020866001, GSVIVT01037062001, GSVIVT01023663001, GSVIVT01014617001, GSVIVT01032320001	Cc007356.t1, Cc028625.t1, Cc044203.t1, Cc030998.t2, Cc029387.t1, Cc034013.t1, Cc033945.t1, Cc006695.t1, Cc026867.t1, Cc038729.t1, Cc010281.t1, Cc011731.t1, Cc039384.t1, Cc030457.t1, Cc045318.t1, Cc038730.t1, Cc039930.t1, Cc006074.t1, Cc003769.t1, Cc034146.t1, Cc022842.t1	Potri.009G007300.1, Potri.012G073200.1, Potri.001G214100.1, Potri.T152300.1, Potri.005G203100.1, Potri.001G320600.1, Potri.006G172600.1, Potri.T166900.1, Potri.008G167000.1, Potri.001G062300.1, Potri.009G002800.1, Potri.003G004400.1, Potri.010G026400.1	gene=LOC109150361
OG0000021	AHYPO_016430-RA, AHYPO_016035-RA	AT5G38240.1, AT1G66910.1, AT4G18250.1, AT1G66920.2, AT5G38280.1, AT5G38250.1, AT1G70250.1, AT1G66930.1, AT5G39030.1, AT5G39020.1, AT1G67000.1, AT5G38260.1	DCAR_007993, DCAR_024866, DCAR_027568, DCAR_015149, DCAR_014295, DCAR_029973, DCAR_009118, DCAR_007990, DCAR_027575, DCAR_014298, DCAR_024598, DCAR_027573, DCAR_014294, DCAR_014293, DCAR_027570, DCAR_009117, DCAR_015147, DCAR_027572, DCAR_019649, DCAR_008004, DCAR_027567, DCAR_024858, DCAR_027585, DCAR_024597, DCAR_007992, DCAR_007999, DCAR_024862, DCAR_004501, DCAR_008001, DCAR_019650, DCAR_0113…	Migut.F01040.1.p, Migut.E01724.1.p, Migut.E01707.1.p, Migut.E00877.1.p, Migut.L01038.1.p, Migut.E01745.1.p, Migut.L00323.1.p, Migut.L00342.1.p, Migut.E00866.1.p, Migut.E01740.1.p, Migut.E00863.1.p, Migut.E01751.1.p, Migut.L00502.1.p, Migut.L00337.1.p, Migut.L00334.1.p, Migut.E01614.1.p, Migut.E01705.1.p, Migut.L00333.1.p, Migut.E00898.1.p, Migut.H00231.1.p, Migut.E00899.1.p, Migut.E01625.1.p, Mig…	LOC_Os01g04490.1, LOC_Os01g02690.1, LOC_Os01g02420.1, LOC_Os01g02580.1, LOC_Os08g24630.1, LOC_Os01g04520.1, LOC_Os01g04460.1, LOC_Os01g02430.1, LOC_Os01g02790.1, LOC_Os01g02600.1, LOC_Os01g02300.1, LOC_Os01g02680.1, LOC_Os01g02750.1, LOC_Os01g02410.1, LOC_Os01g02550.1, LOC_Os01g02460.1, LOC_Os01g02830.1, LOC_Os01g02610.1, LOC_Os01g04570.1, LOC_Os01g02730.1, LOC_Os01g02710.1, LOC_Os01g02700.1, LOC…	Sobic.003G192600.1.p, Sobic.003G096500.4.p, Sobic.003G263400.1.p, Sobic.003G263500.1.p, Sobic.003G263001.1.p, Sobic.003G263300.1.p, Sobic.003G097100.2.p, Sobic.003G097200.2.p, Sobic.003G192400.1.p, Sobic.003G082401.1.p, Sobic.003G079900.2.p, Sobic.003G079400.3.p, Sobic.003G079800.1.p, Sobic.006G028800.1.p, Sobic.003G080700.1.p, Sobic.007G032900.1.p, Sobic.003G080900.1.p, Sobic.K027900.2.p, Sobic.…	Solyc03g007210.2.1, Solyc02g086210.2.1, Solyc02g081500.2.1, Solyc01g008500.2.1, Solyc04g007380.1.1, Solyc03g083470.2.1, Solyc02g081480.2.1, Solyc05g009040.2.1, Solyc05g009090.1.1, Solyc02g079610.2.1, Solyc05g009050.2.1	GSVIVT01028801001, GSVIVT01030995001, GSVIVT01038720001, GSVIVT01011854001, GSVIVT01018525001, GSVIVT01005786001, GSVIVT01001021001, GSVIVT01008328001, GSVIVT01038718001, GSVIVT01038721001, GSVIVT01038723001, GSVIVT01038703001, GSVIVT01038700001	Cc045882.t1, Cc045884.t1, Cc045885.t1, Cc046325.t1, Cc046327.t1, Cc046326.t1, Cc018585.t1, Cc046323.t1	Potri.T136500.1, Potri.010G121000.1, Potri.007G125800.1, Potri.017G009500.1, Potri.017G007900.1, Potri.T136400.1, Potri.T113000.1, Potri.015G018200.1, Potri.012G011400.1, Potri.017G008900.1, Potri.007G126100.1, Potri.007G117000.1, Potri.017G117300.1, Potri.017G009400.1, Potri.004G076500.1, Potri.015G018100.1, Potri.007G125100.1, Potri.012G002800.1, Potri.017G009600.1, Potri.015G018500.1, Potri.T1…	gene=LOC109173017, gene=LOC109183414, gene=LOC109183413, gene=LOC109188935, gene=LOC109188934, gene=LOC109167958, gene=LOC109183369, gene=LOC109164494, gene=LOC109151142, gene=LOC109151143, gene=LOC109183411, gene=LOC109183412, gene=LOC109188943, gene=LOC109188940, gene=LOC109151148, gene=LOC109162978, gene=LOC109167957, gene=LOC109156736, gene=LOC109167971, gene=LOC109164486, gene=LOC109188933, …	Dr15301, Dr06150, Dr04970, Dr04963, Dr04964, Dr00979, Dr22970, Dr20610, Dr00077, Dr03065, Dr03066, Dr03062, Dr24084, Dr24713, Dr15247, Dr24083, Dr04971, Dr16352, Dr08498, Dr22962, Dr22963, Dr15300
OG0000022	AHYPO_021459-RA, AHYPO_022364-RA, AHYPO_020276-RA, AHYPO_021610-RA, AHYPO_013883-RA, AHYPO_016081-RA, AHYPO_022549-RA, AHYPO_021612-RA, AHYPO_021611-RA, AHYPO_004243-RA, AHYPO_022548-RA, AHYPO_004229-RA, AHYPO_016771-RA, AHYPO_021874-RA, AHYPO_020277-RA, AHYPO_011335-RA, AHYPO_011334-RA	AT4G23170.1, AT4G23270.1, AT4G11530.1, AT4G11460.1, AT4G23290.2, AT4G23260.1, AT4G11490.1, AT4G11480.1, AT4G05200.1, AT4G23180.1, AT4G23300.1, AT4G00970.1, AT4G23240.1, AT4G23280.1, AT4G23200.1, AT4G23160.1, AT4G23210.3, AT4G23190.1, AT4G11470.1, AT4G23230.1, AT4G23250.1, AT4G23140.2, AT4G23130.2, AT4G21410.1, AT4G23150.1, AT4G00960.1, AT4G21400.1, AT4G21230.1, AT4G23310.1, AT4G38830.1, AT4G21366…	DCAR_004181, DCAR_008100, DCAR_004184, DCAR_004180, DCAR_015529, DCAR_008116, DCAR_004185, DCAR_008117, DCAR_024460, DCAR_005526	Migut.C00459.1.p, Migut.H00719.1.p, Migut.M01272.1.p, Migut.O00414.1.p, Migut.H00717.1.p, Migut.H01885.1.p, Migut.E00936.1.p, Migut.C00467.1.p, Migut.C00471.1.p, Migut.E00941.1.p, Migut.E00938.1.p, Migut.H01889.1.p, Migut.C00463.1.p, Migut.H00721.1.p, Migut.M01274.1.p, Migut.O00413.1.p, Migut.A00325.1.p, Migut.M01273.1.p, Migut.M01275.1.p, Migut.M01267.1.p, Migut.C00456.1.p	LOC_Os07g35310.1, LOC_Os07g35680.1, LOC_Os07g35750.1, LOC_Os01g38900.1, LOC_Os07g35740.1, LOC_Os07g43570.1, LOC_Os06g30130.1, LOC_Os10g18260.1, LOC_Os07g35280.1, LOC_Os07g35660.1, LOC_Os07g35810.1, LOC_Os07g35650.1, LOC_Os07g35390.1, LOC_Os01g57540.1, LOC_Os04g15580.1, LOC_Os11g44690.1, LOC_Os11g44660.1, LOC_Os05g41370.1, LOC_Os07g35300.1, LOC_Os07g35690.1, LOC_Os07g35770.1, LOC_Os07g35700.1, LOC…	Sobic.005G210200.2.p, Sobic.002G327700.2.p, Sobic.002G328900.1.p, Sobic.007G029000.1.p, Sobic.010G137400.1.p, Sobic.009G181200.1.p, Sobic.003G193400.2.p, Sobic.002G327800.1.p, Sobic.002G327500.1.p, Sobic.008G130500.2.p, Sobic.010G137300.1.p, Sobic.010G028501.1.p, Sobic.005G175600.1.p, Sobic.002G328400.1.p, Sobic.009G082200.1.p, Sobic.009G181300.1.p, Sobic.004G264000.1.p, Sobic.009G082000.1.p, Sob…	Solyc02g080040.2.1, Solyc03g006790.1.1, Solyc02g079650.2.1, Solyc02g030360.1.1, Solyc04g008390.1.1, Solyc02g079580.2.1, Solyc02g079700.1.1, Solyc07g009420.1.1, Solyc02g080030.1.1, Solyc04g077380.2.1, Solyc02g079990.2.1, Solyc12g087920.1.1, Solyc02g079660.1.1, Solyc02g079560.1.1, Solyc02g080080.2.1, Solyc02g078750.2.1, Solyc02g080070.2.1, Solyc02g080020.1.1, Solyc02g080010.2.1, Solyc07g053100.2.1,…	GSVIVT01006143001, GSVIVT01014513001, GSVIVT01014511001, GSVIVT01014507001, GSVIVT01038006001, GSVIVT01006505001, GSVIVT01006683001, GSVIVT01014533001, GSVIVT01014531001, GSVIVT01030633001, GSVIVT01006740001, GSVIVT01006743001, GSVIVT01006742001, GSVIVT01006739001, GSVIVT01005375001, GSVIVT01014506001, GSVIVT01003287001, GSVIVT01004598001, GSVIVT01005708001, GSVIVT01005712001, GSVIVT01005713001, …	Cc011926.t1, Cc041492.t1, Cc030662.t1, Cc004833.t1, Cc041495.t1, Cc041494.t1, Cc011931.t1, Cc044597.t1, Cc041493.t1, Cc002841.t1, Cc011927.t1, Cc031634.t1	Potri.011G028800.1, Potri.011G028900.1, Potri.004G025100.1, Potri.011G030700.1, Potri.001G441600.1, Potri.011G036700.1, Potri.004G026100.1, Potri.T023300.1, Potri.004G025800.1, Potri.004G026400.1, Potri.004G028400.1, Potri.011G027700.1, Potri.T090700.1, Potri.004G025700.1, Potri.004G026000.1, Potri.004G024400.1, Potri.011G028400.1, Potri.004G025500.1, Potri.011G029000.1, Potri.004G024500.1, Potri…	gene=LOC109166046, gene=LOC109171385, gene=LOC109171386, gene=LOC109166243, gene=LOC109159150, gene=LOC109159153, gene=LOC109156049, gene=LOC109170054, gene=LOC109170165, gene=LOC109159155, gene=LOC109155616, gene=LOC109166229, gene=LOC109172357, gene=LOC109170145, gene=LOC109149076, gene=LOC109170217, gene=LOC109170177, gene=LOC109159523, gene=LOC109170277, gene=LOC109167263, gene=LOC109164023, …	Dr17153, Dr09669, Dr09670, Dr09667, Dr09668, Dr25949, Dr24310, Dr25003, Dr03643, Dr03644, Dr03641, Dr09705, Dr09704, Dr03638, Dr03637, Dr03634, Dr03640, Dr03639, Dr09675, Dr09673, Dr09676, Dr04769, Dr26097, Dr04778, Dr24313, Dr07053, Dr09796, Dr03632, Dr21065, Dr14438
OG0000023	AHYPO_000858-RA, AHYPO_018173-RA, AHYPO_019893-RA, AHYPO_003755-RA, AHYPO_000856-RA, AHYPO_005036-RA	AT3G42170.1	DCAR_001611, DCAR_001222	Migut.L01144.1.p, Migut.K00427.1.p, Migut.D01084.1.p, Migut.L00538.1.p, Migut.H02025.1.p, Migut.H00750.1.p	LOC_Os02g15510.1, LOC_Os03g38450.1, LOC_Os12g15440.1, LOC_Os09g21430.1, LOC_Os08g09840.1, LOC_Os08g09800.1, LOC_Os09g21410.1, LOC_Os02g15390.1, LOC_Os12g16470.1, LOC_Os03g32190.1, LOC_Os08g09900.1, LOC_Os08g09880.1, LOC_Os12g28110.1, LOC_Os07g23210.1, LOC_Os09g21420.1, LOC_Os12g27510.1, LOC_Os08g09810.1	Sobic.007G072133.1.p, Sobic.002G190000.1.p, Sobic.007G156000.1.p, Sobic.002G190400.1.p, Sobic.002G190200.1.p	Solyc11g050940.1.1, Solyc12g062230.1.1, Solyc10g007470.2.1, Solyc11g065860.1.1, Solyc07g032500.1.1, Solyc05g017960.1.1, Solyc10g080090.1.1, Solyc02g014020.1.1, Solyc05g045960.1.1, Solyc10g007810.2.1, Solyc03g058410.1.1, Solyc12g021270.1.1, Solyc01g010610.1.1, Solyc08g065290.1.1, Solyc01g050000.2.1, Solyc10g012020.1.1, Solyc12g009640.1.1, Solyc04g057800.1.1, Solyc12g044540.1.1, Solyc03g116840.1.1,…	GSVIVT01015587001, GSVIVT01017364001, GSVIVT01014094001, GSVIVT01019943001	Cc006121.t1, Cc024280.t1, Cc029747.t1, Cc015839.t1, Cc004062.t1, Cc029685.t1, Cc017136.t1, Cc024983.t1, Cc021521.t1, Cc020885.t1, Cc011893.t1, Cc024738.t1, Cc024733.t1, Cc026481.t1, Cc029752.t1, Cc034460.t1, Cc028888.t1, Cc011452.t1, Cc038338.t1, Cc001930.t1, Cc020922.t1, Cc020983.t1, Cc004104.t1, Cc031047.t1, Cc044399.t1, Cc024690.t1, Cc039113.t1, Cc037572.t1	Potri.017G031200.1, Potri.016G027400.1, Potri.016G027200.1, Potri.017G020800.1, Potri.017G021800.1, Potri.016G027000.1, Potri.013G083900.1, Potri.016G025800.1, Potri.017G149700.1, Potri.010G016100.1, Potri.002G221900.1, Potri.016G026100.1, Potri.018G126600.1, Potri.016G026800.1, Potri.017G022500.1, Potri.010G078100.1, Potri.010G016700.1, Potri.016G026500.1, Potri.016G027500.1, Potri.017G020600.1,…	gene=LOC109154426, gene=LOC109154423, gene=LOC109152771, gene=LOC109178947, gene=LOC109174849, gene=LOC109171085, gene=LOC109177559, gene=LOC109189721, gene=LOC109172819, gene=LOC109152697, gene=LOC109175066, gene=LOC109163024, gene=LOC109160606, gene=LOC109155522, gene=LOC109167894, gene=LOC109186095, gene=LOC109167968, gene=LOC109146672, gene=LOC109154373, gene=LOC109166930, gene=LOC109180214, …	Dr15868, Dr20796, Dr20797
OG0000024	AHYPO_021649-RA, AHYPO_011447-RA, AHYPO_021604-RA, AHYPO_018332-RA, AHYPO_011484-RA, AHYPO_010661-RA, AHYPO_016960-RA, AHYPO_020261-RA, AHYPO_018904-RA, AHYPO_018905-RA, AHYPO_018906-RA, AHYPO_007885-RA, AHYPO_014797-RA, AHYPO_007957-RA, AHYPO_007956-RA, AHYPO_011448-RA, AHYPO_016363-RA, AHYPO_020062-RA, AHYPO_007887-RA	AT2G34930.1	DCAR_030280, DCAR_031011, DCAR_031052, DCAR_030275, DCAR_031010, DCAR_015092, DCAR_030271, DCAR_031012, DCAR_030295, DCAR_030240, DCAR_030277, DCAR_015939, DCAR_030276, DCAR_030279, DCAR_003745, DCAR_003744, DCAR_030412, DCAR_003743, DCAR_030278, DCAR_029693, DCAR_030298, DCAR_030413, DCAR_030241, DCAR_031009, DCAR_012836, DCAR_030411	Migut.M00450.1.p, Migut.N02337.1.p, Migut.N02352.1.p, Migut.N02331.1.p, Migut.M00448.1.p, Migut.B00278.1.p, Migut.N02334.1.p, Migut.N02338.1.p, Migut.N02353.1.p, Migut.E01112.1.p, Migut.N02336.1.p, Migut.N02354.1.p, Migut.K01457.1.p, Migut.N02332.1.p	LOC_Os11g35980.1, LOC_Os02g06600.1, LOC_Os10g33140.1, LOC_Os07g28300.1, LOC_Os11g10720.1, LOC_Os11g35490.1, LOC_Os01g41780.1, LOC_Os01g41750.1, LOC_Os06g04840.1, LOC_Os06g04810.1, LOC_Os07g28570.1, LOC_Os02g17400.1, LOC_Os08g42840.1, LOC_Os11g36020.1, LOC_Os10g03100.1, LOC_Os01g41910.1, LOC_Os11g35450.1, LOC_Os06g04830.1, LOC_Os07g02450.1, LOC_Os11g35850.1, LOC_Os11g35890.1, LOC_Os11g35410.1, LOC…	Sobic.001G167701.1.p, Sobic.005G127800.1.p, Sobic.007G080780.1.p, Sobic.005G060900.2.p, Sobic.008G018700.1.p, Sobic.010G235100.2.p, Sobic.003G210601.1.p, Sobic.003G210801.1.p, Sobic.004G017000.2.p, Sobic.003G193000.1.p, Sobic.001G249300.2.p, Sobic.009G012900.1.p, Sobic.003G100500.2.p, Sobic.007G185000.2.p, Sobic.003G210500.1.p, Sobic.010G030000.1.p, Sobic.010G130700.1.p	Solyc07g008590.1.1, Solyc01g087510.1.1, Solyc12g005620.1.1, Solyc07g008600.1.1, Solyc07g008630.1.1, Solyc07g008640.1.1, Solyc07g008620.1.1, Solyc07g020720.1.1, Solyc07g054120.1.1, Solyc02g068540.1.1, Solyc07g020730.1.1	GSVIVT01018634001, GSVIVT01016034001, GSVIVT01028924001, GSVIVT01028799001, GSVIVT01028966001, GSVIVT01028967001, GSVIVT01018692001, GSVIVT01018682001, GSVIVT01028764001, GSVIVT01033113001, GSVIVT01018463001, GSVIVT01001804001, GSVIVT01028928001, GSVIVT01008440001, GSVIVT01001802001, GSVIVT01001803001, GSVIVT01024427001, GSVIVT01024424001, GSVIVT01028773001, GSVIVT01020945001, GSVIVT01028970001, …	Cc012246.t1, Cc019421.t1, Cc021701.t1, Cc044687.t1, Cc026162.t1, Cc035373.t1, Cc004704.t1, Cc012876.t1, Cc017915.t1, Cc003533.t1	Potri.001G043800.1, Potri.015G028600.1, Potri.010G107000.1, Potri.015G024600.1, Potri.008G176200.1, Potri.001G262800.1, Potri.010G105800.1, Potri.015G024800.1, Potri.010G106900.1, Potri.015G026000.1, Potri.015G025300.1, Potri.003G196800.1, Potri.015G025800.1, Potri.012G143000.1, Potri.016G138200.1, Potri.012G034600.1, Potri.015G024500.1, Potri.015G025100.1	gene=LOC109166888, gene=LOC109166853, gene=LOC109163011, gene=LOC109163016, gene=LOC109193028, gene=LOC109158739, gene=LOC109163140, gene=LOC109158734, gene=LOC109154398, gene=LOC109174324, gene=LOC109185248, gene=LOC109171305, gene=LOC109160298, gene=LOC109182568, gene=LOC109163022, gene=LOC109148590, gene=LOC109163023, gene=LOC109148577, gene=LOC109159850, gene=LOC109154572, gene=LOC109157272, …	Dr24355, Dr23464, Dr23463, Dr25457, Dr15794, Dr02745, Dr02750, Dr02751, Dr19726, Dr02839, Dr03153, Dr02752, Dr03155, Dr12795, Dr12798, Dr12792, Dr12794, Dr24658, Dr01816, Dr01815, Dr01812, Dr01811, Dr01813, Dr12772, Dr12771, Dr12779, Dr13728, Dr14823, Dr13729, Dr02628, Dr02627, Dr02625, Dr19740, Dr02736, Dr02735, Dr02737, Dr01787, Dr01790, Dr01789, Dr24130, Dr24129, Dr17003, Dr17001, Dr02747, Dr2…
OG0000025		AT3G32960.1, AT2G07240.1	DCAR_024959, DCAR_008890, DCAR_010370, DCAR_010080, DCAR_018395, DCAR_022579, DCAR_029854, DCAR_024374				Solyc09g059530.1.1, Solyc00g175240.1.1, Solyc01g014670.1.1, Solyc04g015860.1.1, Solyc09g075240.1.1, Solyc08g016540.1.1, Solyc09g014190.1.1, Solyc08g028790.1.1, Solyc05g018540.1.1, Solyc01g034130.1.1, Solyc11g020220.1.1, Solyc02g037570.1.1, Solyc07g032830.1.1, Solyc01g034100.1.1, Solyc11g039700.1.1, Solyc08g014270.1.1, Solyc06g050970.1.1, Solyc04g024390.1.1, Solyc02g055350.1.1, Solyc01g021650.1.1,…		Cc019884.t1, Cc046039.t2, Cc017261.t1, Cc010653.t1, Cc013712.t1, Cc024425.t1
OG0000026	AHYPO_017753-RA, AHYPO_022918-RA, AHYPO_022088-RA, AHYPO_022089-RA, AHYPO_008988-RA, AHYPO_016341-RA, AHYPO_022711-RA, AHYPO_006142-RA, AHYPO_004031-RA, AHYPO_018138-RA, AHYPO_019652-RA, AHYPO_020468-RA, AHYPO_021404-RA, AHYPO_008555-RA, AHYPO_004033-RA, AHYPO_004034-RA, AHYPO_004032-RA, AHYPO_021884-RA	AT5G20480.1, AT3G47570.1, AT5G39390.1, AT3G47580.1, AT3G47110.1, AT3G47090.1	DCAR_027545, DCAR_024840, DCAR_028141, DCAR_000832, DCAR_016691, DCAR_007384, DCAR_004508, DCAR_019729, DCAR_028142, DCAR_004266, DCAR_015434, DCAR_004265, DCAR_003172	Migut.B00959.1.p, Migut.N02758.1.p, Migut.G01216.1.p, Migut.G01050.1.p, Migut.G01044.1.p, Migut.G01048.1.p, Migut.G01090.1.p, Migut.G01209.1.p, Migut.G01058.1.p, Migut.G01056.1.p, Migut.O00750.1.p, Migut.G01045.1.p, Migut.G01055.1.p, Migut.G01210.1.p, Migut.J01463.1.p, Migut.G01063.1.p, Migut.G00814.1.p, Migut.I00706.1.p, Migut.N02757.1.p, Migut.G00815.1.p, Migut.G01059.1.p, Migut.G01213.1.p, Mig…	LOC_Os01g05870.1, LOC_Os11g07160.1, LOC_Os06g38340.1, LOC_Os06g23190.1, LOC_Os11g36160.1, LOC_Os02g40200.1, LOC_Os11g07270.1, LOC_Os11g07240.1, LOC_Os08g14990.1, LOC_Os11g36180.1, LOC_Os11g07180.1, LOC_Os06g38780.1, LOC_Os04g03210.1, LOC_Os01g05640.1, LOC_Os11g07225.1, LOC_Os01g33950.1, LOC_Os11g40890.1, LOC_Os11g07170.1, LOC_Os02g12400.1, LOC_Os11g41100.1, LOC_Os11g07140.1, LOC_Os07g03000.1, LOC…	Sobic.003G068100.1.p, Sobic.003G069601.1.p, Sobic.006G030300.1.p, Sobic.003G067600.1.p, Sobic.005G205100.1.p, Sobic.005G187700.1.p, Sobic.004G214800.2.p, Sobic.004G214900.1.p, Sobic.005G038800.2.p, Sobic.003G069950.1.p, Sobic.005G065000.1.p, Sobic.010G274700.1.p, Sobic.002G075700.1.p, Sobic.003G069875.1.p, Sobic.002G086900.1.p, Sobic.006G030600.2.p, Sobic.005G019300.1.p, Sobic.005G205300.1.p, Sob…	Solyc04g009040.2.1, Solyc10g085120.1.1, Solyc07g018190.2.1, Solyc03g019980.1.1, Solyc06g076910.1.1, Solyc07g018180.1.1, Solyc03g098400.1.1, Solyc03g096190.1.1, Solyc03g098360.1.1	GSVIVT01034122001, GSVIVT01001653001, GSVIVT01001656001, GSVIVT01009394001, GSVIVT01020897001, GSVIVT01038699001, GSVIVT01032850001	Cc041569.t1, Cc012016.t1	Potri.008G033900.1, Potri.017G151400.1, Potri.005G080000.1, Potri.011G141000.1, Potri.011G102800.1, Potri.017G115900.1, Potri.017G152500.1, Potri.017G145200.1, Potri.016G114400.1, Potri.012G044500.1, Potri.006G273000.1, Potri.010G228300.1, Potri.T151000.1, Potri.011G102900.1, Potri.013G133100.1, Potri.T108900.1, Potri.011G103000.1, Potri.T168200.1, Potri.008G034000.1, Potri.017G152200.1, Potri.01…	gene=LOC109163536, gene=LOC109152515, gene=LOC109152218, gene=LOC109152219, gene=LOC109169124, gene=LOC109169126, gene=LOC109159409, gene=LOC109152216, gene=LOC109159478, gene=LOC109159461, gene=LOC109159427, gene=LOC109152271, gene=LOC109152270, gene=LOC109152274, gene=LOC109163951, gene=LOC109152221, gene=LOC109152220, gene=LOC109152223, gene=LOC109148856, gene=LOC109189807, gene=LOC109169341, …	Dr19791, Dr19792, Dr19793, Dr01487, Dr01485, Dr01571, Dr01479, Dr04505, Dr04506, Dr09438, Dr10989, Dr17022, Dr19784, Dr19783, Dr19785, Dr01486, Dr11564, Dr10990, Dr15905, Dr01477, Dr10991, Dr19788, Dr23865
OG0000027	AHYPO_017450-RA, AHYPO_020562-RA, AHYPO_018235-RA, AHYPO_005937-RA	AT1G67020.1	DCAR_017286		LOC_Os12g13450.1, LOC_Os12g31470.1, LOC_Os02g35820.1, ChrSy.fgenesh.mRNA.44			GSVIVT01001832001	Cc015807.t1, Cc011765.t1, Cc022295.t1, Cc029919.t1, Cc045458.t1, Cc029707.t1, Cc020091.t1, Cc008870.t1, Cc032107.t1, Cc006742.t1, Cc046745.t1, Cc017533.t1, Cc037344.t1, Cc016377.t1, Cc008832.t1, Cc042056.t1, Cc024382.t1, Cc015308.t1, Cc035151.t1, Cc017127.t1, Cc016886.t1, Cc016090.t1, Cc026124.t1, Cc025927.t1, Cc000011.t1, Cc029559.t1, Cc045868.t1, Cc028360.t1, Cc019879.t1, Cc019535.t1, Cc023646.…	Potri.006G146000.1, Potri.016G096100.1	gene=LOC109179834, gene=LOC109172915, gene=LOC109174841, gene=LOC109178953, gene=LOC109167356, gene=LOC109174389, gene=LOC109176829, gene=LOC109166765, gene=LOC109167247, gene=LOC109192674, gene=LOC109171583, gene=LOC109162723, gene=LOC109180201, gene=LOC109178468, gene=LOC109182641, gene=LOC109169526, gene=LOC109186281, gene=LOC109193863, gene=LOC109183619, gene=LOC109174912, gene=LOC109155092, …	Dr08050, Dr06814, Dr22419, Dr18757
OG0000028												Dr23587, Dr17951, Dr25627, Dr13001, Dr13005, Dr24594, Dr23995, Dr12648, Dr19251, Dr21400, Dr21399, Dr00226, Dr11052, Dr04803, Dr00221, Dr24860, Dr23342, Dr20950, Dr21438, Dr20944, Dr20283, Dr22437, Dr23197, Dr18811, Dr18549, Dr21801, Dr21810, Dr18020, Dr06781, Dr22746, Dr04642, Dr18014, Dr23665, Dr20231, Dr23661, Dr07920, Dr20622, Dr21633, Dr23393, Dr21190, Dr17975, Dr25286, Dr23727, Dr21986, Dr2…
OG0000029	AHYPO_018992-RA, AHYPO_019552-RA, AHYPO_013488-RA, AHYPO_018991-RA, AHYPO_019544-RA, AHYPO_018988-RA, AHYPO_019551-RA, AHYPO_019545-RA, AHYPO_019543-RA, AHYPO_019546-RA, AHYPO_019547-RA, AHYPO_018989-RA, AHYPO_018990-RA	AT5G18010.1, AT5G18050.1, AT3G03850.1, AT4G34790.1, AT5G18060.1, AT3G03840.1, AT3G03830.1, AT4G38850.1, AT3G03820.1, AT4G38840.1, AT3G20220.1, AT2G21200.1, AT4G34780.1, AT4G34800.1, AT5G18080.1, AT5G18020.1, AT4G13790.1, AT4G34770.1, AT4G38825.1, AT2G21210.1, AT5G18030.1, AT4G34810.1	DCAR_029515, DCAR_029518, DCAR_029517	Migut.B00157.1.p, Migut.L00631.1.p, Migut.F01351.1.p, Migut.L00627.1.p, Migut.F01343.1.p, Migut.F01344.1.p, Migut.F01325.1.p, Migut.L00599.1.p, Migut.B00159.1.p, Migut.F01322.1.p, Migut.L00598.1.p, Migut.B00142.1.p, Migut.F01328.1.p, Migut.B00144.1.p, Migut.L00630.1.p, Migut.F01336.1.p, Migut.N01291.1.p, Migut.F01337.1.p, Migut.B00147.1.p, Migut.F01308.1.p, Migut.O00864.1.p, Migut.O00863.1.p, Mig…		Sobic.010G252500.1.p, Sobic.007G022400.1.p, Sobic.004G302200.1.p, Sobic.007G020800.1.p, Sobic.007G020900.1.p	Solyc04g053000.1.1, Solyc01g110860.1.1, Solyc01g110890.1.1, Solyc04g052970.1.1, Solyc01g110920.2.1, Solyc11g011650.1.1, Solyc01g110800.2.1, Solyc01g110870.2.1, Solyc01g111000.2.1, Solyc10g052540.1.1, Solyc10g054750.1.1, Solyc01g110940.2.1, Solyc10g052580.1.1, Solyc01g110930.1.1, Solyc01g110780.1.1, Solyc01g110680.2.1, Solyc01g110730.2.1, Solyc01g110710.2.1, Solyc01g110770.2.1, Solyc01g110790.2.1,…	GSVIVT01019105001, GSVIVT01019103001, GSVIVT01019096001, GSVIVT01019095001, GSVIVT01019094001, GSVIVT01019101001, GSVIVT01019099001, GSVIVT01019097001, GSVIVT01009875001, GSVIVT01024128001, GSVIVT01024127001, GSVIVT01024120001, GSVIVT01024136001, GSVIVT01024138001, GSVIVT01024134001, GSVIVT01024135001, GSVIVT01024131001, GSVIVT01024133001, GSVIVT01024129001, GSVIVT01024130001, GSVIVT01019106001, …	Cc005045.t1, Cc005067.t1, Cc022293.t1, Cc023888.t1, Cc020421.t1, Cc022294.t1, Cc001783.t1, Cc023891.t1, Cc005059.t1, Cc011166.t1, Cc024449.t1, Cc023889.t1, Cc020417.t1, Cc005049.t1, Cc001780.t1, Cc005058.t1, Cc005469.t1, Cc005042.t1, Cc005040.t1, Cc031596.t1, Cc005467.t1, Cc005470.t1, Cc001777.t1, Cc011164.t1, Cc005471.t1, Cc001781.t1, Cc005050.t1, Cc031593.t1, Cc031597.t1, Cc022291.t1, Cc023892.…	Potri.009G126900.1, Potri.004G165600.1, Potri.004G166000.1, Potri.004G164700.1, Potri.009G126400.1, Potri.009G126500.1, Potri.009G126300.1, Potri.004G165000.1, Potri.009G127100.1, Potri.004G165500.1, Potri.009G127500.1, Potri.004G164900.1, Potri.009G127000.1, Potri.009G127400.1, Potri.009G126700.1, Potri.009G126800.1, Potri.T143800.1, Potri.004G165700.1, Potri.T144000.1, Potri.004G164800.1, Potri…	gene=LOC109159560, gene=LOC109165149, gene=LOC109154015, gene=LOC109161442, gene=LOC109154166, gene=LOC109193686, gene=LOC109193684, gene=LOC109193650, gene=LOC109193647, gene=LOC109154161, gene=LOC109154250, gene=LOC109193685, gene=LOC109193688, gene=LOC109193693	Dr14881, Dr06480, Dr06481
OG0000030					LOC_Os05g43340.1, LOC_Os06g33260.1, LOC_Os08g27270.1, LOC_Os04g16380.1, LOC_Os11g15100.1, LOC_Os04g09270.1, LOC_Os07g25080.1, LOC_Os08g24260.1, LOC_Os05g04430.1, LOC_Os12g20200.1, LOC_Os03g30190.1, LOC_Os01g19660.1, LOC_Os09g27780.1, LOC_Os04g24390.1, LOC_Os06g27950.1, LOC_Os09g02080.1, LOC_Os12g28280.1, LOC_Os06g29060.1, LOC_Os08g19460.1, LOC_Os08g42860.1, LOC_Os04g23300.1, LOC_Os09g22350.1, LOC…	Sobic.010G026100.1.p
OG0000031	AHYPO_020317-RA, AHYPO_010693-RA, AHYPO_006673-RA, AHYPO_006787-RA, AHYPO_006788-RA, AHYPO_000414-RA, AHYPO_009500-RA, AHYPO_021701-RA, AHYPO_021700-RA, AHYPO_014180-RA	AT3G04190.1, AT3G04200.1, AT5G38960.1, AT5G39130.1, AT3G04170.1, AT3G05950.1, AT5G39120.1, AT5G38910.1, AT1G10460.1, AT5G39150.1, AT3G04180.1, AT4G14630.1, AT5G39100.1, AT5G38930.1, AT5G38940.1, AT3G04150.2, AT5G26700.1, AT5G39160.1, AT5G39190.1, AT5G39110.1, AT5G39180.1	DCAR_024506	Migut.H00767.1.p, Migut.H00774.1.p, Migut.H00946.1.p, Migut.H00765.1.p, Migut.E00797.1.p, Migut.D01833.1.p, Migut.H00771.1.p, Migut.H00764.1.p, Migut.O00677.1.p, Migut.N00915.1.p, Migut.N00914.1.p, Migut.N01665.1.p, Migut.N00936.1.p, Migut.N01647.1.p, Migut.O00886.1.p, Migut.H00772.1.p, Migut.H00948.1.p, Migut.H00768.1.p, Migut.K00033.1.p, Migut.H00763.1.p, Migut.E01646.1.p, Migut.J01837.1.p, Mig…	LOC_Os02g29000.1, LOC_Os03g08150.1, LOC_Os08g09000.1, LOC_Os08g09040.1, LOC_Os08g09020.1, LOC_Os08g09060.1, LOC_Os04g52720.1, LOC_Os12g05860.1, LOC_Os08g09080.1, LOC_Os12g05870.1, LOC_Os08g08920.1, LOC_Os08g13440.1, LOC_Os08g08980.1, LOC_Os08g08970.1, LOC_Os12g05880.1, LOC_Os12g05840.1, LOC_Os08g09010.1, LOC_Os08g08960.1, LOC_Os08g08990.1, LOC_Os02g29020.1	Sobic.007G066608.1.p, Sobic.007G066900.1.p, Sobic.007G065900.1.p, Sobic.007G067000.1.p, Sobic.007G067108.1.p, Sobic.007G067600.1.p, Sobic.007G066500.1.p, Sobic.004G148000.1.p, Sobic.007G067008.1.p, Sobic.007G067300.1.p, Sobic.007G066508.1.p, Sobic.006G018100.1.p, Sobic.007G067400.3.p, Sobic.004G147900.1.p, Sobic.007G067350.1.p, Sobic.004G148400.1.p, Sobic.007G066800.1.p, Sobic.003G427800.1.p, Sob…	Solyc01g088300.2.1, Solyc09g090000.1.1, Solyc09g090020.2.1, Solyc05g006500.2.1, Solyc09g090010.2.1, Solyc01g102900.2.1, Solyc09g090040.2.1, Solyc10g078850.1.1, Solyc09g089990.2.1, Solyc01g102910.2.1, Solyc10g078840.1.1, Solyc01g102890.2.1	GSVIVT01030965001, GSVIVT01030967001, GSVIVT01030968001, GSVIVT01000070001, GSVIVT01021705001, GSVIVT01021699001, GSVIVT01021700001, GSVIVT01013822001, GSVIVT01000071001, GSVIVT01031082001, GSVIVT01031079001, GSVIVT01031080001, GSVIVT01000069001, GSVIVT01000068001, GSVIVT01000067001, GSVIVT01000066001, GSVIVT01000063001, GSVIVT01000062001, GSVIVT01000097001, GSVIVT01000098001, GSVIVT01000100001, …	Cc015987.t1, Cc017228.t1, Cc047164.t1, Cc005497.t1, Cc023411.t1, Cc021851.t1, Cc005496.t1, Cc011357.t1	Potri.013G064000.1, Potri.013G063200.1, Potri.013G052000.1, Potri.T151900.1, Potri.019G026400.1, Potri.013G063500.1, Potri.013G051800.1, Potri.004G180100.1, Potri.019G026500.1, Potri.013G052300.1, Potri.009G140400.1, Potri.013G064100.1, Potri.013G052100.1, Potri.013G063400.1, Potri.004G180000.1, Potri.001G465100.1, Potri.019G025900.1, Potri.019G026700.1, Potri.T151800.1, Potri.019G026000.1, Potri…	gene=LOC109189011, gene=LOC109189012, gene=LOC109189010, gene=LOC109165354, gene=LOC109159745, gene=LOC109158003, gene=LOC109158001, gene=LOC109158002, gene=LOC109169108, gene=LOC109158257, gene=LOC109172912, gene=LOC109189052, gene=LOC109189051, gene=LOC109158120, gene=LOC109189050, gene=LOC109161755, gene=LOC109159854, gene=LOC109185800, gene=LOC109169117, gene=LOC109153327, gene=LOC109161124, …	Dr14778, Dr14772, Dr14771, Dr14773, Dr14776, Dr14775, Dr14777, Dr14779, Dr20198, Dr20200, Dr14769, Dr14770, Dr24914, Dr26163
OG0000032			DCAR_032257, DCAR_008132, DCAR_032100, DCAR_032004, DCAR_025261	Migut.K00781.1.p	LOC_Os06g06950.1, LOC_Os06g07800.1, LOC_Os02g20500.1	Sobic.006G019000.2.p, Sobic.001G042600.1.p, Sobic.010G058800.1.p, Sobic.006G019100.1.p, Sobic.005G149650.1.p, Sobic.010G058600.1.p, Sobic.001G042700.1.p, Sobic.010G058700.1.p, Sobic.006G020350.1.p			Cc022970.t2, Cc011904.t1, Cc035736.t1, Cc013372.t1, Cc043914.t1, Cc023267.t1, Cc031810.t1, Cc034776.t1, Cc019246.t1, Cc035987.t1, Cc015185.t1, Cc020675.t1, Cc029804.t1, Cc022837.t1, Cc040460.t1, Cc026055.t1, Cc003213.t1, Cc032250.t1, Cc012841.t1, Cc016930.t1, Cc001210.t1, Cc036414.t1, Cc017239.t1, Cc011293.t1, Cc036975.t1, Cc013579.t1, Cc001959.t1, Cc033666.t1, Cc036752.t1, Cc038055.t1, Cc036593.…		gene=LOC109159160, gene=LOC109148697, gene=LOC109189879, gene=LOC109148699, gene=LOC109159151, gene=LOC109159968, gene=LOC109159167, gene=LOC109162260, gene=LOC109173927, gene=LOC109179034
OG0000033	AHYPO_020243-RA, AHYPO_016793-RA, AHYPO_002115-RA, AHYPO_002114-RA, AHYPO_005747-RA, AHYPO_002116-RA, AHYPO_007353-RA, AHYPO_013910-RA, AHYPO_022666-RA, AHYPO_022667-RA, AHYPO_017765-RA, AHYPO_007352-RA, AHYPO_011509-RA, AHYPO_005667-RA, AHYPO_008604-RA, AHYPO_021496-RA, AHYPO_013909-RA	AT5G04680.1, AT5G04700.1, AT5G04690.1, AT5G04730.1, AT5G35830.1, AT3G54070.1, AT5G35810.1, AT3G18670.1	DCAR_022345, DCAR_009741, DCAR_001142, DCAR_022344, DCAR_011878, DCAR_009740, DCAR_022346, DCAR_027551, DCAR_012664, DCAR_022348, DCAR_011879, DCAR_012663, DCAR_022347, DCAR_024158, DCAR_011886, DCAR_011880, DCAR_001310, DCAR_026250, DCAR_024157, DCAR_009050	Migut.J00929.1.p, Migut.L00873.1.p, Migut.L01556.1.p, Migut.L01562.1.p, Migut.L00967.1.p, Migut.L01557.1.p, Migut.L01560.1.p, Migut.G00687.1.p, Migut.N02030.1.p, Migut.K00932.1.p, Migut.M01987.1.p, Migut.L01561.1.p			Solyc05g041340.1.1, Solyc05g041440.2.1, Solyc05g016610.1.1, Solyc05g041470.2.1, Solyc05g041580.1.1, Solyc05g016620.1.1, Solyc05g041570.1.1, Solyc02g068670.1.1, Solyc12g098390.1.1, Solyc05g041590.2.1, Solyc02g068600.2.1, Solyc05g041330.1.1, Solyc02g068810.1.1, Solyc02g068610.1.1	GSVIVT01001206001, GSVIVT01014930001, GSVIVT01003649001, GSVIVT01003648001, GSVIVT01003646001, GSVIVT01004413001, GSVIVT01019154001, GSVIVT01021602001, GSVIVT01005101001, GSVIVT01005102001, GSVIVT01005098001, GSVIVT01005100001, GSVIVT01005108001, GSVIVT01014912001, GSVIVT01014901001, GSVIVT01011201001, GSVIVT01011198001, GSVIVT01011202001, GSVIVT01011204001, GSVIVT01002750001, GSVIVT01006748001, …	Cc012109.t1, Cc041659.t1, Cc030204.t1, Cc012134.t1	Potri.T032000.1, Potri.T032100.1, Potri.011G019800.1, Potri.005G057900.1, Potri.011G019000.1, Potri.011G015700.1, Potri.015G119700.1, Potri.001G015800.1, Potri.011G018600.1, Potri.006G062700.1, Potri.015G119400.1, Potri.008G023100.1, Potri.011G018200.1, Potri.011G018000.1, Potri.006G062900.1, Potri.015G125000.1, Potri.008G023400.1, Potri.011G018400.1, Potri.008G023200.1, Potri.011G018500.1, Potri…	gene=LOC109168328, gene=LOC109168324, gene=LOC109156989, gene=LOC109168306, gene=LOC109157124, gene=LOC109190714, gene=LOC109165576, gene=LOC109150026, gene=LOC109165504, gene=LOC109165539, gene=LOC109165556, gene=LOC109163035, gene=LOC109168132, gene=LOC109175152, gene=LOC109168218, gene=LOC109168236, gene=LOC109168118, gene=LOC109168146, gene=LOC109168112, gene=LOC109168297, gene=LOC109168169, …	Dr24571, Dr24572, Dr24573, Dr15027, Dr15028, Dr15029, Dr04631, Dr25248, Dr14585, Dr19154
OG0000034	AHYPO_017746-RA, AHYPO_004218-RA, AHYPO_012864-RA	AT4G21380.1, AT1G11410.1, AT1G11340.1, AT1G65790.1, AT1G65800.1, AT4G27290.1	DCAR_009996, DCAR_024212, DCAR_019050, DCAR_008686, DCAR_022496, DCAR_023323, DCAR_024883, DCAR_008688, DCAR_027881, DCAR_007851, DCAR_009992, DCAR_009993, DCAR_008685, DCAR_019121, DCAR_003404, DCAR_027878, DCAR_023324, DCAR_003405, DCAR_024876, DCAR_003941, DCAR_023325, DCAR_015305, DCAR_014002, DCAR_004687, DCAR_009262, DCAR_027879, DCAR_027880, DCAR_022497, DCAR_009997, DCAR_009994, DCAR_0233…	Migut.M01241.1.p, Migut.A00980.1.p, Migut.H01886.1.p, Migut.A00981.1.p, Migut.M01843.1.p, Migut.M01243.1.p, Migut.M01842.1.p, Migut.N03080.1.p, Migut.N03079.1.p, Migut.H01887.1.p, Migut.A00940.1.p, Migut.H01884.1.p, Migut.O00793.1.p, Migut.H01882.1.p, Migut.H01883.1.p	LOC_Os12g15550.1, LOC_Os04g54070.1, LOC_Os01g57510.1, LOC_Os05g42210.1, LOC_Os04g54020.1, LOC_Os07g36544.2, LOC_Os04g54140.1, LOC_Os04g54180.1, LOC_Os01g57560.1, LOC_Os03g35600.1	Sobic.001G190100.1.p, Sobic.006G228200.1.p, Sobic.002G333300.1.p, Sobic.005G193500.1.p, Sobic.003G319600.1.p, Sobic.003G319400.1.p, Sobic.006G229901.1.p, Sobic.003G319500.1.p, Sobic.006G228833.1.p, Sobic.009G188100.2.p, Sobic.006G230100.1.p, Sobic.002G111900.1.p, Sobic.006G229800.1.p, Sobic.006G229200.1.p	Solyc07g063750.2.1, Solyc02g079640.2.1, Solyc07g063820.2.1, Solyc02g079590.2.1, Solyc03g006780.2.1, Solyc07g063710.1.1, Solyc07g063720.1.1, Solyc07g063780.1.1, Solyc07g063770.2.1, Solyc04g077310.2.1, Solyc04g077320.1.1, Solyc02g030340.1.1, Solyc10g006720.2.1, Solyc03g006770.2.1, Solyc07g063800.1.1, Solyc07g063730.1.1, Solyc10g006710.2.1, Solyc04g077300.2.1, Solyc04g077270.2.1, Solyc04g077280.2.1,…	GSVIVT01006353001, GSVIVT01014512001, GSVIVT01014534001, GSVIVT01014532001, GSVIVT01014529001, GSVIVT01014538001, GSVIVT01014537001, GSVIVT01005714001, GSVIVT01014499001, GSVIVT01006478001, GSVIVT01006480001, GSVIVT01014524001, GSVIVT01014518001, GSVIVT01014520001, GSVIVT01007137001, GSVIVT01014504001, GSVIVT01014500001, GSVIVT01006982001	Cc002839.t1, Cc002836.t1, Cc007058.t1, Cc024660.t1, Cc003384.t1, Cc006383.t1, Cc020069.t1, Cc002835.t1, Cc024658.t1, Cc002840.t1, Cc006382.t1, Cc044596.t1, Cc006618.t1	Potri.001G411700.1, Potri.001G411300.1, Potri.011G129000.1, Potri.T023500.1, Potri.T022000.1, Potri.T022200.1, Potri.T021900.1, Potri.T023700.1, Potri.T021800.1, Potri.010G020000.1, Potri.010G017600.1, Potri.001G418100.1, Potri.010G015400.1, Potri.011G037100.1, Potri.001G410800.1, Potri.010G017000.1, Potri.011G128900.1, Potri.001G413000.1, Potri.T157500.1, Potri.001G411500.1, Potri.011G129300.1, …	gene=LOC109178205, gene=LOC109152770, gene=LOC109152020, gene=LOC109190461, gene=LOC109190460, gene=LOC109184299, gene=LOC109184298, gene=LOC109190612, gene=LOC109164967, gene=LOC109164966, gene=LOC109164968, gene=LOC109156544, gene=LOC109188135, gene=LOC109188134, gene=LOC109149314, gene=LOC109149312, gene=LOC109190462, gene=LOC109190455, gene=LOC109152766, gene=LOC109149195, gene=LOC109150313, …	Dr03666, Dr09706, Dr09702, Dr09703, Dr09710, Dr09709, Dr09708, Dr09711, Dr14065
OG0000035									Cc032930.t1, Cc018512.t1, Cc038407.t1, Cc028980.t1, Cc012754.t1, Cc032270.t1, Cc019527.t1, Cc013731.t1, Cc039087.t1, Cc032583.t1, Cc046663.t1, Cc032072.t1, Cc037003.t1, Cc038237.t1, Cc035157.t1, Cc029857.t1, Cc024203.t1, Cc045406.t1, Cc043910.t1, Cc024103.t1, Cc037909.t1, Cc016798.t1, Cc042336.t1, Cc024104.t1, Cc032071.t1, Cc039759.t1, Cc040161.t1, Cc031259.t1, Cc025967.t1, Cc032934.t1, Cc037963.…
OG0000036	AHYPO_009051-RA, AHYPO_009052-RA, AHYPO_003164-RA, AHYPO_014056-RA, AHYPO_015887-RA, AHYPO_015885-RA, AHYPO_005614-RA, AHYPO_010442-RA	AT2G18150.1, AT3G50990.1, AT1G14550.1, AT5G58400.1, AT5G66390.1, AT5G58390.1, AT4G36430.1, AT2G18140.1, AT1G68850.1, AT1G44970.1, AT5G05340.1, AT4G16270.1, AT1G14540.1, AT2G35380.1	DCAR_024790, DCAR_023726, DCAR_011903, DCAR_023984, DCAR_017316, DCAR_025974, DCAR_021295, DCAR_011902, DCAR_010688, DCAR_023521, DCAR_023522, DCAR_023523, DCAR_017517, DCAR_023983, DCAR_015100, DCAR_024791	Migut.F00584.1.p, Migut.N00034.1.p, Migut.E00451.1.p, Migut.D00834.1.p, Migut.E00455.1.p, Migut.D00835.1.p, Migut.J00068.1.p, Migut.J00067.1.p, Migut.J00066.1.p, Migut.C00769.1.p, Migut.H02509.1.p, Migut.E00452.1.p, Migut.L01132.1.p, Migut.E00453.1.p	LOC_Os01g15830.1, LOC_Os02g14160.1, LOC_Os12g02080.1, LOC_Os01g15810.1, LOC_Os07g48060.1, LOC_Os07g47990.1, LOC_Os03g22020.1, LOC_Os11g02130.1, LOC_Os02g14460.1, LOC_Os02g14440.1, LOC_Os07g48030.1, LOC_Os01g36240.1, LOC_Os07g48050.1, LOC_Os03g32050.1, LOC_Os06g35490.1, LOC_Os06g16350.1, LOC_Os07g48040.1, LOC_Os08g20730.1, LOC_Os06g35480.1, LOC_Os02g14430.1, LOC_Os04g34630.1, LOC_Os07g48010.1, LOC…	Sobic.010G161900.1.p, Sobic.006G079300.1.p, Sobic.004G105700.1.p, Sobic.001G379300.1.p, Sobic.002G416700.1.p, Sobic.010G161700.1.p, Sobic.004G105200.1.p, Sobic.005G011300.1.p, Sobic.005G011500.1.p, Sobic.002G416500.1.p, Sobic.010G161800.1.p, Sobic.003G120900.1.p, Sobic.003G121000.1.p, Sobic.004G105100.1.p, Sobic.002G357000.1.p, Sobic.001G379400.2.p, Sobic.006G243600.2.p, Sobic.007G098600.1.p, Sob…	Solyc03g025380.2.1, Solyc02g084800.2.1, Solyc03g033690.1.1, Solyc05g050870.2.1, Solyc06g082420.2.1, Solyc02g062510.2.1, Solyc10g076220.1.1, Solyc05g052280.2.1, Solyc10g076190.1.1, Solyc07g055190.2.1, Solyc00g072400.2.1, Solyc09g018590.1.1, Solyc05g050880.2.1, Solyc10g076210.1.1, Solyc03g033710.2.1, Solyc10g076240.1.1, Solyc05g050890.1.1, Solyc11g018800.1.1, Solyc04g076770.2.1, Solyc04g080760.2.1,…	GSVIVT01030221001, GSVIVT01009106001, GSVIVT01010272001, GSVIVT01010266001, GSVIVT01010270001, GSVIVT01010269001, GSVIVT01010268001, GSVIVT01020737001, GSVIVT01018865001, GSVIVT01013238001, GSVIVT01024599001, GSVIVT01024600001, GSVIVT01024596001, GSVIVT01032715001, GSVIVT01009109001, GSVIVT01009107001, GSVIVT01034967001, GSVIVT01030219001, GSVIVT01010271001, GSVIVT01010168001, GSVIVT01010267001, …	Cc033462.t1, Cc046897.t1, Cc005759.t1, Cc007886.t1, Cc044576.t1, Cc047524.t1, Cc017498.t1, Cc034498.t1, Cc044112.t1, Cc001342.t1, Cc020047.t1, Cc017708.t1, Cc006786.t1, Cc033459.t1, Cc046503.t1	Potri.008G022700.1, Potri.013G156800.1, Potri.013G083600.1, Potri.013G156500.1, Potri.005G118700.1, Potri.010G236900.1, Potri.016G132700.1, Potri.T163000.1, Potri.T163100.1, Potri.008G022600.1, Potri.001G145800.1, Potri.013G156400.1, Potri.002G031200.1, Potri.007G019300.1, Potri.014G143200.1, Potri.T163200.1, Potri.016G132800.1, Potri.T160100.1, Potri.T160000.1, Potri.008G103200.1, Potri.001G4589…	gene=LOC109159327, gene=LOC109149153, gene=LOC109177612, gene=LOC109189600, gene=LOC109181368, gene=LOC109160516, gene=LOC109181359, gene=LOC109189599, gene=LOC109182243, gene=LOC109146981, gene=LOC109154057, gene=LOC109154054, gene=LOC109154050, gene=LOC109154058, gene=LOC109154059, gene=LOC109154056, gene=LOC109154051, gene=LOC109181003, gene=LOC109167585, gene=LOC109183555, gene=LOC109183554, …	Dr08186, Dr08828, Dr12618, Dr06932, Dr15967, Dr05114, Dr06386, Dr15964, Dr15963, Dr13613, Dr02476, Dr08634, Dr08635, Dr08636, Dr10003, Dr02472, Dr17086, Dr00299
OG0000037	AHYPO_020575-RA, AHYPO_010893-RA, AHYPO_012244-RA, AHYPO_014281-RA, AHYPO_012676-RA, AHYPO_014115-RA, AHYPO_010892-RA	AT5G31412.1, AT3G13020.1, AT3G13030.1, AT5G33406.1, AT1G36095.1, AT3G13010.1, AT3G17450.1, AT1G79740.1, AT1G43260.1, AT4G15020.1, AT4G08267.1, AT3G22220.1	DCAR_023406	Migut.G00950.1.p, Migut.N02133.1.p, Migut.N02134.1.p, Migut.G00001.1.p, Migut.A00455.1.p, Migut.E00556.1.p, Migut.O00402.1.p	LOC_Os02g56290.1, LOC_Os05g50530.1, LOC_Os06g33420.1, LOC_Os10g03230.1, LOC_Os06g42650.1, LOC_Os12g26020.1, LOC_Os01g52430.1, LOC_Os01g68200.1, LOC_Os05g26040.1, LOC_Os01g56060.1, LOC_Os12g23400.1, LOC_Os05g34240.3, LOC_Os07g22590.1, LOC_Os03g38130.1, LOC_Os05g02435.1, LOC_Os06g49050.1, LOC_Os04g47610.1, LOC_Os12g40220.1, LOC_Os01g12280.1, LOC_Os01g59400.1	Sobic.005G123700.1.p, Sobic.009G088575.1.p	Solyc03g007510.2.1, Solyc03g078070.1.1, Solyc12g070140.1.1, Solyc02g050160.1.1, Solyc12g077510.1.1, Solyc02g043840.1.1, Solyc04g039680.1.1, Solyc04g056300.1.1, Solyc10g047750.1.1, Solyc08g021900.1.1, Solyc04g025150.1.1, Solyc02g050150.1.1, Solyc04g016500.1.1, Solyc04g024930.1.1, Solyc08g014160.2.1, Solyc12g043010.1.1, Solyc12g056870.1.1, Solyc11g042510.1.1, Solyc04g074610.1.1, Solyc08g023320.1.1,…	GSVIVT01007419001, GSVIVT01017686001, GSVIVT01027351001, GSVIVT01016503001, GSVIVT01028726001, GSVIVT01032025001, GSVIVT01036731001, GSVIVT01038489001, GSVIVT01006529001	Cc007959.t1, Cc015359.t1, Cc021268.t1, Cc046002.t1, Cc012804.t1, Cc016066.t1, Cc005364.t1, Cc002192.t1, Cc034227.t1, Cc001220.t1, Cc003098.t1, Cc046566.t1, Cc019484.t1, Cc000052.t1, Cc039654.t1, Cc025907.t1, Cc007690.t1, Cc037965.t1, Cc003925.t1, Cc030605.t1, Cc046486.t1, Cc013466.t1, Cc046977.t1, Cc029117.t1, Cc037203.t1, Cc033325.t1, Cc010291.t1, Cc027122.t1, Cc010604.t1, Cc023395.t1, Cc039083.…	Potri.013G074200.1, Potri.018G067100.1, Potri.001G339800.1, Potri.013G087500.1, Potri.018G074000.1, Potri.004G193600.1, Potri.011G091500.1, Potri.018G032800.1, Potri.018G020500.1, Potri.008G011500.1, Potri.018G057400.1, Potri.006G151700.1, Potri.004G137300.1, Potri.009G149800.1, Potri.014G114100.1, Potri.006G021300.1, Potri.004G053900.1, Potri.009G155900.1, Potri.002G190100.1, Potri.002G188400.1,…	gene=LOC109180724, gene=LOC109165229, gene=LOC109179937, gene=LOC109167856, gene=LOC109183732, gene=LOC109152037, gene=LOC109154013, gene=LOC109165304, gene=LOC109164033, gene=LOC109187328, gene=LOC109153457, gene=LOC109174088, gene=LOC109173320, gene=LOC109173322, gene=LOC109174089, gene=LOC109170752, gene=LOC109192677, gene=LOC109166984, gene=LOC109178487, gene=LOC109153850, gene=LOC109154222, …	Dr16676, Dr13916, Dr00276, Dr05159, Dr12189, Dr02013, Dr08720, Dr03116, Dr16819
OG0000038	AHYPO_006486-RA, AHYPO_013016-RA, AHYPO_021919-RA, AHYPO_004614-RA, AHYPO_001505-RA, AHYPO_014079-RA, AHYPO_004618-RA	AT3G59170.1, AT5G38590.2, AT5G38580.1, AT5G40050.1, AT1G50980.1, AT3G26930.1, AT3G26920.1, AT2G26860.1, AT5G18770.1, AT4G26340.1, AT5G11370.1, AT3G44060.1, AT4G00315.1, AT4G15075.1, AT5G22670.1, AT3G62440.1, AT4G13965.1, AT1G47915.1, AT3G58900.4, AT1G22000.1, AT1G06630.1, AT1G66300.1, AT5G56810.1, AT5G56700.1, AT1G78750.1, AT5G18780.1, AT3G59190.1, AT1G60400.1, AT1G52650.1, AT3G58960.1, AT1G32375…	DCAR_022537	Migut.M00828.1.p, Migut.L00792.1.p, Migut.M00843.1.p, Migut.M00821.1.p, Migut.M00826.1.p, Migut.M00837.1.p, Migut.M00839.1.p, Migut.I00770.1.p, Migut.M00549.1.p, Migut.M00824.1.p, Migut.M00532.1.p, Migut.M00541.1.p, Migut.M00817.1.p, Migut.G00077.1.p, Migut.M00627.1.p, Migut.M00825.1.p, Migut.M00206.1.p, Migut.M00831.1.p, Migut.M00551.1.p, Migut.L00791.1.p, Migut.M00834.1.p, Migut.M00846.1.p, Mig…	LOC_Os01g57920.1	Sobic.003G321800.1.p	Solyc07g064260.2.1	GSVIVT01038063001, GSVIVT01038076001	Cc005438.t1, Cc027227.t1, Cc037993.t1, Cc040049.t1, Cc003207.t1, Cc030739.t1, Cc003208.t1, Cc021431.t1, Cc047326.t1, Cc000439.t1, Cc027228.t1, Cc027229.t1, Cc019047.t1, Cc046986.t1, Cc030738.t1	Potri.011G121500.1, Potri.011G024300.1, Potri.004G020200.1, Potri.011G024600.1, Potri.014G163700.1, Potri.011G024200.1, Potri.011G121400.1	gene=LOC109188459
OG0000039	AHYPO_019312-RA, AHYPO_018680-RA	AT1G34070.1, AT5G48050.1			ChrUn.fgenesh.mRNA.8		Solyc02g061920.1.1		Cc007331.t1, Cc017161.t1, Cc042331.t1, Cc015161.t1, Cc030867.t1, Cc018116.t1, Cc028111.t1, Cc004173.t1, Cc010587.t1, Cc023065.t1, Cc013659.t1, Cc022011.t1, Cc028636.t1, Cc011777.t1, Cc022040.t1, Cc039271.t1, Cc033820.t1, Cc024610.t1, Cc022834.t1, Cc029888.t1, Cc014244.t1, Cc018868.t1, Cc033669.t1, Cc027416.t1, Cc003906.t1, Cc011719.t1, Cc005962.t1, Cc007821.t1, Cc035893.t1, Cc030794.t1, Cc015815.…		gene=LOC109147738, gene=LOC109183757
OG0000040									Cc038913.t1, Cc036954.t1, Cc038287.t1, Cc040831.t2, Cc038874.t1, Cc007500.t1, Cc032086.t1, Cc040014.t1, Cc038138.t1, Cc022452.t1, Cc039924.t1, Cc038827.t1, Cc031293.t1, Cc013777.t1, Cc035431.t1, Cc017320.t1, Cc039063.t1, Cc003782.t1, Cc033573.t1, Cc027371.t1, Cc028961.t1, Cc038159.t1, Cc025974.t1, Cc037916.t1, Cc007446.t1, Cc013055.t1, Cc027602.t1, Cc036556.t1, Cc027634.t1, Cc025073.t1, Cc036507.…		gene=LOC109188716
OG0000041	AHYPO_002423-RA, AHYPO_005026-RA, AHYPO_002429-RA, AHYPO_020978-RA, AHYPO_022523-RA, AHYPO_012603-RA, AHYPO_001431-RA, AHYPO_002787-RA, AHYPO_016970-RA, AHYPO_008445-RA, AHYPO_019340-RA, AHYPO_001570-RA, AHYPO_021192-RA	AT5G44400.1, AT1G30760.1, AT1G26410.1, AT1G30720.1, AT4G20800.1, AT1G34575.1, AT1G30710.1, AT4G20830.1, AT1G30730.1, AT1G11770.1, AT1G30740.1, AT5G44410.1, AT4G20820.1, AT5G44360.1, AT1G30700.1, AT5G44440.1, AT5G44380.1, AT2G34790.1, AT1G26380.1, AT5G44390.1, AT4G20840.1, AT1G26400.1, AT1G01980.1, AT4G20860.1, AT1G26390.1, AT1G26420.1, AT2G34810.1	DCAR_002904, DCAR_027313, DCAR_015785, DCAR_028258, DCAR_031593, DCAR_000837, DCAR_026306, DCAR_022193, DCAR_007827, DCAR_005714, DCAR_003831, DCAR_007829, DCAR_023892, DCAR_031816, DCAR_030008, DCAR_000839, DCAR_003832, DCAR_028259, DCAR_005661, DCAR_015782, DCAR_020524, DCAR_013630, DCAR_020526, DCAR_003833, DCAR_020525, DCAR_023893, DCAR_000840, DCAR_013631, DCAR_012409, DCAR_015789, DCAR_0078…	Migut.M01911.1.p, Migut.M01912.1.p, Migut.H01309.1.p, Migut.M01917.1.p, Migut.C00914.1.p, Migut.H01310.1.p, Migut.C00131.1.p, Migut.K00481.1.p, Migut.G01225.1.p, Migut.M00546.1.p, Migut.M01913.1.p, Migut.M01918.1.p, Migut.M01914.1.p, Migut.H01312.1.p, Migut.M00545.1.p, Migut.L00795.1.p, Migut.M00537.1.p, Migut.O00360.1.p, Migut.M00535.1.p, Migut.E00833.1.p, Migut.H01311.1.p, Migut.H01313.1.p, Mig…	LOC_Os06g33790.1, LOC_Os06g35700.1, LOC_Os06g35590.1, LOC_Os06g35660.1, LOC_Os06g35560.1, LOC_Os06g35650.1, LOC_Os06g35630.1, LOC_Os10g21690.1	Sobic.007G003200.2.p, Sobic.010G162700.1.p, Sobic.010G162500.1.p, Sobic.010G163000.1.p, Sobic.010G162800.1.p, Sobic.010G162900.1.p, Sobic.006G056300.1.p, Sobic.010G162400.1.p, Sobic.010G274400.1.p	Solyc10g054460.1.1, Solyc02g070110.1.1, Solyc02g070130.1.1, Solyc10g054530.1.1, Solyc02g070170.1.1, Solyc02g069690.1.1, Solyc02g070200.1.1, Solyc10g054510.1.1, Solyc10g054480.1.1, Solyc02g070090.1.1, Solyc10g054550.1.1, Solyc02g070070.1.1, Solyc06g065070.1.1, Solyc02g070160.1.1, Solyc02g022850.1.1, Solyc09g072660.2.1, Solyc02g070060.1.1, Solyc06g065060.1.1, Solyc02g070180.1.1	GSVIVT01020746001, GSVIVT01015803001, GSVIVT01021745001, GSVIVT01015790001, GSVIVT01015792001, GSVIVT01003283001, GSVIVT01021726001, GSVIVT01021739001, GSVIVT01021734001, GSVIVT01021736001, GSVIVT01021629001	Cc010961.t1, Cc000870.t1, Cc013246.t1, Cc022688.t1, Cc012892.t1, Cc013231.t1, Cc013223.t1, Cc004178.t1, Cc010962.t1, Cc027425.t1, Cc004177.t1, Cc003549.t1, Cc008137.t1, Cc016497.t1, Cc016498.t1	Potri.011G160000.1, Potri.001G462200.1, Potri.011G159800.1, Potri.011G159300.1, Potri.011G161500.1, Potri.001G464800.1, Potri.011G158500.1, Potri.011G157900.1, Potri.011G159200.1, Potri.001G462800.1, Potri.001G463100.1, Potri.011G162800.1, Potri.011G163000.1, Potri.001G462600.1, Potri.011G159600.1, Potri.001G462400.1, Potri.011G160100.1, Potri.T140200.1, Potri.011G161400.1, Potri.011G158000.1, Po…	gene=LOC109148681, gene=LOC109174117, gene=LOC109164790, gene=LOC109174041, gene=LOC109148571, gene=LOC109185035, gene=LOC109185040, gene=LOC109185079, gene=LOC109158741, gene=LOC109154353, gene=LOC109153221, gene=LOC109159302, gene=LOC109174122, gene=LOC109165523, gene=LOC109165522, gene=LOC109165524, gene=LOC109148567, gene=LOC109159303, gene=LOC109148709, gene=LOC109155723, gene=LOC109185044, …	Dr09315, Dr09314, Dr01309, Dr09311
OG0000042									Cc032884.t1, Cc035011.t1, Cc016058.t1, Cc027890.t1, Cc029833.t1, Cc005391.t1, Cc025792.t1, Cc007405.t1, Cc029830.t1, Cc032056.t1, Cc025315.t1, Cc003826.t1, Cc026121.t1, Cc031250.t1, Cc024450.t1, Cc038826.t1, Cc043904.t1, Cc024430.t1, Cc035163.t1, Cc028438.t1, Cc021094.t1, Cc025765.t1, Cc032404.t1, Cc001954.t1, Cc032877.t1, Cc016390.t1, Cc032377.t1, Cc031215.t1, Cc000976.t1, Cc024489.t1, Cc037369.…		gene=LOC109153488, gene=LOC109150396, gene=LOC109164454, gene=LOC109147200, gene=LOC109163503, gene=LOC109155291, gene=LOC109155068, gene=LOC109152534, gene=LOC109151873, gene=LOC109150743, gene=LOC109155076, gene=LOC109157532, gene=LOC109152678, gene=LOC109193317, gene=LOC109172916, gene=LOC109162899, gene=LOC109163514, gene=LOC109186057, gene=LOC109170961, gene=LOC109189824, gene=LOC109166999, …	Dr25101, Dr25441, Dr13783, Dr00549, Dr14837, Dr24890, Dr25940, Dr26186
OG0000043	AHYPO_011230-RA, AHYPO_010311-RA, AHYPO_005169-RA, AHYPO_015454-RA, AHYPO_011575-RA, AHYPO_017129-RA, AHYPO_011576-RA	AT1G09080.1, AT5G42020.1, AT5G49910.1, AT3G12580.1, AT4G24280.1, AT1G16030.1, AT5G09590.1, AT3G09440.1, AT5G02490.1, AT5G28540.1, AT4G37910.1, AT5G02500.1, AT1G56410.1	DCAR_030232, DCAR_013664, DCAR_008953, DCAR_008954, DCAR_015615, DCAR_008955, DCAR_027648, DCAR_005318, DCAR_030234, DCAR_025859, DCAR_019408, DCAR_014843, DCAR_005979, DCAR_013341, DCAR_020851, DCAR_009013, DCAR_024595, DCAR_006667, DCAR_000658, DCAR_027109, DCAR_006221, DCAR_027642, DCAR_017744, DCAR_006504, DCAR_004806, DCAR_013665, DCAR_030233, DCAR_027010, DCAR_027107, DCAR_027326, DCAR_0203…	Migut.N01111.1.p, Migut.E00038.1.p, Migut.K00309.1.p, Migut.N00844.1.p, Migut.D01136.1.p, Migut.F00767.1.p, Migut.N01258.1.p, Migut.B00659.1.p, Migut.F00194.1.p, Migut.F01016.1.p, Migut.L01935.1.p, Migut.B00974.1.p, Migut.B00523.1.p, Migut.J00342.1.p, Migut.C01269.1.p, Migut.I00680.1.p, Migut.F00790.1.p, Migut.D01139.1.p, Migut.B00755.1.p, Migut.F00793.1.p, Migut.F01497.1.p	LOC_Os02g53420.1, LOC_Os03g50250.1, LOC_Os05g30480.1, LOC_Os09g31486.1, LOC_Os11g08470.1, LOC_Os02g02410.1, LOC_Os03g02260.1, LOC_Os12g38180.1, LOC_Os03g16860.1, LOC_Os12g05760.1, LOC_Os11g47760.1, LOC_Os08g09770.1, LOC_Os03g16920.1, LOC_Os11g08460.1, LOC_Os11g08445.1, LOC_Os01g49430.1, LOC_Os11g08440.1, LOC_Os05g35400.1, LOC_Os12g14070.1, LOC_Os03g60620.1, LOC_Os03g16880.1, LOC_Os01g62290.1, LOC…	Sobic.001G419300.1.p, Sobic.008G136000.1.p, Sobic.001G418600.1.p, Sobic.002G008000.1.p, Sobic.001G419600.1.p, Sobic.009G163900.1.p, Sobic.001G419500.1.p, Sobic.008G088200.1.p, Sobic.001G034400.1.p, Sobic.004G011700.1.p, Sobic.006G055600.1.p, Sobic.001G419200.2.p, Sobic.003G378700.1.p, Sobic.001G129000.1.p, Sobic.001G420100.1.p, Sobic.001G419700.1.p, Sobic.001G419400.1.p, Sobic.001G118600.1.p, Sob…	Solyc03g082920.2.1, Solyc06g052050.2.1, Solyc09g010630.2.1, Solyc12g042560.1.1, Solyc04g011450.1.1, Solyc11g066100.1.1, Solyc01g103450.2.1, Solyc01g106260.2.1, Solyc10g086410.2.1, Solyc08g082820.2.1, Solyc01g106210.2.1, Solyc04g011440.2.1, Solyc11g020040.1.1, Solyc11g066060.1.1, Solyc06g076020.2.1, Solyc01g099660.2.1, Solyc07g005820.2.1, Solyc03g117630.1.1	GSVIVT01002966001, GSVIVT01038580001, GSVIVT01019607001, GSVIVT01006769001, GSVIVT01031125001, GSVIVT01008331001, GSVIVT01024987001, GSVIVT01024994001, GSVIVT01038517001, GSVIVT01034194001, GSVIVT01026014001, GSVIVT01028680001, GSVIVT01016567001, GSVIVT01002602001, GSVIVT01023641001	Cc006675.t1, Cc007002.t1, Cc028593.t1, Cc022267.t1, Cc045559.t1, Cc025299.t1, Cc030071.t1, Cc001057.t1, Cc006680.t1, Cc008141.t1, Cc006683.t1, Cc006674.t1, Cc007004.t1, Cc001165.t1, Cc006998.t1, Cc002916.t1, Cc007707.t1, Cc007005.t1, Cc031382.t1, Cc011649.t1, Cc003006.t1, Cc006671.t1, Cc013222.t1, Cc005020.t1, Cc025419.t1, Cc006676.t1, Cc006679.t1, Cc006672.t1, Cc033374.t1, Cc010305.t1, Cc006678.…	Potri.003G006300.1, Potri.010G206600.1, Potri.010G205800.1, Potri.004G224400.1, Potri.019G077900.1, Potri.013G018000.1, Potri.001G042600.1, Potri.008G054000.1, Potri.003G184000.1, Potri.003G143600.1, Potri.001G042700.1, Potri.008G054900.1, Potri.008G054700.1, Potri.001G285500.1, Potri.012G017600.1, Potri.008G054800.1, Potri.001G087500.1, Potri.010G205700.1, Potri.008G054600.1, Potri.009G079700.1	gene=LOC109167150, gene=LOC109165234, gene=LOC109169471, gene=LOC109172297, gene=LOC109184120, gene=LOC109158187, gene=LOC109168485, gene=LOC109148143, gene=LOC109187175, gene=LOC109160565, gene=LOC109194034, gene=LOC109156411, gene=LOC109164900, gene=LOC109172537, gene=LOC109154540, gene=LOC109155303, gene=LOC109156684	Dr04955, Dr02383, Dr21653, Dr08758, Dr06791, Dr02857, Dr13043, Dr20612, Dr07199, Dr09787, Dr13040, Dr17007, Dr02378
OG0000044	AHYPO_021648-RA, AHYPO_004640-RA, AHYPO_009048-RA, AHYPO_019801-RA, AHYPO_004639-RA, AHYPO_004638-RA, AHYPO_010004-RA, AHYPO_018028-RA, AHYPO_018027-RA, AHYPO_016311-RA, AHYPO_018026-RA, AHYPO_019803-RA, AHYPO_019804-RA, AHYPO_016218-RA, AHYPO_016220-RA, AHYPO_016221-RA, AHYPO_010519-RA, AHYPO_022486-RA, AHYPO_010520-RA	AT5G44630.1, AT1G48800.1, AT1G48820.1, AT1G70080.1, AT5G23960.1, AT1G31950.1, AT3G14540.1, AT3G14490.1, AT4G13280.1, AT4G15870.1, AT5G48110.1, AT4G20200.1, AT3G14520.1, AT3G29110.1, AT3G32030.1, AT3G29410.1, AT3G29190.1, AT4G20210.1, AT1G66020.1, AT4G20230.1, AT4G13300.1, AT1G33750.1, AT2G23230.1	DCAR_031040, DCAR_023152	Migut.G00665.1.p, Migut.E00821.1.p, Migut.N00345.1.p, Migut.A00316.1.p, Migut.G00723.1.p, Migut.H01081.1.p, Migut.G00724.1.p, Migut.D01289.1.p, Migut.M01825.1.p, Migut.D01550.1.p, Migut.A00345.1.p, Migut.A00350.1.p, Migut.N00346.1.p, Migut.H01136.1.p, Migut.A00339.1.p, Migut.A00373.1.p, Migut.D00598.1.p, Migut.G00720.1.p, Migut.A00341.1.p, Migut.G00728.1.p	LOC_Os08g04500.1, LOC_Os02g26014.1, LOC_Os04g27760.1, LOC_Os03g24710.1, LOC_Os03g24680.1, LOC_Os03g24760.1, LOC_Os04g27340.1, LOC_Os05g17010.1, LOC_Os08g07120.1, LOC_Os03g24690.1, LOC_Os04g27070.1, LOC_Os03g22620.1, LOC_Os01g23530.1, LOC_Os04g27720.1, LOC_Os05g24500.1, LOC_Os04g26960.1, LOC_Os04g27430.1, LOC_Os03g22634.1, LOC_Os03g24640.1, LOC_Os04g27540.1, LOC_Os07g11790.1, LOC_Os03g31430.1, LOC…	Sobic.007G133900.1.p, Sobic.007G055500.1.p, Sobic.005G130400.1.p, Sobic.001G339000.1.p, Sobic.001G369200.1.p, Sobic.004G153900.2.p, Sobic.001G363400.1.p, Sobic.007G035800.1.p, Sobic.007G187100.1.p, Sobic.001G373300.1.p, Sobic.006G247500.2.p, Sobic.005G130500.1.p, Sobic.002G065600.2.p, Sobic.007G055800.1.p, Sobic.007G064800.1.p, Sobic.009G009300.1.p, Sobic.005G130450.1.p, Sobic.007G055600.1.p, Sob…	Solyc07g052120.2.1, Solyc06g059910.2.1, Solyc06g060010.2.1, Solyc07g051940.2.1, Solyc04g005110.1.1, Solyc04g054380.1.1, Solyc01g101170.2.1, Solyc06g059920.1.1, Solyc06g059930.2.1, Solyc01g101180.2.1, Solyc07g008690.2.1, Solyc12g006570.1.1, Solyc06g060180.1.1, Solyc01g101210.2.1, Solyc09g092470.2.1, Solyc01g101190.2.1, Solyc04g051620.1.1, Solyc07g052140.2.1	GSVIVT01036318001, GSVIVT01036320001, GSVIVT01036322001, GSVIVT01036325001, GSVIVT01036328001, GSVIVT01036327001, GSVIVT01014569001, GSVIVT01036340001, GSVIVT01036338001, GSVIVT01036339001, GSVIVT01036332001, GSVIVT01014324001, GSVIVT01014323001, GSVIVT01014566001, GSVIVT01014565001, GSVIVT01036371001, GSVIVT01036372001, GSVIVT01036375001, GSVIVT01036376001, GSVIVT01036373001, GSVIVT01036374001, …	Cc008552.t1, Cc032850.t1, Cc008626.t1, Cc004299.t1, Cc021264.t1, Cc008551.t1, Cc009558.t1, Cc015697.t1	Potri.007G074400.1, Potri.005G095500.1, Potri.019G000400.1, Potri.019G016400.1, Potri.019G016500.1, Potri.019G045300.1, Potri.019G045500.1, Potri.001G415100.1, Potri.003G014100.1, Potri.019G016700.1, Potri.019G016900.1, Potri.011G142800.1, Potri.T000400.1, Potri.T112600.1, Potri.015G085500.1, Potri.T072300.1, Potri.019G023100.1, Potri.019G044900.1, Potri.019G045400.1, Potri.T001100.1, Potri.015G0…	gene=LOC109176145, gene=LOC109176147, gene=LOC109176148, gene=LOC109163683, gene=LOC109163682, gene=LOC109175365, gene=LOC109158682, gene=LOC109184695, gene=LOC109158687, gene=LOC109175352, gene=LOC109176149, gene=LOC109174128, gene=LOC109176150, gene=LOC109172342, gene=LOC109174057, gene=LOC109153667, gene=LOC109163681, gene=LOC109184757, gene=LOC109168993, gene=LOC109188040, gene=LOC109152059, …	Dr18616, Dr00778, Dr18614, Dr00779
OG0000045	AHYPO_018570-RA, AHYPO_018878-RA, AHYPO_015868-RA, AHYPO_019782-RA, AHYPO_009271-RA, AHYPO_015867-RA, AHYPO_009272-RA, AHYPO_014649-RA, AHYPO_022955-RA, AHYPO_021313-RA, AHYPO_022315-RA	AT1G71390.1, AT3G25010.1, AT1G45616.1, AT3G11010.1, AT3G05660.1, AT5G27060.1, AT4G13920.1, AT2G33060.1, AT3G05360.1, AT5G25910.1, AT3G23110.1, AT2G33030.1, AT2G33020.1, AT2G33080.1, AT2G15080.1, AT2G32660.1, AT3G23010.1, AT3G05370.1, AT3G24900.1, AT3G23120.1, AT4G13880.1, AT2G32680.1, AT4G13810.1, AT1G71400.1, AT4G13820.1, AT3G28890.1, AT3G05650.1, AT5G40170.1, AT1G47890.1, AT3G25020.1, AT3G24982…	DCAR_028105, DCAR_019710, DCAR_019693, DCAR_012081, DCAR_005778, DCAR_012082, DCAR_019698, DCAR_010964, DCAR_005187, DCAR_021097, DCAR_010963, DCAR_004675, DCAR_018680, DCAR_012405, DCAR_019691, DCAR_015528, DCAR_008878, DCAR_012888, DCAR_021096, DCAR_012889, DCAR_004682, DCAR_012890, DCAR_019688, DCAR_018681, DCAR_012084, DCAR_010962, DCAR_019692, DCAR_012083, DCAR_012065, DCAR_019690	Migut.F01789.1.p, Migut.J00130.1.p, Migut.J00127.1.p, Migut.L02032.1.p, Migut.J00128.1.p, Migut.J00129.1.p	LOC_Os12g11370.1, LOC_Os01g06720.1, LOC_Os01g06890.1, LOC_Os01g06760.1, LOC_Os12g11860.1, LOC_Os01g06790.1, LOC_Os12g11680.1, LOC_Os12g11500.1, LOC_Os04g28210.1, LOC_Os12g11930.1, LOC_Os01g06870.1, LOC_Os12g11510.1, LOC_Os01g06730.1, LOC_Os12g12120.1, LOC_Os01g04070.1, LOC_Os01g06820.1, LOC_Os12g10870.1, LOC_Os01g06836.1, LOC_Os12g12130.1, LOC_Os12g11720.1, LOC_Os01g06900.1, LOC_Os01g06520.1, LOC…	Sobic.003G162600.1.p, Sobic.008G075700.1.p, Sobic.004G103400.1.p, Sobic.004G023800.1.p, Sobic.007G141700.1.p, Sobic.003G334400.1.p, Sobic.007G032600.1.p, Sobic.008G076600.1.p, Sobic.007G141900.2.p, Sobic.003G059300.1.p, Sobic.003G058001.1.p, Sobic.003G059100.2.p, Sobic.008G075500.1.p	Solyc10g076500.1.1, Solyc12g013680.1.1, Solyc04g054450.1.1, Solyc12g009750.1.1, Solyc12g009690.1.1, Solyc12g099950.1.1, Solyc12g100010.1.1, Solyc12g040740.1.1, Solyc12g100030.1.1, Solyc12g019870.1.1, Solyc01g098690.2.1, Solyc09g005080.1.1, Solyc08g077740.1.1, Solyc06g033920.1.1, Solyc12g009530.1.1, Solyc02g031810.1.1, Solyc09g005090.1.1, Solyc12g009510.1.1, Solyc01g098370.1.1, Solyc12g009740.1.1,…	GSVIVT01030338001, GSVIVT01015659001, GSVIVT01030335001, GSVIVT01030353001, GSVIVT01030340001, GSVIVT01030341001, GSVIVT01030345001, GSVIVT01029712001	Cc024766.t1, Cc004358.t1, Cc024764.t1, Cc029278.t1, Cc024749.t1, Cc004357.t1, Cc029279.t1, Cc029716.t1	Potri.001G389100.1, Potri.T092300.1, Potri.T092200.1, Potri.T091900.1, Potri.011G141100.1, Potri.016G126900.1, Potri.001G437800.1, Potri.016G127100.1, Potri.001G437600.1, Potri.011G021400.1, Potri.016G120600.1, Potri.T092000.1, Potri.001G128400.1, Potri.011G021300.1, Potri.016G127000.1, Potri.016G120500.1, Potri.001G437700.1, Potri.001G400500.1	gene=LOC109189682, gene=LOC109181175, gene=LOC109181650, gene=LOC109147829, gene=LOC109177550, gene=LOC109157797, gene=LOC109177445, gene=LOC109181174, gene=LOC109181178, gene=LOC109160549, gene=LOC109148611, gene=LOC109154923, gene=LOC109181646, gene=LOC109181647, gene=LOC109181648, gene=LOC109154955, gene=LOC109154950, gene=LOC109154952, gene=LOC109148747, gene=LOC109181651, gene=LOC109154959, …	Dr24115, Dr19900, Dr07145, Dr16052, Dr16056, Dr24955, Dr16046, Dr16050, Dr17220, Dr13727, Dr19902, Dr19901, Dr16048, Dr17742, Dr16053, Dr16051, Dr25138, Dr16055
OG0000046	AHYPO_021061-RA		DCAR_018064		LOC_Os06g51540.1, ChrUn.fgenesh.mRNA.3	Sobic.007G091301.1.p	Solyc06g043050.1.1, Solyc07g025190.1.1, Solyc01g014500.1.1	GSVIVT01021619001	Cc029339.t1, Cc015295.t1, Cc046090.t1, Cc041038.t1, Cc024174.t1, Cc030049.t1, Cc026040.t1, Cc027909.t1, Cc029127.t1, Cc014243.t1, Cc043551.t1, Cc036345.t1, Cc044379.t1, Cc020987.t1, Cc023385.t1, Cc038043.t1, Cc006741.t1, Cc037952.t1, Cc030573.t1, Cc040587.t1, Cc037002.t1, Cc033579.t1, Cc035903.t1, Cc036037.t1, Cc040151.t1, Cc034905.t1, Cc039020.t1, Cc011476.t1, Cc036657.t1, Cc012858.t1, Cc029768.…		gene=LOC109153486, gene=LOC109168221, gene=LOC109183819, gene=LOC109174911, gene=LOC109187028, gene=LOC109168170, gene=LOC109193754, gene=LOC109153766, gene=LOC109166897, gene=LOC109166636, gene=LOC109193316, gene=LOC109192006, gene=LOC109169433, gene=LOC109152581, gene=LOC109188931, gene=LOC109162256, gene=LOC109146677, gene=LOC109163472, gene=LOC109176734, gene=LOC109176736, gene=LOC109174461, …	Dr07113, Dr06800, Dr03891, Dr14477, Dr18897, Dr21580, Dr23829
OG0000047	AHYPO_016390-RA	AT1G52950.1							Cc037143.t1, Cc028470.t1, Cc011581.t1, Cc018018.t1, Cc007418.t1, Cc033942.t1, Cc013287.t1, Cc012767.t1, Cc012944.t1, Cc018410.t1, Cc045949.t1, Cc025282.t1, Cc027458.t1, Cc004697.t1, Cc019273.t1, Cc040379.t1, Cc044228.t1, Cc010051.t1, Cc037663.t1, Cc034507.t1, Cc023622.t1, Cc035640.t1, Cc003005.t1, Cc009983.t1, Cc002822.t1, Cc030571.t1, Cc028063.t1, Cc030434.t1, Cc035446.t1, Cc024917.t1, Cc043054.…		gene=LOC109171655, gene=LOC109147039, gene=LOC109185354, gene=LOC109157306, gene=LOC109185186, gene=LOC109183818, gene=LOC109189692, gene=LOC109167545, gene=LOC109158709, gene=LOC109174825, gene=LOC109163506, gene=LOC109155606, gene=LOC109168987, gene=LOC109169488, gene=LOC109160799, gene=LOC109187388, gene=LOC109157737, gene=LOC109160437, gene=LOC109181383, gene=LOC109184317, gene=LOC109168429, …
OG0000048	AHYPO_009989-RA, AHYPO_009990-RA, AHYPO_008863-RA, AHYPO_012365-RA, AHYPO_002699-RA, AHYPO_010938-RA, AHYPO_007434-RA, AHYPO_019507-RA, AHYPO_011659-RA, AHYPO_019508-RA, AHYPO_022867-RA, AHYPO_001802-RA	AT4G26800.1, AT1G63400.1, AT1G63630.1, AT1G63070.1, AT1G12775.1, AT3G22470.1, AT1G63150.1, AT3G16710.1, AT1G64100.1, AT1G62910.1, AT1G62914.1, AT1G64580.1, AT1G62720.1, AT1G62590.1, AT1G64583.1, AT1G06580.1, AT1G63080.1, AT1G62930.1, AT1G63320.1, AT3G17370.1, AT1G12620.1, AT1G12300.1, AT1G62670.1, AT5G16640.1, AT1G63230.1, AT1G62680.1, AT5G41170.1, AT1G63330.1, AT1G63130.1, AT1G12700.1	DCAR_010216	Migut.G01062.1.p, Migut.G01205.1.p, Migut.G01180.1.p, Migut.G01181.1.p, Migut.G00714.1.p, Migut.G01194.1.p, Migut.F00854.1.p, Migut.G01185.1.p, Migut.G01163.1.p, Migut.G00829.1.p, Migut.M00051.1.p, Migut.F00914.1.p, Migut.F00915.1.p, Migut.G01183.1.p, Migut.G01166.1.p, Migut.G01161.1.p, Migut.O00665.1.p, Migut.O00664.1.p, Migut.F00916.1.p, Migut.G01164.1.p, Migut.G01206.1.p, Migut.G00831.1.p, Mig…	LOC_Os10g35640.1, LOC_Os10g35230.1, LOC_Os10g35260.1, LOC_Os08g15000.1, LOC_Os10g35790.1, LOC_Os10g35090.1, LOC_Os10g35240.1, LOC_Os04g28300.1, LOC_Os04g28234.2, LOC_Os08g01650.1, LOC_Os10g35440.1, LOC_Os08g01640.1, LOC_Os10g35436.1, LOC_Os08g01870.1	Sobic.005G168000.1.p, Sobic.002G059700.2.p, Sobic.002G054200.1.p, Sobic.005G027680.1.p, Sobic.002G227400.1.p, Sobic.002G054100.1.p, Sobic.005G026900.1.p, Sobic.010G113900.1.p, Sobic.005G028300.1.p, Sobic.005G011000.1.p, Sobic.009G253101.1.p, Sobic.005G028200.2.p, Sobic.005G026500.2.p, Sobic.005G027840.1.p, Sobic.002G057050.1.p, Sobic.009G253600.1.p, Sobic.005G027600.2.p, Sobic.005G027760.1.p, Sob…	Solyc06g007810.1.1, Solyc06g007260.1.1, Solyc06g007740.1.1, Solyc06g007820.1.1, Solyc04g080120.1.1, Solyc06g005220.2.1, Solyc06g007300.1.1, Solyc06g007280.2.1, Solyc06g007270.1.1, Solyc06g007850.2.1	GSVIVT01018126001, GSVIVT01000757001, GSVIVT01036255001, GSVIVT01020691001, GSVIVT01036273001, GSVIVT01036272001, GSVIVT01036253001, GSVIVT01021784001	Cc023171.t1, Cc023152.t1, Cc009020.t1, Cc023172.t1, Cc021633.t1, Cc023156.t1, Cc008964.t1, Cc022166.t1, Cc022168.t1, Cc023160.t1, Cc005954.t1, Cc008959.t1, Cc008957.t1, Cc021632.t1, Cc023164.t1, Cc023166.t1, Cc023165.t1, Cc023155.t1, Cc022165.t1, Cc022171.t1, Cc028020.t1, Cc023154.t1, Cc021626.t1, Cc016384.t1, Cc022170.t1, Cc023173.t1, Cc008965.t1, Cc021625.t1, Cc023167.t1, Cc022163.t1, Cc008958.…	Potri.016G026700.1, Potri.005G047100.1, Potri.013G149800.1, Potri.013G130600.1, Potri.005G050300.1, Potri.005G050200.1, Potri.019G102100.1, Potri.019G062300.1, Potri.013G034200.1, Potri.006G257300.1, Potri.016G026400.1, Potri.013G034300.1, Potri.013G032600.1, Potri.005G046000.1, Potri.T178000.1, Potri.T178100.1, Potri.004G074700.1, Potri.005G050500.1, Potri.005G038500.1, Potri.016G025600.1, Potri…	gene=LOC109174950, gene=LOC109154783, gene=LOC109154755, gene=LOC109150608, gene=LOC109154764, gene=LOC109154785, gene=LOC109150440, gene=LOC109169006, gene=LOC109154844, gene=LOC109154765, gene=LOC109154738, gene=LOC109154659, gene=LOC109154656
OG0000049	AHYPO_015909-RA	AT1G17930.1, AT2G25010.1, AT2G04865.1	DCAR_031928, DCAR_021305, DCAR_030358	Migut.B01020.1.p, Migut.M01636.1.p, Migut.J01216.1.p, Migut.D01740.1.p, Migut.C00132.1.p, Migut.K00126.1.p	ChrUn.fgenesh.mRNA.80, LOC_Os02g45500.1, LOC_Os11g40630.1, LOC_Os08g15910.1, LOC_Os07g13460.1, LOC_Os06g27380.1, LOC_Os08g19190.1, LOC_Os07g32406.1, LOC_Os06g29240.1		Solyc12g042610.1.1, Solyc09g066180.1.1, Solyc05g044530.1.1, Solyc05g044520.1.1, Solyc00g007560.1.1, Solyc05g026520.1.1, Solyc02g030470.1.1, Solyc07g021430.1.1, Solyc07g009240.1.1, Solyc02g032880.1.1, Solyc06g050650.1.1, Solyc07g014720.1.1, Solyc05g024390.1.1, Solyc04g050580.1.1, Solyc10g049670.1.1, Solyc03g083800.1.1, Solyc09g061670.1.1, Solyc12g006100.1.1, Solyc02g067130.1.1, Solyc00g046580.1.1,…	GSVIVT01006780001, GSVIVT01024539001, GSVIVT01000818001, GSVIVT01026490001, GSVIVT01017117001	Cc022298.t1, Cc024885.t1, Cc047168.t1, Cc002695.t1, Cc010392.t1, Cc033257.t1, Cc003850.t1, Cc045332.t1, Cc045357.t1, Cc009695.t1, Cc001994.t1, Cc022600.t1, Cc005374.t1, Cc047038.t1, Cc017298.t1, Cc030429.t1, Cc023656.t1, Cc023294.t1, Cc016056.t1, Cc021311.t1, Cc015787.t1, Cc029236.t1, Cc037029.t1, Cc030747.t1, Cc022802.t1, Cc014588.t1, Cc004619.t1, Cc036113.t1, Cc019270.t1, Cc014400.t1, Cc002576.…	Potri.001G266600.1, Potri.001G124600.1, Potri.005G157900.1, Potri.004G145000.1, Potri.015G075700.1, Potri.004G103000.1, Potri.001G200600.1, Potri.016G143800.1, Potri.004G183400.1, Potri.T138000.1, Potri.008G211600.1, Potri.T035600.1, Potri.013G088700.1, Potri.011G055700.1, Potri.003G101400.1, Potri.009G011500.1, Potri.013G069800.1, Potri.001G175300.1, Potri.016G085100.1, Potri.006G151400.1, Potri…	gene=LOC109177289, gene=LOC109180705, gene=LOC109154430, gene=LOC109171861, gene=LOC109153883, gene=LOC109170926, gene=LOC109162620, gene=LOC109173767, gene=LOC109185007, gene=LOC109176362, gene=LOC109176363, gene=LOC109167444, gene=LOC109167445, gene=LOC109154829, gene=LOC109170636, gene=LOC109180784, gene=LOC109176178, gene=LOC109154019	Dr19317, Dr00498, Dr04108, Dr02913, Dr06512, Dr15703, Dr00879, Dr23629, Dr15683, Dr00966, Dr12388, Dr15356, Dr19082, Dr08474
OG0000050	AHYPO_002397-RA, AHYPO_009767-RA, AHYPO_009768-RA, AHYPO_009769-RA	AT4G08850.1, AT1G35710.1	DCAR_008730, DCAR_031618, DCAR_025368, DCAR_011145, DCAR_005875, DCAR_013092, DCAR_022005, DCAR_000584, DCAR_024554, DCAR_031116, DCAR_011956, DCAR_026548, DCAR_008729, DCAR_001149, DCAR_027815, DCAR_020215, DCAR_011155, DCAR_011146, DCAR_025169	Migut.E00733.1.p, Migut.E00641.1.p, Migut.N02224.1.p, Migut.E00640.1.p, Migut.N02223.1.p, Migut.E01654.1.p	LOC_Os10g03050.1, LOC_Os02g17710.1, LOC_Os01g33110.1, LOC_Os10g32990.1, LOC_Os10g02970.1, LOC_Os02g34790.1, LOC_Os10g33080.1, LOC_Os10g33130.1, LOC_Os10g02990.1, LOC_Os11g31550.1, LOC_Os01g19160.1, LOC_Os10g33040.1, LOC_Os10g33060.1, LOC_Os10g38450.1	Sobic.005G214150.1.p, Sobic.003G413201.1.p, Sobic.001G440401.1.p, Sobic.004G126100.2.p, Sobic.005G050300.1.p, Sobic.001G273500.1.p, Sobic.001G224000.1.p, Sobic.001G223550.1.p, Sobic.002G077400.1.p	Solyc04g074020.2.1, Solyc04g074000.2.1, Solyc04g071680.1.1, Solyc04g077710.1.1, Solyc09g072810.2.1, Solyc04g074050.2.1, Solyc04g074030.2.1, Solyc05g012430.1.1	GSVIVT01008435001, GSVIVT01008434001, GSVIVT01008437001, GSVIVT01008436001, GSVIVT01028396001, GSVIVT01023686001, GSVIVT01036637001, GSVIVT01036639001, GSVIVT01023362001, GSVIVT01023353001, GSVIVT01023358001, GSVIVT01011373001, GSVIVT01023376001, GSVIVT01023369001, GSVIVT01038768001, GSVIVT01038765001, GSVIVT01011375001, GSVIVT01026185001, GSVIVT01023673001, GSVIVT01023665001, GSVIVT01023666001, …	Cc015072.t1, Cc010006.t1, Cc016457.t1, Cc000903.t1, Cc033136.t1, Cc047601.t1	Potri.014G195200.1, Potri.019G121000.1, Potri.T119600.1, Potri.013G037000.1, Potri.019G059900.1, Potri.002G008100.1, Potri.013G036800.1, Potri.015G123400.1, Potri.019G122500.1, Potri.012G124200.1, Potri.015G122900.1, Potri.019G129100.1, Potri.013G037500.1, Potri.019G059600.1, Potri.015G123100.1, Potri.T042200.1, Potri.002G007900.1, Potri.019G060800.1, Potri.002G008000.1, Potri.013G029700.1, Potri…	gene=LOC109191104, gene=LOC109169997, gene=LOC109189856, gene=LOC109193810, gene=LOC109159464, gene=LOC109159460, gene=LOC109159459, gene=LOC109193268, gene=LOC109169819, gene=LOC109169820, gene=LOC109170065, gene=LOC109193786, gene=LOC109170099, gene=LOC109148049, gene=LOC109170069, gene=LOC109182697, gene=LOC109169845, gene=LOC109169750, gene=LOC109193287, gene=LOC109193829, gene=LOC109193765, …	Dr10947, Dr10948, Dr24292, Dr02884, Dr02882, Dr10949, Dr10950, Dr24291, Dr06548, Dr14369, Dr10926, Dr19753, Dr24481, Dr11010, Dr02883, Dr03845, Dr03840, Dr03839, Dr03846, Dr03837, Dr03847, Dr02902, Dr02906, Dr03858, Dr03856, Dr03853, Dr03851, Dr03838, Dr10448, Dr10924, Dr02903, Dr03850, Dr03848, Dr02879, Dr02880, Dr02878, Dr03841, Dr02876, Dr24038, Dr24039, Dr15807, Dr03857, Dr19925, Dr03854, Dr0…
OG0000051		AT5G36240.1			LOC_Os04g16270.1, LOC_Os03g41870.1, LOC_Os11g18700.1, LOC_Os12g17390.1, LOC_Os04g33910.1, LOC_Os10g24150.1, LOC_Os04g45890.1, LOC_Os08g16390.1, LOC_Os07g19090.1, LOC_Os04g20610.1, LOC_Os11g15110.1, LOC_Os04g20630.1, LOC_Os01g40460.1, LOC_Os08g21060.1, LOC_Os05g11520.1	Sobic.004G147950.1.p, Sobic.009G095480.1.p, Sobic.007G113950.1.p, Sobic.010G134801.1.p, Sobic.002G150733.1.p, Sobic.004G130948.1.p, Sobic.010G169250.1.p, Sobic.006G040201.1.p, Sobic.006G051201.1.p, Sobic.003G175666.1.p, Sobic.005G110415.1.p, Sobic.007G100275.1.p, Sobic.008G165233.1.p, Sobic.001G275450.1.p, Sobic.003G184732.1.p, Sobic.004G129750.1.p, Sobic.003G167101.1.p, Sobic.007G119750.1.p, Sob…
OG0000052	AHYPO_014323-RA, AHYPO_018974-RA, AHYPO_021638-RA, AHYPO_021639-RA, AHYPO_005783-RA, AHYPO_009998-RA, AHYPO_013178-RA, AHYPO_010001-RA, AHYPO_018979-RA, AHYPO_018976-RA, AHYPO_014322-RA, AHYPO_018977-RA, AHYPO_017081-RA, AHYPO_017091-RA	AT1G21210.1, AT1G21240.1, AT3G25490.1, AT1G21230.1, AT1G21250.1, AT1G21245.1, AT1G21270.1, AT1G22720.1	DCAR_015402, DCAR_004129, DCAR_015393, DCAR_010279, DCAR_017641, DCAR_015405, DCAR_018917, DCAR_018686, DCAR_028838, DCAR_018685, DCAR_018688, DCAR_030583, DCAR_018687, DCAR_031991	Migut.C01289.1.p, Migut.L02030.1.p, Migut.J00138.1.p, Migut.I00920.1.p, Migut.H00751.1.p, Migut.K00972.1.p, Migut.G00761.1.p, Migut.J00139.1.p, Migut.H00752.1.p, Migut.M00225.1.p, Migut.M00228.1.p, Migut.O00684.1.p, Migut.J00137.1.p, Migut.A00212.1.p, Migut.G00762.1.p, Migut.K00973.1.p, Migut.M00226.1.p, Migut.F01434.1.p, Migut.J00140.1.p, Migut.F01432.1.p, Migut.A00210.1.p, Migut.L02029.1.p, Mig…	LOC_Os04g30340.1, LOC_Os09g29600.1, LOC_Os02g41480.1, LOC_Os04g30010.1, LOC_Os09g29560.1, LOC_Os08g29040.1, LOC_Os01g26280.1, LOC_Os04g51050.1, ChrUn.fgenesh.mRNA.57, LOC_Os04g29770.1, LOC_Os06g49170.1, LOC_Os06g49260.1, LOC_Os09g29584.1, LOC_Os02g02120.1, LOC_Os09g29510.1, LOC_Os11g35860.1, LOC_Os04g30280.1, LOC_Os04g03830.1, LOC_Os06g05050.1, LOC_Os02g56420.1, LOC_Os09g38850.1, LOC_Os02g56380.1…	Sobic.006G241700.2.p, Sobic.002G249700.1.p, Sobic.007G208800.1.p, Sobic.007G215900.1.p, Sobic.005G069700.1.p, Sobic.002G106700.1.p, Sobic.005G179200.1.p, Sobic.006G148500.1.p, Sobic.010G055400.1.p, Sobic.002G021900.2.p, Sobic.006G152200.1.p, Sobic.002G023000.1.p, Sobic.007G215700.3.p, Sobic.002G169200.2.p, Sobic.002G022900.2.p, Sobic.005G069166.1.p, Sobic.008G053800.1.p, Sobic.007G208700.1.p, Sob…	Solyc09g014740.2.1, Solyc09g014710.2.1, Solyc09g014720.1.1, Solyc10g076530.1.1, Solyc07g007020.2.1, Solyc09g015230.1.1, Solyc11g072140.1.1, Solyc05g017780.1.1, Solyc09g015240.1.1, Solyc09g015210.1.1, Solyc09g014730.2.1	GSVIVT01026123001, GSVIVT01026125001, GSVIVT01008466001, GSVIVT01008780001, GSVIVT01008777001, GSVIVT01021673001, GSVIVT01021671001, GSVIVT01021682001, GSVIVT01021675001, GSVIVT01021694001, GSVIVT01021688001, GSVIVT01021686001, GSVIVT01021685001	Cc046548.t1, Cc039140.t1, Cc046549.t1, Cc039138.t1	Potri.002G075900.1, Potri.002G076000.1, Potri.002G076100.1	gene=LOC109179433, gene=LOC109179436, gene=LOC109179434, gene=LOC109179437, gene=LOC109179438, gene=LOC109179439, gene=LOC109179382, gene=LOC109193252, gene=LOC109191609, gene=LOC109182183, gene=LOC109182185, gene=LOC109179432, gene=LOC109193269, gene=LOC109193271, gene=LOC109179381, gene=LOC109181182, gene=LOC109179295, gene=LOC109179294, gene=LOC109182184, gene=LOC109181956, gene=LOC109181954, …	Dr23741, Dr15074, Dr13050, Dr23740, Dr13052, Dr13051, Dr13054, Dr13053, Dr13055, Dr13058, Dr13057, Dr13056
OG0000053	AHYPO_006646-RA, AHYPO_002048-RA, AHYPO_002047-RA, AHYPO_001762-RA	AT1G24420.1, AT4G15400.1, AT3G26040.1, AT4G15390.1, AT5G47950.1, AT5G23970.1, AT5G47980.1, AT3G30280.1, AT1G24430.1	DCAR_001305, DCAR_011300, DCAR_000930, DCAR_001302, DCAR_008973, DCAR_016771, DCAR_001306, DCAR_004336, DCAR_016770, DCAR_001301, DCAR_032271, DCAR_023121, DCAR_001303, DCAR_011299, DCAR_005633, DCAR_011302, DCAR_000929, DCAR_001536, DCAR_032273, DCAR_001778, DCAR_028184, DCAR_028241, DCAR_004334, DCAR_000928, DCAR_029420, DCAR_008971, DCAR_008972, DCAR_008424, DCAR_004096, DCAR_011298, DCAR_0218…	Migut.G00928.1.p, Migut.N01957.1.p, Migut.I00486.1.p, Migut.H00707.1.p, Migut.H02074.1.p, Migut.C00233.1.p, Migut.G01200.1.p, Migut.G00688.1.p, Migut.E00232.1.p, Migut.G00926.1.p, Migut.G00924.1.p, Migut.G00686.1.p, Migut.G00993.1.p, Migut.G00998.1.p, Migut.N01971.1.p, Migut.H00711.1.p, Migut.H00708.1.p, Migut.N03035.1.p, Migut.G00923.1.p, Migut.C00431.1.p, Migut.G00685.1.p, Migut.N03029.1.p, Mig…			Solyc08g075180.1.1, Solyc01g008300.1.1, Solyc08g014490.1.1, Solyc11g067290.1.1, Solyc07g026890.1.1, Solyc08g075210.1.1, Solyc07g043670.1.1, Solyc08g075200.1.1, Solyc11g069680.1.1, Solyc07g006680.1.1, Solyc07g008390.1.1, Solyc07g006670.1.1, Solyc11g067340.1.1, Solyc11g067270.1.1, Solyc11g067330.1.1, Solyc05g014330.1.1, Solyc07g043710.2.1, Solyc12g096800.1.1, Solyc12g010980.1.1, Solyc12g088170.1.1,…	GSVIVT01010309001, GSVIVT01008706001, GSVIVT01010314001, GSVIVT01010316001, GSVIVT01010312001, GSVIVT01015704001	Cc011478.t1, Cc011480.t1, Cc011479.t1	Potri.017G029300.1, Potri.011G124500.1, Potri.019G001200.1, Potri.T112000.1, Potri.008G034200.1, Potri.008G033500.1, Potri.015G127000.1, Potri.007G143500.1, Potri.017G049400.1, Potri.006G010300.1, Potri.017G010000.1, Potri.017G011600.1, Potri.010G053900.1, Potri.012G126200.1, Potri.010G054100.1, Potri.011G124300.1, Potri.008G034300.1, Potri.005G028200.1, Potri.019G001400.1, Potri.017G010600.1, Po…	gene=LOC109192265, gene=LOC109192264, gene=LOC109156083, gene=LOC109156081, gene=LOC109155698, gene=LOC109155041, gene=LOC109167144, gene=LOC109155696, gene=LOC109155697, gene=LOC109156082, gene=LOC109166961, gene=LOC109178351, gene=LOC109162686, gene=LOC109150715, gene=LOC109155054, gene=LOC109155056, gene=LOC109155055, gene=LOC109152319, gene=LOC109163803, gene=LOC109152224, gene=LOC109178957, …
OG0000054	AHYPO_013355-RA, AHYPO_013354-RA	AT3G20380.1, AT1G69660.1, AT4G09780.1, AT1G69650.1, AT4G09770.1, AT4G00780.1, AT3G20370.1, AT3G22080.1, AT2G15710.1, AT2G04190.1, AT3G17380.1, AT1G65370.1, AT1G65050.1, AT5G26300.1, AT1G65150.1, AT3G46190.1, AT4G01390.1, AT5G26280.1, AT5G26320.1, AT1G58270.1, AT3G28220.1, AT5G26290.1, AT2G32880.1, AT2G04170.1, AT2G32870.1, AT5G26260.1, AT3G20360.1	DCAR_012315, DCAR_012314, DCAR_000811, DCAR_012309, DCAR_030428, DCAR_018838, DCAR_000810, DCAR_018837, DCAR_000817	Migut.O00030.1.p, Migut.O00042.1.p, Migut.O00067.1.p, Migut.O00038.1.p, Migut.O00061.1.p, Migut.G01255.1.p, Migut.O00068.1.p, Migut.G01337.1.p, Migut.A01092.1.p, Migut.J01611.1.p, Migut.G01243.1.p, Migut.G01265.1.p, Migut.G01246.1.p, Migut.G01266.1.p, Migut.G01238.1.p, Migut.O00032.1.p, Migut.G01297.1.p, Migut.F02076.1.p, Migut.J01558.1.p, Migut.O00051.1.p, Migut.O00045.1.p, Migut.O00047.1.p, Mig…	LOC_Os10g33830.1, LOC_Os08g03540.1	Sobic.009G211300.2.p, Sobic.001G218400.1.p, Sobic.002G307400.1.p, Sobic.001G218600.2.p, Sobic.002G307500.1.p, Sobic.005G030700.1.p, Sobic.001G218500.1.p, Sobic.001G218300.1.p	Solyc07g049510.1.1, Solyc04g008530.1.1, Solyc07g049520.1.1	GSVIVT01037806001, GSVIVT01037805001, GSVIVT01037804001, GSVIVT01037800001	Cc007803.t1, Cc027779.t1, Cc006873.t1, Cc044194.t1	Potri.003G103200.1, Potri.008G005700.1, Potri.008G005600.1, Potri.006G231400.1, Potri.017G129600.1, Potri.017G049200.1, Potri.017G139900.1, Potri.017G049700.1, Potri.004G080300.1, Potri.008G199400.1, Potri.008G005300.1, Potri.001G130700.1, Potri.014G055400.1, Potri.008G099600.1, Potri.014G055000.1, Potri.017G049100.1	gene=LOC109175519, gene=LOC109175516, gene=LOC109175366, gene=LOC109175518, gene=LOC109149236, gene=LOC109149237, gene=LOC109159016, gene=LOC109149240, gene=LOC109149621, gene=LOC109149239, gene=LOC109149623, gene=LOC109149624, gene=LOC109149238	Dr17102, Dr19672, Dr07057, Dr17103, Dr07056
OG0000055	AHYPO_013821-RA, AHYPO_008174-RA, AHYPO_007700-RA, AHYPO_014586-RA, AHYPO_014585-RA, AHYPO_003220-RA	AT5G12060.1, AT4G24975.1, AT1G26796.1, AT3G16960.1, AT3G24060.1, AT4G24974.1, AT1G26797.1, AT1G26795.1, AT3G16970.1, AT3G55677.1, AT3G55252.1, AT5G06030.1, AT4G16295.1, AT3G17080.1, AT1G04645.1, AT3G54925.1, AT3G55254.1, AT3G55672.1, AT1G26799.1, AT4G16195.1, AT3G55665.1, AT5G06020.1, AT1G26798.1, AT4G29035.1, AT3G57840.1, AT5G12070.1, AT4G24973.1	DCAR_002287, DCAR_006273, DCAR_006282, DCAR_006274, DCAR_002288, DCAR_024257	Migut.F01736.1.p, Migut.N01483.1.p, Migut.G00603.1.p, Migut.K01025.1.p, Migut.F01976.1.p, Migut.F01741.1.p, Migut.G00648.1.p, Migut.H02432.1.p, Migut.F01975.1.p, Migut.N00480.1.p, Migut.F00960.1.p, Migut.N00383.1.p, Migut.C00644.1.p, Migut.G01031.1.p, Migut.F01927.1.p, Migut.G00604.1.p, Migut.N00481.1.p, Migut.C00641.1.p, Migut.G00700.1.p, Migut.F01928.1.p, Migut.F01941.1.p, Migut.L00893.1.p, Mig…			Solyc09g091340.1.1, Solyc05g053460.1.1, Solyc09g091320.1.1, Solyc09g091310.1.1, Solyc09g091290.1.1, Solyc09g011100.1.1, Solyc09g091330.1.1, Solyc09g091300.1.1, Solyc09g091360.1.1, Solyc11g071900.1.1, Solyc10g086610.1.1, Solyc12g098110.1.1, Solyc09g092370.1.1, Solyc03g025660.1.1, Solyc09g091350.1.1	GSVIVT01029041001, GSVIVT01014874001, GSVIVT01014884001, GSVIVT01014872001, GSVIVT01014873001	Cc044835.t1, Cc033202.t1, Cc044814.t1, Cc044683.t1, Cc017335.t1, Cc010864.t1, Cc033183.t1, Cc037684.t1, Cc033182.t1, Cc044682.t1, Cc033181.t1	Potri.016G066900.1, Potri.018G148600.1, Potri.001G053100.1, Potri.003G175200.1, Potri.018G148700.1, Potri.T126800.1, Potri.004G199700.1, Potri.001G053300.1, Potri.002G252500.1, Potri.009G161100.1, Potri.018G148500.1, Potri.010G005100.1, Potri.T059400.1, Potri.003G201300.1, Potri.006G170200.1, Potri.018G148200.1, Potri.T126200.1, Potri.T126400.1, Potri.T126300.1, Potri.006G017800.1, Potri.010G0083…	gene=LOC109172157, gene=LOC109184416, gene=LOC109161915, gene=LOC109176443
OG0000056	AHYPO_014844-RA, AHYPO_012245-RA, AHYPO_011942-RA, AHYPO_020720-RA, AHYPO_014906-RA	AT5G60310.1, AT2G37710.1, AT5G59260.1, AT3G59730.1, AT5G60270.1, AT4G02420.1, AT3G45410.1, AT3G55550.1, AT5G60320.1, AT3G45440.1, AT3G53810.1, AT5G59270.1, AT3G45430.1, AT1G70110.1, AT4G02410.1, AT5G01550.1, AT3G45390.1, AT3G08870.1, AT3G59740.1, AT3G59700.1, AT5G60300.3, AT2G43700.1, AT5G01540.1, AT5G01560.1, AT3G45420.1, AT2G43690.1, AT5G60280.1, AT1G70130.1, AT4G29050.1, AT3G45330.1	DCAR_001803, DCAR_021839	Migut.J00303.1.p, Migut.L02039.1.p, Migut.J00301.1.p	LOC_Os07g03920.1, LOC_Os07g03810.1, LOC_Os02g19530.1, LOC_Os09g09510.1, LOC_Os07g04000.1, LOC_Os07g03870.1, LOC_Os10g30540.1, LOC_Os06g10790.1, LOC_Os07g03880.1, LOC_Os03g15250.1, LOC_Os07g18230.1, LOC_Os07g03900.1, LOC_Os04g44900.1, LOC_Os03g56180.1, LOC_Os07g04130.1, LOC_Os02g42780.1, LOC_Os02g19550.1, LOC_Os07g03820.1, LOC_Os07g03780.1, LOC_Os07g38810.1, LOC_Os10g38960.1, LOC_Os07g38800.1, LOC…	Sobic.007G038200.1.p, Sobic.001G236900.1.p, Sobic.001G237000.1.p, Sobic.010G127300.1.p, Sobic.003G265300.1.p, Sobic.009G236300.1.p, Sobic.008G007200.1.p, Sobic.002G025100.1.p, Sobic.001G310800.1.p, Sobic.002G350901.1.p, Sobic.001G074800.1.p, Sobic.002G025000.1.p, Sobic.006G158200.1.p, Sobic.010G127200.1.p, Sobic.002G024200.1.p, Sobic.009G236200.2.p, Sobic.001G032400.1.p, Sobic.010G126800.2.p, Sob…	Solyc10g084860.1.1, Solyc09g011990.1.1, Solyc09g011060.2.1, Solyc09g005000.1.1, Solyc09g011070.1.1, Solyc05g053010.1.1, Solyc07g026800.1.1, Solyc09g012000.1.1	GSVIVT01034126001, GSVIVT01034124001, GSVIVT01030310001, GSVIVT01029708001, GSVIVT01016502001	Cc007809.t1, Cc038570.t1, Cc035637.t1, Cc006868.t1, Cc035633.t1, Cc038569.t1	Potri.009G036100.1, Potri.016G123500.1, Potri.009G035400.1, Potri.009G035800.1, Potri.008G058400.1, Potri.009G035700.1, Potri.009G035500.1, Potri.009G036300.1, Potri.006G088900.1, Potri.006G088400.1, Potri.009G036500.1, Potri.006G088600.1, Potri.016G101000.1, Potri.T082900.1, Potri.T083100.1, Potri.010G200600.1, Potri.006G103200.1, Potri.T083500.1, Potri.T083600.1, Potri.T133000.1, Potri.016G1233…	gene=LOC109157728, gene=LOC109158320, gene=LOC109157989, gene=LOC109157750, gene=LOC109158296, gene=LOC109158307, gene=LOC109157971, gene=LOC109158309, gene=LOC109158635, gene=LOC109158012, gene=LOC109158297, gene=LOC109157974, gene=LOC109190501, gene=LOC109193243, gene=LOC109171373, gene=LOC109157976, gene=LOC109153820	Dr04279, Dr04280, Dr04278, Dr04284, Dr04283, Dr04281, Dr04288, Dr04287, Dr04286, Dr04285, Dr10922, Dr26074, Dr21023, Dr03719, Dr18193, Dr07860, Dr07869, Dr07867, Dr07868, Dr22081, Dr20781, Dr10923, Dr18611, Dr10921, Dr20779, Dr20780, Dr04277, Dr20778, Dr04316, Dr20125, Dr22078, Dr04276, Dr12721
OG0000057	AHYPO_003610-RA, AHYPO_003617-RA, AHYPO_017643-RA, AHYPO_017652-RA, AHYPO_017653-RA, AHYPO_017651-RA, AHYPO_017648-RA, AHYPO_017649-RA, AHYPO_017658-RA, AHYPO_017645-RA, AHYPO_017659-RA, AHYPO_017650-RA, AHYPO_017656-RA, AHYPO_017642-RA, AHYPO_021885-RA, AHYPO_021886-RA, AHYPO_017654-RA, AHYPO_003618-RA, AHYPO_003611-RA, AHYPO_003620-RA, AHYPO_003615-RA, AHYPO_023017-RA, AHYPO_003622-RA	AT1G29420.1, AT1G29460.1, AT1G29490.1, AT1G29430.1, AT5G27780.1, AT1G29500.1, AT1G29450.1, AT1G29440.1, AT1G29510.1	DCAR_003205	Migut.O00697.1.p, Migut.O00696.1.p, Migut.N01342.1.p, Migut.N01343.1.p	LOC_Os09g37350.1, LOC_Os03g18050.1, LOC_Os09g37420.1, LOC_Os09g37500.1, LOC_Os07g29310.1, LOC_Os09g37390.1, LOC_Os09g37380.1, LOC_Os09g37410.1, LOC_Os09g37480.1, LOC_Os09g37330.1, LOC_Os09g37460.1, LOC_Os09g37490.1, LOC_Os09g37452.1, LOC_Os09g37495.1, LOC_Os09g37470.1, LOC_Os09g37430.1, LOC_Os09g37400.1, LOC_Os09g37440.1, LOC_Os03g25289.1, LOC_Os09g37369.1, LOC_Os09g37394.1, LOC_Os08g43700.1	Sobic.002G285200.1.p, Sobic.002G285525.1.p, Sobic.001G184800.1.p, Sobic.002G285600.1.p, Sobic.002G284701.1.p, Sobic.009G193066.1.p, Sobic.002G285800.1.p, Sobic.002G285300.1.p, Sobic.002G300100.1.p, Sobic.002G285450.1.p, Sobic.002G284901.1.p, Sobic.001G184500.1.p, Sobic.009G192933.1.p, Sobic.007G175600.1.p, Sobic.002G285950.1.p, Sobic.001G184400.1.p, Sobic.002G285101.1.p, Sobic.002G284600.1.p, Sob…	Solyc11g011630.1.1, Solyc04g052980.1.1, Solyc11g011660.1.1, Solyc10g052590.1.1, Solyc10g052530.1.1, Solyc11g011690.1.1, Solyc04g052890.1.1, Solyc04g052910.1.1, Solyc10g052550.1.1, Solyc04g052960.1.1, Solyc10g052560.1.1, Solyc04g052990.1.1, Solyc11g011640.1.1, Solyc04g053010.1.1, Solyc11g011710.1.1, Solyc04g053030.1.1, Solyc10g052570.1.1, Solyc11g011670.1.1, Solyc11g011730.1.1, Solyc04g053020.1.1	GSVIVT01023907001, GSVIVT01008695001, GSVIVT01023881001, GSVIVT01023912001, GSVIVT01023911001, GSVIVT01023910001, GSVIVT01023909001, GSVIVT01023908001, GSVIVT01023915001, GSVIVT01023880001	Cc005468.t1, Cc031595.t1	Potri.017G043400.1, Potri.004G181300.1, Potri.002G064300.1, Potri.009G141000.1, Potri.017G043600.1, Potri.017G043300.1, Potri.002G064200.1, Potri.005G196800.1, Potri.009G140900.1, Potri.007G115700.1, Potri.009G141200.1, Potri.004G181400.1, Potri.004G181500.1, Potri.005G196900.1, Potri.009G141100.1, Potri.017G043500.1	gene=LOC109180984, gene=LOC109181339, gene=LOC109159563, gene=LOC109154125, gene=LOC109154121, gene=LOC109154122, gene=LOC109193656, gene=LOC109193653, gene=LOC109193655, gene=LOC109193652, gene=LOC109154225, gene=LOC109181340, gene=LOC109154246, gene=LOC109154247, gene=LOC109181370, gene=LOC109154227, gene=LOC109182351, gene=LOC109154229, gene=LOC109154163, gene=LOC109154230, gene=LOC109181369, …	Dr05243, Dr05245, Dr05247, Dr05249, Dr05244, Dr05248, Dr05261, Dr05590, Dr05584, Dr05588, Dr05587, Dr05585, Dr05241, Dr05255, Dr06513, Dr05262, Dr15933, Dr05240, Dr05239, Dr05246, Dr05232, Dr05231, Dr05234, Dr05233, Dr05235, Dr05238, Dr05237, Dr05230, Dr05591, Dr05251, Dr05258, Dr05256, Dr05260, Dr05259, Dr05236, Dr05592, Dr05589
OG0000058	AHYPO_010320-RA, AHYPO_002418-RA, AHYPO_014223-RA, AHYPO_021111-RA, AHYPO_002414-RA, AHYPO_018053-RA, AHYPO_002422-RA, AHYPO_007907-RA, AHYPO_018519-RA, AHYPO_022604-RA	AT4G14390.1, AT1G03670.1, AT4G03440.1, AT4G03450.1, AT4G03500.1, AT4G03460.1, AT4G03490.2, AT4G03470.1, AT4G14400.1, AT4G03480.1, AT4G05040.1	DCAR_029612, DCAR_031065, DCAR_004395, DCAR_029609, DCAR_029610, DCAR_024223, DCAR_014775	Migut.D00741.1.p, Migut.H01079.1.p, Migut.H01080.1.p, Migut.H01077.1.p	LOC_Os09g17329.1, LOC_Os11g09230.1, LOC_Os11g24770.1, LOC_Os01g28220.1, LOC_Os09g16180.1, LOC_Os11g08020.1, LOC_Os07g29860.1, LOC_Os09g17130.1, LOC_Os06g13120.1, LOC_Os07g34760.1, LOC_Os10g32040.1, LOC_Os11g24840.1, LOC_Os09g16550.1, LOC_Os07g29940.1, LOC_Os11g08050.1, LOC_Os07g34830.1, LOC_Os09g11120.1, LOC_Os09g15190.1, LOC_Os11g09220.1, LOC_Os09g17520.1, LOC_Os11g24670.1, LOC_Os11g24690.1, LOC…	Sobic.005G229800.2.p, Sobic.005G063800.1.p, Sobic.010G004500.1.p, Sobic.005G172100.1.p, Sobic.010G004800.1.p, Sobic.009G146250.1.p, Sobic.002G324900.1.p, Sobic.009G014000.2.p, Sobic.002G325500.1.p, Sobic.009G153500.1.p, Sobic.001G099500.1.p, Sobic.002G323300.1.p, Sobic.002G325600.1.p, Sobic.001G099600.1.p, Sobic.004G132700.2.p, Sobic.007G107200.1.p, Sobic.005G115300.1.p, Sobic.002G174700.1.p, Sob…	Solyc05g055970.2.1, Solyc07g061760.1.1, Solyc07g061740.2.1, Solyc05g055960.1.1, Solyc07g061770.2.1, Solyc05g055950.1.1, Solyc07g061750.2.1	GSVIVT01027206001, GSVIVT01030360001, GSVIVT01030362001, GSVIVT01030367001, GSVIVT01030366001, GSVIVT01020527001, GSVIVT01013543001, GSVIVT01020530001, GSVIVT01020524001, GSVIVT01001649001, GSVIVT01013569001, GSVIVT01030372001, GSVIVT01030361001, GSVIVT01030363001, GSVIVT01010731001, GSVIVT01010727001, GSVIVT01036249001, GSVIVT01036243001, GSVIVT01036241001, GSVIVT01030371001, GSVIVT01020519001, …		Potri.019G106000.1, Potri.019G106200.1, Potri.011G133400.1, Potri.019G107600.1, Potri.T155500.1, Potri.010G077500.1, Potri.019G106300.1, Potri.019G107300.1, Potri.T155300.1, Potri.T155400.1, Potri.019G115900.1, Potri.019G108000.1, Potri.011G133700.1, Potri.011G133300.1, Potri.019G105700.1, Potri.019G115000.1, Potri.019G107700.1, Potri.011G133600.1, Potri.019G107200.1, Potri.019G105900.1, Potri.01…	gene=LOC109178653, gene=LOC109178654, gene=LOC109178658, gene=LOC109178659, gene=LOC109187217, gene=LOC109166585, gene=LOC109178704, gene=LOC109178705, gene=LOC109183536, gene=LOC109188045, gene=LOC109178641, gene=LOC109182881, gene=LOC109182870, gene=LOC109178640, gene=LOC109187559, gene=LOC109148158, gene=LOC109178639, gene=LOC109178635, gene=LOC109185774, gene=LOC109178663, gene=LOC109178666, …	Dr03617, Dr03618, Dr25804, Dr03619
OG0000059					LOC_Os03g33060.1, LOC_Os03g13890.1, LOC_Os04g19180.1, LOC_Os05g35090.1, LOC_Os06g36420.1, LOC_Os11g19330.1, LOC_Os09g02490.1, LOC_Os08g04320.1, LOC_Os06g49560.1, LOC_Os07g18520.1, LOC_Os07g35210.1, LOC_Os08g16160.1, LOC_Os10g11650.1, LOC_Os10g23960.1, LOC_Os11g23020.1, LOC_Os09g20060.1, LOC_Os09g12830.1, LOC_Os10g18720.1, LOC_Os07g13850.1, LOC_Os03g57820.1, LOC_Os12g26990.1, LOC_Os10g18710.1, LOC…						gene=LOC109158406, gene=LOC109163504, gene=LOC109183031, gene=LOC109189538, gene=LOC109169191, gene=LOC109172248, gene=LOC109171676, gene=LOC109183046, gene=LOC109189702
OG0000060	AHYPO_015856-RA, AHYPO_004592-RA, AHYPO_021414-RA, AHYPO_021413-RA, AHYPO_003394-RA, AHYPO_015413-RA, AHYPO_021835-RA			Migut.J01068.1.p, Migut.L00694.1.p	LOC_Os11g29090.1		Solyc10g074640.1.1, Solyc02g036280.2.1, Solyc10g079020.1.1, Solyc03g094100.1.1, Solyc10g054990.1.1, Solyc04g057850.1.1, Solyc10g055140.1.1, Solyc10g054940.1.1, Solyc10g055110.1.1, Solyc12g044190.1.1, Solyc10g055080.1.1, Solyc10g054970.1.1, Solyc04g048920.1.1, Solyc10g055120.1.1, Solyc04g057840.1.1, Solyc01g067160.2.1, Solyc04g005540.2.1, Solyc10g055180.1.1, Solyc02g036270.2.1, Solyc04g005550.1.1,…	GSVIVT01023579001, GSVIVT01029297001, GSVIVT01023570001, GSVIVT01023577001, GSVIVT01023557001, GSVIVT01023556001, GSVIVT01021920001, GSVIVT01021916001, GSVIVT01023551001, GSVIVT01021915001, GSVIVT01023563001, GSVIVT01022047001, GSVIVT01037631001, GSVIVT01036188001, GSVIVT01036191001, GSVIVT01021948001, GSVIVT01021935001, GSVIVT01021944001, GSVIVT01021921001, GSVIVT01023444001, GSVIVT01023418001, …	Cc018906.t1, Cc038454.t1, Cc024860.t1, Cc030784.t1, Cc030785.t1, Cc038462.t1, Cc028657.t1, Cc028658.t1	Potri.001G422900.1, Potri.T162100.1, Potri.001G434600.1, Potri.001G444500.1, Potri.013G015900.1, Potri.001G420000.1, Potri.001G429700.1, Potri.T092600.1, Potri.T100800.1, Potri.001G429100.1, Potri.001G445200.1, Potri.013G016400.1, Potri.001G434000.1, Potri.001G444600.1, Potri.001G444700.1, Potri.001G445100.1, Potri.001G446100.1, Potri.001G428800.1, Potri.001G445800.1, Potri.001G427600.1, Potri.T1…	gene=LOC109180942	Dr03747, Dr08231, Dr14004, Dr14003, Dr14007, Dr14005, Dr03823, Dr02602, Dr02603, Dr14753
OG0000061	AHYPO_014947-RA, AHYPO_003465-RA, AHYPO_005381-RA, AHYPO_021696-RA, AHYPO_010978-RA, AHYPO_018916-RA, AHYPO_017471-RA, AHYPO_022008-RA, AHYPO_017470-RA	AT5G45460.1, AT5G45470.1, AT5G45540.1, AT5G45480.1, AT4G19090.1, AT4G19080.1, AT5G45530.1	DCAR_024105, DCAR_011877, DCAR_006531, DCAR_008090, DCAR_005208, DCAR_018218, DCAR_005209, DCAR_005204, DCAR_005207, DCAR_004158, DCAR_008091, DCAR_005206, DCAR_009440, DCAR_005205	Migut.B01262.1.p	LOC_Os04g08200.1, LOC_Os07g16740.1, LOC_Os11g43180.1, LOC_Os07g08290.1, LOC_Os04g07040.1, LOC_Os08g05410.1, LOC_Os04g13590.1, LOC_Os07g01520.1, LOC_Os10g39570.1, LOC_Os08g05370.1, LOC_Os04g07250.1, LOC_Os11g39920.1, LOC_Os04g06840.1, LOC_Os11g40390.1, LOC_Os08g09570.1, LOC_Os09g38930.1, LOC_Os10g05440.1, LOC_Os07g16930.1, LOC_Os01g72380.1, LOC_Os07g16600.1, LOC_Os04g12110.1, LOC_Os05g31710.1, LOC…	Sobic.008G170250.1.p, Sobic.007G037700.2.p, Sobic.010G128200.1.p, Sobic.002G025900.1.p, Sobic.008G014601.1.p, Sobic.002G295550.1.p, Sobic.002G004300.1.p, Sobic.005G019000.1.p, Sobic.005G012700.3.p, Sobic.007G038366.1.p, Sobic.005G012800.2.p, Sobic.005G161100.1.p, Sobic.002G004400.1.p, Sobic.007G038432.1.p, Sobic.006G015400.1.p, Sobic.005G161000.1.p, Sobic.003G325000.1.p, Sobic.003G031600.2.p, Sob…	Solyc12g094650.1.1, Solyc02g069050.1.1	GSVIVT01015712001, GSVIVT01014456001, GSVIVT01010833001, GSVIVT01016759001, GSVIVT01010800001, GSVIVT01014449001, GSVIVT01014447001, GSVIVT01014448001, GSVIVT01010801001, GSVIVT01014450001, GSVIVT01010804001, GSVIVT01010816001, GSVIVT01016754001, GSVIVT01016757001, GSVIVT01010803001, GSVIVT01020365001, GSVIVT01010832001, GSVIVT01010837001, GSVIVT01010808001, GSVIVT01010810001, GSVIVT01020366001	Cc024775.t1, Cc029708.t1, Cc029706.t1, Cc024773.t1, Cc024774.t1	Potri.006G012100.1, Potri.015G114900.1, Potri.003G064200.1, Potri.006G013700.1, Potri.015G116400.1, Potri.015G116100.1, Potri.006G012500.1, Potri.015G114800.1, Potri.006G011100.1, Potri.015G112000.1, Potri.012G018500.1, Potri.016G012400.1, Potri.015G107400.1, Potri.006G013800.1, Potri.015G107800.1, Potri.007G025500.1, Potri.015G116200.1, Potri.015G116500.1, Potri.015G113600.1, Potri.006G012700.1,…	gene=LOC109169243, gene=LOC109169258, gene=LOC109169236, gene=LOC109169293, gene=LOC109169291, gene=LOC109169244, gene=LOC109169246, gene=LOC109176561, gene=LOC109169295, gene=LOC109187834, gene=LOC109169245, gene=LOC109190268, gene=LOC109187837, gene=LOC109187374, gene=LOC109169237, gene=LOC109169281	Dr13691, Dr04354, Dr19500
OG0000062	AHYPO_017799-RA, AHYPO_010780-RA, AHYPO_016151-RA, AHYPO_020486-RA, AHYPO_013205-RA			Migut.D00652.1.p	LOC_Os06g07010.1, LOC_Os04g10860.1, LOC_Os10g42160.1	Sobic.002G316600.1.p	Solyc05g047400.1.1, Solyc09g061850.1.1		Cc018619.t1, Cc002865.t1, Cc021236.t1, Cc044279.t1, Cc039677.t1, Cc007457.t1, Cc035291.t1	Potri.016G059100.1, Potri.016G058700.1, Potri.016G059200.1, Potri.016G058500.1	gene=LOC109187131, gene=LOC109176406, gene=LOC109181219, gene=LOC109191606, gene=LOC109163773, gene=LOC109169859, gene=LOC109192822, gene=LOC109151222, gene=LOC109186537, gene=LOC109146740, gene=LOC109185276, gene=LOC109191003, gene=LOC109184325, gene=LOC109171850, gene=LOC109168234, gene=LOC109156517, gene=LOC109171574, gene=LOC109167400, gene=LOC109169857, gene=LOC109162709, gene=LOC109189656, …	Dr08158, Dr08159
OG0000063	AHYPO_000621-RA, AHYPO_020847-RA, AHYPO_000603-RA	AT2G15490.1, AT2G36760.1, AT2G36770.1, AT2G15480.1, AT2G36790.1, AT4G34135.1, AT2G36750.1, AT4G34138.1, AT2G36800.1, AT2G36780.1, AT3G53150.1, AT3G53160.1, AT4G34131.1	DCAR_020800, DCAR_015013, DCAR_022006, DCAR_009014, DCAR_020797, DCAR_015015, DCAR_009015, DCAR_011963, DCAR_028465, DCAR_010508, DCAR_008815, DCAR_011964, DCAR_021990, DCAR_015014, DCAR_017660, DCAR_008816, DCAR_017662, DCAR_005250	Migut.L01725.1.p, Migut.L01727.1.p, Migut.J00465.1.p, Migut.B00372.1.p, Migut.B00373.1.p, Migut.J00466.1.p, Migut.B00369.1.p, Migut.L01726.1.p, Migut.N01175.1.p, Migut.L01728.1.p, Migut.J00464.1.p	LOC_Os01g08100.1, LOC_Os10g09990.1, LOC_Os01g08110.1, LOC_Os05g42020.1, LOC_Os06g39080.1, LOC_Os01g41430.1, LOC_Os01g41450.1, LOC_Os02g11700.1, LOC_Os05g08490.1, LOC_Os06g39070.1, LOC_Os02g11640.1, LOC_Os05g08510.1, LOC_Os05g42060.1, LOC_Os03g24430.1, LOC_Os01g45140.1, LOC_Os01g45110.1, LOC_Os05g42070.1, LOC_Os02g11130.1, LOC_Os02g11110.2, LOC_Os06g08830.1, LOC_Os05g42040.1, LOC_Os01g08090.1	Sobic.009G187200.1.p, Sobic.003G047600.1.p, Sobic.003G047800.1.p, Sobic.003G232900.1.p, Sobic.010G091100.1.p, Sobic.004G087300.1.p, Sobic.004G087100.1.p, Sobic.003G047700.1.p, Sobic.010G068300.1.p, Sobic.010G178100.2.p, Sobic.003G233000.1.p, Sobic.009G186900.1.p, Sobic.009G187000.1.p, Sobic.009G186800.1.p, Sobic.003G047500.1.p, Sobic.004G087200.1.p, Sobic.002G366500.2.p, Sobic.009G064300.1.p, Sob…	Solyc08g077080.1.1, Solyc10g083860.1.1, Solyc12g088710.1.1, Solyc01g107810.2.1, Solyc12g042620.1.1, Solyc10g085870.1.1, Solyc12g042600.1.1, Solyc12g088700.1.1, Solyc06g072870.1.1, Solyc10g085880.1.1, Solyc01g107780.2.1, Solyc06g072860.1.1, Solyc09g008510.1.1, Solyc06g072880.1.1, Solyc01g107830.2.1, Solyc07g043490.1.1, Solyc10g085860.1.1, Solyc01g107820.2.1	GSVIVT01009449001, GSVIVT01033698001, GSVIVT01016138001, GSVIVT01033701001	Cc027029.t1, Cc030833.t1, Cc030835.t1, Cc030834.t1, Cc023807.t1, Cc023805.t1, Cc001691.t1, Cc023806.t1, Cc001689.t1, Cc001693.t1, Cc023809.t1, Cc001692.t1, Cc034693.t1, Cc009622.t1	Potri.001G302400.1, Potri.009G098400.1, Potri.005G036100.1, Potri.018G008900.1, Potri.012G048700.1, Potri.006G272500.1, Potri.002G123700.1, Potri.018G009000.1, Potri.006G272600.1, Potri.010G250400.1, Potri.001G303700.1, Potri.001G303200.1, Potri.001G303100.1, Potri.001G303600.1, Potri.001G302300.1, Potri.001G303300.1, Potri.006G120600.1, Potri.001G303000.1, Potri.016G097400.1, Potri.009G099000.1	gene=LOC109180980, gene=LOC109161374, gene=LOC109161375, gene=LOC109161376, gene=LOC109161377, gene=LOC109165119, gene=LOC109158768, gene=LOC109165120, gene=LOC109165121, gene=LOC109161575, gene=LOC109165118, gene=LOC109182369, gene=LOC109163457, gene=LOC109163662, gene=LOC109184284, gene=LOC109181006, gene=LOC109149229, gene=LOC109181095, gene=LOC109163627, gene=LOC109159190, gene=LOC109150157, …	Dr20984, Dr15452, Dr19772, Dr03083, Dr24983, Dr23866, Dr14558, Dr14557, Dr08325, Dr08321, Dr08322, Dr08323, Dr08324, Dr05436, Dr06946, Dr06950, Dr10039, Dr19773, Dr19771, Dr13158, Dr22042
OG0000064			DCAR_014276, DCAR_014787, DCAR_014277, DCAR_014274, DCAR_023116	Migut.G01323.1.p, Migut.G00800.1.p, Migut.C00379.1.p, Migut.F01629.1.p, Migut.H01441.1.p, Migut.N00639.1.p, Migut.H01443.1.p, Migut.F01481.1.p, Migut.H01442.1.p, Migut.M00257.1.p, Migut.H02068.1.p, Migut.N03331.1.p, Migut.G01081.1.p, Migut.K00604.1.p, Migut.L00320.1.p, Migut.K00582.1.p, Migut.F01482.1.p, Migut.N03333.1.p, Migut.N00640.1.p, Migut.H01446.1.p, Migut.H02067.1.p, Migut.M01020.1.p, Mig…	LOC_Os11g46970.1, LOC_Os06g16070.1, LOC_Os11g47160.1, LOC_Os01g49920.1, LOC_Os11g47310.1, LOC_Os01g49910.1, LOC_Os11g47210.1, LOC_Os04g13640.1, LOC_Os11g10310.1, LOC_Os11g47030.1, LOC_Os11g46980.1, LOC_Os11g47000.1, LOC_Os11g47180.1, LOC_Os11g46960.1, LOC_Os11g47240.1, LOC_Os11g47300.1, LOC_Os10g13970.1, LOC_Os11g47290.1, LOC_Os04g14570.1, LOC_Os11g47170.1, LOC_Os07g03990.1, LOC_Os01g12790.1	Sobic.005G220740.1.p, Sobic.003G265900.1.p, Sobic.008G007400.1.p, Sobic.010G054400.1.p, Sobic.008G065200.3.p, Sobic.008G064601.1.p, Sobic.003G265600.1.p, Sobic.003G265701.1.p, Sobic.010G061300.2.p, Sobic.005G220800.1.p, Sobic.008G052500.1.p, Sobic.008G053000.2.p	Solyc04g012110.1.1, Solyc02g072480.2.1, Solyc06g006070.1.1, Solyc06g006030.1.1, Solyc02g068820.1.1, Solyc06g006020.1.1, Solyc07g006770.2.1, Solyc02g031790.1.1, Solyc06g005880.2.1, Solyc06g006040.1.1, Solyc04g015980.2.1, Solyc04g014890.1.1, Solyc08g075610.1.1, Solyc02g072400.1.1, Solyc06g006010.1.1, Solyc02g072380.1.1, Solyc06g006050.1.1, Solyc03g006030.2.1, Solyc04g014650.2.1, Solyc08g075590.1.1,…	GSVIVT01020735001, GSVIVT01020732001, GSVIVT01016080001, GSVIVT01020729001, GSVIVT01021645001, GSVIVT01029279001, GSVIVT01029281001, GSVIVT01010040001, GSVIVT01029149001, GSVIVT01002252001, GSVIVT01002253001, GSVIVT01020730001, GSVIVT01021647001, GSVIVT01000819001, GSVIVT01017518001, GSVIVT01021635001, GSVIVT01021636001, GSVIVT01021648001	Cc005328.t1, Cc015006.t1, Cc006292.t1	Potri.010G114500.1, Potri.006G032700.1, Potri.003G150100.1, Potri.003G149900.1, Potri.011G068500.1, Potri.016G029900.1, Potri.011G140900.1, Potri.016G029800.1	gene=LOC109151168, gene=LOC109162420, gene=LOC109162463, gene=LOC109155699, gene=LOC109153898, gene=LOC109172294, gene=LOC109172295, gene=LOC109165088, gene=LOC109165087, gene=LOC109156827, gene=LOC109164811, gene=LOC109172298, gene=LOC109172299, gene=LOC109156830, gene=LOC109156838, gene=LOC109151165, gene=LOC109155317, gene=LOC109156831, gene=LOC109172141, gene=LOC109151167, gene=LOC109151166, …	Dr09274, Dr21237, Dr14535
OG0000065			DCAR_001028, DCAR_031319, DCAR_017847, DCAR_005071, DCAR_030518, DCAR_029863, DCAR_018796, DCAR_010992, DCAR_024341, DCAR_001163, DCAR_022877, DCAR_010991, DCAR_030274, DCAR_005126, DCAR_030273, DCAR_028624, DCAR_030011, DCAR_011112, DCAR_024745, DCAR_029821, DCAR_028340, DCAR_001027, DCAR_010162, DCAR_009099, DCAR_005112, DCAR_010266, DCAR_029689, DCAR_010394, DCAR_002013, DCAR_005090, DCAR_0302…						Cc044707.t1, Cc039764.t1, Cc025686.t1, Cc032087.t1, Cc029696.t1, Cc036823.t1, Cc032138.t1, Cc030139.t1, Cc010314.t1, Cc020556.t1, Cc007280.t1, Cc037151.t1, Cc036028.t1, Cc030771.t1, Cc027907.t1, Cc036433.t1, Cc033247.t1, Cc002015.t1, Cc043903.t1, Cc032426.t1, Cc001157.t1, Cc036853.t1, Cc039395.t1, Cc045920.t1, Cc032200.t1, Cc038501.t1		gene=LOC109192821, gene=LOC109190399, gene=LOC109154771, gene=LOC109192820, gene=LOC109146742, gene=LOC109185275, gene=LOC109158994, gene=LOC109178942, gene=LOC109174777, gene=LOC109193148, gene=LOC109180714, gene=LOC109182830, gene=LOC109182831, gene=LOC109189533, gene=LOC109170912, gene=LOC109160869, gene=LOC109168056, gene=LOC109180713, gene=LOC109185762, gene=LOC109184442, gene=LOC109155335, …
OG0000066	AHYPO_009691-RA, AHYPO_007979-RA, AHYPO_006648-RA, AHYPO_012498-RA, AHYPO_004419-RA, AHYPO_004741-RA, AHYPO_004743-RA, AHYPO_004421-RA, AHYPO_010524-RA, AHYPO_004746-RA, AHYPO_006915-RA, AHYPO_006649-RA	AT3G14660.1, AT3G14640.1, AT3G14630.1, AT3G14610.1, AT3G14680.1, AT3G14620.1, AT3G14690.1, AT3G14650.1	DCAR_016896, DCAR_017576, DCAR_009787, DCAR_013284, DCAR_009789	Migut.M00202.1.p, Migut.O00979.1.p, Migut.E00929.1.p, Migut.H02051.1.p, Migut.H02052.1.p, Migut.H02118.1.p, Migut.H02129.1.p, Migut.H02045.1.p, Migut.H02044.1.p, Migut.M00676.1.p, Migut.O00596.1.p, Migut.H02036.1.p, Migut.M00680.1.p, Migut.M00207.1.p, Migut.H02037.1.p, Migut.H02043.1.p, Migut.M00203.1.p	LOC_Os01g43760.1, LOC_Os01g41820.1, LOC_Os01g43700.1, LOC_Os01g41810.1, LOC_Os05g30890.1, LOC_Os01g43774.1, LOC_Os01g43844.1, LOC_Os01g43750.1, LOC_Os01g43851.1, LOC_Os01g41800.1, LOC_Os01g43720.1, LOC_Os01g43740.1, LOC_Os01g43710.1, LOC_Os01g52790.1	Sobic.003G229100.1.p, Sobic.003G228500.1.p, Sobic.003G228000.1.p, Sobic.001G385132.1.p, Sobic.003G228300.1.p, Sobic.003G228700.1.p, Sobic.001G385066.1.p, Sobic.003G228600.1.p, Sobic.K043800.1.p, Sobic.003G228900.1.p, Sobic.003G227900.1.p, Sobic.003G229000.1.p, Sobic.003G227800.1.p, Sobic.003G228200.1.p, Sobic.003G228400.1.p, Sobic.003G229200.1.p, Sobic.003G228100.1.p, Sobic.003G227700.1.p	Solyc07g055550.1.1, Solyc07g055540.2.1, Solyc07g055440.1.1, Solyc10g007880.2.1, Solyc07g055530.2.1, Solyc07g055470.2.1, Solyc07g055560.2.1, Solyc07g062520.2.1, Solyc07g006140.2.1, Solyc07g055350.2.1, Solyc10g007890.2.1, Solyc07g061980.1.1, Solyc07g062510.2.1, Solyc07g041500.2.1, Solyc07g062500.2.1, Solyc07g055450.1.1, Solyc10g051020.1.1, Solyc07g055480.1.1, Solyc07g052070.1.1, Solyc07g055490.2.1,…	GSVIVT01000491001, GSVIVT01014958001, GSVIVT01014967001, GSVIVT01014902001, GSVIVT01035466001, GSVIVT01014921001, GSVIVT01014923001, GSVIVT01014896001, GSVIVT01014890001, GSVIVT01014894001, GSVIVT01014905001, GSVIVT01014977001, GSVIVT01014978001, GSVIVT01000493001, GSVIVT01006619001, GSVIVT01006618001, GSVIVT01000506001, GSVIVT01000499001, GSVIVT01020509001, GSVIVT01000497001, GSVIVT01000494001, …	Cc016460.t1, Cc000899.t1, Cc000900.t1, Cc016463.t1, Cc000898.t1, Cc016464.t1, Cc000897.t1, Cc016462.t1	Potri.011G099100.1, Potri.011G101700.1, Potri.011G100500.1, Potri.011G117600.1, Potri.011G101500.1, Potri.011G117700.1, Potri.011G099200.1, Potri.011G099800.1, Potri.011G101600.1, Potri.005G126600.1, Potri.006G143600.1, Potri.011G099400.1, Potri.011G099700.1, Potri.011G100600.1, Potri.011G098800.1, Potri.011G101300.1, Potri.011G100000.1, Potri.011G101100.1	gene=LOC109155707, gene=LOC109180055, gene=LOC109161288, gene=LOC109187692, gene=LOC109155886, gene=LOC109187637, gene=LOC109187636, gene=LOC109187634, gene=LOC109182534, gene=LOC109155709, gene=LOC109155708, gene=LOC109155706, gene=LOC109155705, gene=LOC109155704, gene=LOC109187697, gene=LOC109187695, gene=LOC109187696, gene=LOC109187693, gene=LOC109187698, gene=LOC109178365, gene=LOC109187635, …	Dr22056, Dr22058, Dr22053, Dr05068, Dr15548, Dr15547, Dr15549, Dr22057, Dr15545
OG0000067	AHYPO_022822-RA				LOC_Os06g28410.1, LOC_Os06g11340.1, LOC_Os08g19290.1, ChrSy.fgenesh.mRNA.59, LOC_Os04g12864.1, LOC_Os02g18230.1, LOC_Os07g28380.1, LOC_Os09g13720.1, LOC_Os11g20720.1, ChrSy.fgenesh.mRNA.68, LOC_Os02g39680.1, LOC_Os04g17920.1, LOC_Os08g22024.1, ChrSy.fgenesh.mRNA.39, LOC_Os07g20910.1, LOC_Os04g17820.1, LOC_Os03g35330.1, LOC_Os09g06130.1			GSVIVT01001865001	Cc013677.t1, Cc036719.t1, Cc036695.t1, Cc040194.t1, Cc016597.t1, Cc036655.t1, Cc029764.t1, Cc035688.t1, Cc038696.t1, Cc037968.t1, Cc029878.t1, Cc037058.t1, Cc042501.t1, Cc039994.t1, Cc015749.t1, Cc038422.t1, Cc038849.t1, Cc040286.t1, Cc040323.t1, Cc038355.t1, Cc016823.t1, Cc021308.t1, Cc037293.t1, Cc038186.t1, Cc029766.t1, Cc039438.t1, Cc030467.t1, Cc040590.t1, Cc029809.t1, Cc020187.t1, Cc029870.…	Potri.007G073400.1, Potri.010G160300.1, Potri.010G023300.1, Potri.015G056600.1	gene=LOC109163967, gene=LOC109160528, gene=LOC109177054
OG0000068	AHYPO_021818-RA, AHYPO_003180-RA, AHYPO_003181-RA		DCAR_013221, DCAR_023553, DCAR_013219, DCAR_013217, DCAR_023552, DCAR_023178, DCAR_002671, DCAR_023551, DCAR_026810, DCAR_017088, DCAR_011553, DCAR_030296, DCAR_013220	Migut.A00343.1.p, Migut.F02026.1.p, Migut.A00344.1.p, Migut.A00348.1.p, Migut.A00347.1.p, Migut.A00375.1.p, Migut.G00690.1.p, Migut.A00315.1.p, Migut.G00729.1.p, Migut.G00865.1.p, Migut.A00342.1.p, Migut.M01668.1.p, Migut.A00340.1.p, Migut.N00457.1.p, Migut.F01559.1.p, Migut.H01138.1.p, Migut.A00346.1.p, Migut.A00349.1.p, Migut.A00374.1.p, Migut.H01137.1.p	LOC_Os02g09260.1, LOC_Os02g09390.1, LOC_Os06g43350.1, LOC_Os03g39760.1, LOC_Os02g09270.1, LOC_Os06g43420.1, LOC_Os02g12530.1, LOC_Os02g09310.1, LOC_Os06g43304.1, LOC_Os06g43490.1, LOC_Os10g09160.1, LOC_Os06g43430.1, LOC_Os06g43440.1, LOC_Os11g41710.1, LOC_Os02g38940.1, LOC_Os06g30179.1, LOC_Os03g53060.1, LOC_Os12g44290.1, LOC_Os02g09320.1, LOC_Os03g39690.1, LOC_Os02g09220.1, LOC_Os09g10340.1, LOC…	Sobic.005G228400.1.p, Sobic.001G176300.1.p, Sobic.008G107100.3.p, Sobic.001G176600.1.p, Sobic.001G173100.1.p, Sobic.004G068900.1.p, Sobic.001G176400.1.p, Sobic.010G203600.1.p, Sobic.001G326400.1.p, Sobic.008G039501.1.p, Sobic.008G107200.1.p, Sobic.008G039300.1.p, Sobic.001G128900.1.p, Sobic.006G045800.1.p, Sobic.008G106200.1.p, Sobic.004G068600.2.p, Sobic.004G068700.1.p, Sobic.010G203800.1.p, Sob…	Solyc02g062030.1.1, Solyc07g007460.1.1, Solyc02g092250.2.1, Solyc11g007980.1.1, Solyc06g066230.2.1, Solyc06g060190.2.1, Solyc09g066370.1.1, Solyc06g066240.2.1, Solyc08g076250.1.1, Solyc10g017510.2.1, Solyc09g066400.1.1, Solyc01g008640.2.1, Solyc01g008670.2.1, Solyc10g087010.1.1, Solyc02g082070.2.1, Solyc08g074260.2.1, Solyc10g084590.2.1, Solyc01g008650.2.1, Solyc04g083140.1.1, Solyc10g087030.1.1,…	GSVIVT01037987001, GSVIVT01037975001, GSVIVT01022459001, GSVIVT01014635001	Cc017403.t1, Cc004296.t1, Cc015797.t1, Cc004290.t1, Cc033086.t1, Cc026990.t1, Cc033085.t1	Potri.001G363800.1, Potri.011G130800.1, Potri.007G074300.1, Potri.001G362800.1, Potri.001G365300.1, Potri.008G223500.1, Potri.001G363000.1, Potri.001G362500.1, Potri.T115400.1, Potri.001G363100.1, Potri.001G364900.1, Potri.007G075000.1, Potri.001G363900.1, Potri.001G362600.1, Potri.001G363600.1, Potri.T127300.1, Potri.007G074900.1, Potri.001G365400.1, Potri.001G365100.1, Potri.001G364600.1, Potri…	gene=LOC109189592, gene=LOC109189513, gene=LOC109185155, gene=LOC109189363, gene=LOC109185173, gene=LOC109158643, gene=LOC109185238, gene=LOC109147633, gene=LOC109188181, gene=LOC109158692, gene=LOC109165412, gene=LOC109185157, gene=LOC109192163, gene=LOC109185338, gene=LOC109147619, gene=LOC109147616, gene=LOC109147615, gene=LOC109158622, gene=LOC109174636, gene=LOC109158621, gene=LOC109192576	Dr15880, Dr15878, Dr15877, Dr17438, Dr17437
OG0000069	AHYPO_022050-RA, AHYPO_008710-RA, AHYPO_017221-RA, AHYPO_017222-RA, AHYPO_017223-RA, AHYPO_018521-RA, AHYPO_005367-RA, AHYPO_009014-RA	AT4G35150.1, AT4G35160.1	DCAR_003196, DCAR_022415, DCAR_024468	Migut.H02155.1.p, Migut.H02110.1.p, Migut.N00314.1.p, Migut.N01339.1.p, Migut.N00316.1.p	LOC_Os11g20080.1, LOC_Os05g43940.1, LOC_Os11g20040.1, LOC_Os12g25820.1, LOC_Os11g19880.1, LOC_Os08g35310.1, LOC_Os11g19840.1, LOC_Os05g43930.1, LOC_Os11g20090.1, LOC_Os07g27970.1, LOC_Os07g28040.1, LOC_Os09g17560.1, LOC_Os04g11970.1, LOC_Os01g54969.1, LOC_Os08g19420.1, LOC_Os06g16960.1, LOC_Os10g02880.1, LOC_Os12g25490.1, LOC_Os11g20160.1, LOC_Os08g07260.1, LOC_Os10g02840.1, LOC_Os12g25860.1, LOC…	Sobic.010G234500.1.p, Sobic.005G101900.1.p, Sobic.009G197400.1.p, Sobic.005G107900.1.p, Sobic.009G198000.1.p, Sobic.005G086600.1.p, Sobic.010G230800.1.p, Sobic.002G077700.1.p, Sobic.005G129100.1.p, Sobic.008G061401.1.p, Sobic.007G074800.1.p, Sobic.004G341600.1.p, Sobic.008G013900.1.p, Sobic.008G014000.1.p, Sobic.004G341500.1.p, Sobic.007G170500.1.p, Sobic.003G298500.1.p, Sobic.004G083401.1.p, Sob…	Solyc03g097700.2.1, Solyc02g077510.2.1, Solyc10g047520.1.1, Solyc12g009110.1.1, Solyc01g111900.2.1, Solyc06g064500.2.1, Solyc02g077520.2.1, Solyc06g064510.2.1, Solyc01g068550.2.1, Solyc10g008120.2.1, Solyc02g077530.1.1, Solyc10g079540.1.1, Solyc12g041960.1.1	GSVIVT01020645001, GSVIVT01020642001, GSVIVT01020647001, GSVIVT01020734001, GSVIVT01020638001, GSVIVT01020640001, GSVIVT01020630001, GSVIVT01020636001, GSVIVT01020637001, GSVIVT01020634001, GSVIVT01023954001, GSVIVT01026803001, GSVIVT01021134001, GSVIVT01020631001, GSVIVT01023953001, GSVIVT01020635001	Cc031099.t1, Cc031101.t1, Cc007328.t1	Potri.013G121800.1, Potri.013G121900.1, Potri.009G139800.1, Potri.013G122500.1, Potri.011G059600.1, Potri.004G050500.1, Potri.019G093000.1, Potri.013G136400.1, Potri.013G122000.1, Potri.013G122400.1, Potri.013G121300.1, Potri.019G102900.1, Potri.013G120800.1, Potri.004G050400.1, Potri.013G136300.1, Potri.019G093100.1, Potri.013G143700.1, Potri.013G143800.1, Potri.013G122900.1, Potri.013G121400.1,…	gene=LOC109178437, gene=LOC109187737, gene=LOC109183017, gene=LOC109185321, gene=LOC109165772, gene=LOC109184289, gene=LOC109187741, gene=LOC109187743, gene=LOC109187740, gene=LOC109187745, gene=LOC109187735, gene=LOC109187738, gene=LOC109161320, gene=LOC109146715, gene=LOC109164136, gene=LOC109164809, gene=LOC109187748, gene=LOC109160174, gene=LOC109187744, gene=LOC109187747	Dr14282, Dr22605, Dr13397, Dr13393, Dr13394, Dr25284, Dr22036, Dr13618, Dr23933, Dr12494, Dr20597, Dr13584, Dr13583, Dr13581, Dr09044, Dr16202, Dr04969, Dr14285, Dr21286, Dr14294, Dr14292, Dr05254, Dr05252, Dr13231
OG0000070		AT1G49920.1, AT1G64255.1, AT1G64260.1			LOC_Os06g27440.1, ChrUn.fgenesh.mRNA.70, LOC_Os07g13480.1, ChrUn.fgenesh.mRNA.23		Solyc11g013040.1.1, Solyc11g042840.1.1, Solyc03g078550.1.1, Solyc08g014200.1.1, Solyc04g055070.1.1, Solyc00g007590.1.1, Solyc07g042340.1.1, Solyc07g021420.1.1, Solyc01g056300.1.1, Solyc07g009250.1.1, Solyc08g014210.1.1, Solyc05g015670.1.1, Solyc06g050670.1.1, Solyc12g026450.1.1, Solyc06g050380.1.1, Solyc08g067110.1.1, Solyc12g040820.1.1, Solyc11g044410.1.1, Solyc10g009370.2.1, Solyc09g061640.1.1,…		Cc015498.t1, Cc045617.t1, Cc008733.t1, Cc039229.t1, Cc016461.t1, Cc026774.t1, Cc033392.t1, Cc013495.t1, Cc009770.t1, Cc037664.t1, Cc025957.t1, Cc047166.t1, Cc008909.t1, Cc018504.t1, Cc025701.t1, Cc011890.t1, Cc034313.t1, Cc029414.t1, Cc007796.t1, Cc022854.t1, Cc044401.t1, Cc028456.t1, Cc007227.t1, Cc011604.t1, Cc021890.t1, Cc025943.t1, Cc025288.t1, Cc009329.t1, Cc028130.t1, Cc001527.t1, Cc018686.…	Potri.018G045300.1, Potri.001G164600.1, Potri.010G040300.1, Potri.004G042300.1, Potri.003G048000.1, Potri.016G113400.1, Potri.004G144900.1, Potri.003G049200.1, Potri.007G060200.1, Potri.011G107200.1, Potri.003G191400.1, Potri.006G184000.1	gene=LOC109194108, gene=LOC109164720, gene=LOC109153397, gene=LOC109154016, gene=LOC109173976, gene=LOC109160647, gene=LOC109179324, gene=LOC109166614, gene=LOC109193437, gene=LOC109154291, gene=LOC109181202, gene=LOC109155048, gene=LOC109152035, gene=LOC109163411, gene=LOC109194028, gene=LOC109176675, gene=LOC109153758, gene=LOC109163403, gene=LOC109153763, gene=LOC109175045, gene=LOC109179470, …	Dr22607, Dr06788, Dr19976, Dr15685
OG0000071	AHYPO_016677-RA, AHYPO_011881-RA, AHYPO_015228-RA, AHYPO_015231-RA, AHYPO_016675-RA, AHYPO_015483-RA, AHYPO_018023-RA, AHYPO_011664-RA, AHYPO_015478-RA, AHYPO_015229-RA, AHYPO_011667-RA, AHYPO_012835-RA, AHYPO_012872-RA, AHYPO_010300-RA	AT4G27190.1, AT4G27220.1		Migut.D01682.1.p, Migut.D01705.1.p, Migut.D01702.1.p, Migut.D01700.1.p, Migut.D01654.1.p, Migut.H01029.1.p, Migut.D01701.1.p, Migut.D01655.1.p			Solyc07g015900.1.1, Solyc11g007790.1.1, Solyc12g005540.1.1, Solyc12g005530.1.1, Solyc10g076440.1.1, Solyc11g020080.1.1, Solyc02g037540.1.1	GSVIVT01014127001, GSVIVT01014124001, GSVIVT01014125001, GSVIVT01021922001, GSVIVT01014161001, GSVIVT01014159001, GSVIVT01014155001, GSVIVT01014599001, GSVIVT01037444001	Cc013885.t1	Potri.019G020400.1, Potri.018G136700.1, Potri.T025900.1, Potri.T026900.1, Potri.011G127200.1, Potri.001G405900.1, Potri.T027000.1, Potri.T028100.1, Potri.017G035300.1, Potri.001G406100.1, Potri.018G136300.1, Potri.001G405100.1, Potri.011G124000.1, Potri.T003700.1, Potri.T012100.1, Potri.T013600.1, Potri.T013700.1, Potri.T014900.1, Potri.001G406000.1, Potri.T016100.1, Potri.T013900.1, Potri.018G13…	gene=LOC109172810, gene=LOC109172808, gene=LOC109172312, gene=LOC109172222, gene=LOC109171272, gene=LOC109171290, gene=LOC109172813, gene=LOC109172354	Dr23572, Dr08423, Dr16718, Dr17359, Dr17360, Dr17357, Dr16731, Dr16712, Dr15123, Dr16716, Dr16715, Dr12225, Dr16717, Dr16720, Dr16719
OG0000072	AHYPO_015048-RA, AHYPO_015049-RA, AHYPO_009227-RA, AHYPO_007356-RA, AHYPO_008601-RA, AHYPO_009234-RA	AT4G12470.1, AT1G12100.1, AT4G12490.1, AT4G12500.1, AT1G62510.1, AT4G12510.1, AT4G12480.1, AT4G12520.1, AT5G46890.1, AT5G46900.1, AT4G12545.1, AT1G12090.1, AT4G12550.1, AT2G45180.1	DCAR_029826, DCAR_008471, DCAR_029819, DCAR_004936, DCAR_004938, DCAR_028072, DCAR_004935, DCAR_008472, DCAR_028071, DCAR_029824, DCAR_004934, DCAR_006820, DCAR_008477, DCAR_029827, DCAR_029822, DCAR_004942, DCAR_029318, DCAR_008474, DCAR_008479, DCAR_004939, DCAR_029823, DCAR_006818, DCAR_029317, DCAR_028070, DCAR_008481, DCAR_008476, DCAR_008478, DCAR_008473, DCAR_004937, DCAR_029825	Migut.E00848.1.p, Migut.A00821.1.p, Migut.A00823.1.p, Migut.A00817.1.p, Migut.O00806.1.p, Migut.A00030.1.p, Migut.A00816.1.p, Migut.A00818.1.p, Migut.E01665.1.p	LOC_Os08g27678.1, LOC_Os10g40480.1, LOC_Os10g40430.1, LOC_Os10g09920.1, LOC_Os03g01300.1, LOC_Os04g46810.1, LOC_Os04g55170.1, LOC_Os02g44310.1, LOC_Os10g40614.1, LOC_Os06g01580.1, LOC_Os02g44320.1, LOC_Os10g40530.1, LOC_Os03g58670.1, LOC_Os10g40420.1, LOC_Os04g52250.1, LOC_Os10g40520.1, LOC_Os10g20830.1, LOC_Os10g40510.1, LOC_Os04g46830.1, LOC_Os10g20880.1, LOC_Os10g20860.1, LOC_Os10g40440.1, LOC…	Sobic.004G292200.1.p, Sobic.008G158666.1.p, Sobic.004G292001.1.p, Sobic.004G292500.1.p, Sobic.004G292700.1.p, Sobic.004G291500.1.p, Sobic.010G003600.1.p, Sobic.008G158732.1.p, Sobic.001G542000.1.p, Sobic.004G292400.1.p, Sobic.006G172601.1.p, Sobic.006G211701.1.p, Sobic.006G172500.1.p, Sobic.004G292100.1.p, Sobic.006G172700.1.p, Sobic.006G172550.1.p, Sobic.008G158600.1.p, Sobic.006G238100.1.p, Sob…	Solyc08g078930.1.1, Solyc12g014620.1.1, Solyc08g079200.1.1, Solyc08g078940.1.1, Solyc08g078910.1.1, Solyc03g093070.1.1, Solyc08g078920.1.1, Solyc08g079190.1.1, Solyc03g093050.1.1, Solyc06g065970.1.1, Solyc08g078900.1.1, Solyc08g079230.1.1, Solyc03g091020.1.1, Solyc03g093040.2.1, Solyc03g091040.1.1, Solyc03g091010.1.1, Solyc03g091030.1.1, Solyc08g078870.1.1, Solyc03g091000.1.1, Solyc03g090990.1.1,…	GSVIVT01001296001, GSVIVT01001299001	Cc027193.t1, Cc037746.t1, Cc038105.t1, Cc016340.t1, Cc038106.t1, Cc003175.t1, Cc037747.t1, Cc027972.t1	Potri.003G111400.1, Potri.T145400.1, Potri.001G122100.1, Potri.002G200100.1, Potri.013G128800.1, Potri.018G025900.1, Potri.001G121800.1, Potri.001G158400.1, Potri.006G256100.1, Potri.001G121900.1	gene=LOC109169513, gene=LOC109186772, gene=LOC109166902, gene=LOC109166906, gene=LOC109186182, gene=LOC109193895, gene=LOC109191478, gene=LOC109152694, gene=LOC109194063, gene=LOC109194064, gene=LOC109166903, gene=LOC109172323, gene=LOC109189746	Dr16593, Dr11414, Dr24431, Dr11808
OG0000073		AT5G28730.1, AT5G41980.1, AT5G28950.1, AT1G43722.1, AT5G35695.1	DCAR_005487	Migut.E01618.1.p, Migut.L00099.1.p, Migut.F01383.1.p, Migut.O00952.1.p	LOC_Os03g29600.1, ChrUn.fgenesh.mRNA.49, LOC_Os03g21100.1, ChrUn.fgenesh.mRNA.24, LOC_Os01g33990.1		Solyc05g056330.2.1, Solyc03g034420.1.1, Solyc10g049530.1.1, Solyc04g049020.1.1, Solyc06g034310.2.1, Solyc09g064290.1.1, Solyc03g044940.1.1, Solyc02g033010.1.1, Solyc07g017480.1.1, Solyc05g018840.1.1, Solyc12g036860.1.1, Solyc10g017770.1.1, Solyc06g075680.1.1, Solyc07g043380.1.1, Solyc03g096440.1.1, Solyc12g020030.1.1, Solyc02g021090.2.1, Solyc09g015810.1.1, Solyc02g061830.1.1, Solyc00g084770.1.1	GSVIVT01000254001, GSVIVT01035763001	Cc010685.t1, Cc022519.t1, Cc024495.t1, Cc028786.t1, Cc015511.t1, Cc028175.t1, Cc046467.t1, Cc010185.t1, Cc012734.t1, Cc010645.t1, Cc012741.t1, Cc022674.t1, Cc003638.t1, Cc025712.t1, Cc042062.t1, Cc025819.t1, Cc020757.t1, Cc029803.t1, Cc031197.t1, Cc002100.t1, Cc021247.t1, Cc021257.t1, Cc002263.t1, Cc002536.t1, Cc032759.t1	Potri.012G023600.1, Potri.001G339300.1, Potri.018G048900.1, Potri.001G392100.1, Potri.015G137700.1, Potri.002G213700.1, Potri.006G174800.1, Potri.013G161400.1, Potri.005G129900.1, Potri.016G100700.1, Potri.001G391500.1, Potri.014G194200.1, Potri.011G081100.1, Potri.014G092000.1, Potri.005G167600.1, Potri.011G117900.1, Potri.013G071300.1, Potri.015G064500.1, Potri.002G225900.1, Potri.019G030000.1,…	gene=LOC109153896, gene=LOC109179027, gene=LOC109173004, gene=LOC109185313, gene=LOC109158443, gene=LOC109179427, gene=LOC109176412, gene=LOC109179134, gene=LOC109190290, gene=LOC109158726, gene=LOC109177268, gene=LOC109155715, gene=LOC109178475, gene=LOC109154905, gene=LOC109187015, gene=LOC109172837, gene=LOC109181306, gene=LOC109154913, gene=LOC109185266, gene=LOC109179333, gene=LOC109155190, …	Dr26138
OG0000074					LOC_Os06g25530.1, LOC_Os02g17580.1, LOC_Os05g33480.1, LOC_Os02g43270.1, LOC_Os05g24720.1, LOC_Os02g29050.1, LOC_Os12g22230.1, LOC_Os12g33010.1, LOC_Os12g06370.1, LOC_Os07g13700.1, LOC_Os04g11470.1, LOC_Os05g34370.1, LOC_Os08g08400.1, LOC_Os01g24330.1, LOC_Os03g30100.1, LOC_Os09g24790.1, LOC_Os04g47710.1, LOC_Os08g15100.1, LOC_Os07g14220.1, LOC_Os01g16480.1, LOC_Os09g12320.1, LOC_Os03g29100.1, LOC…
OG0000075	AHYPO_018716-RA, AHYPO_014379-RA, AHYPO_021816-RA, AHYPO_018208-RA, AHYPO_022935-RA, AHYPO_013289-RA, AHYPO_020149-RA, AHYPO_005939-RA, AHYPO_007391-RA, AHYPO_000081-RA, AHYPO_014381-RA, AHYPO_007394-RA	AT4G37410.1, AT2G23220.1, AT1G66540.1, AT4G37430.1, AT2G23190.1, AT4G37330.1, AT4G37310.1, AT4G37370.1, AT4G37400.1, AT5G57220.1, AT4G37340.1, AT4G37320.1, AT5G36220.1, AT3G28740.1, AT4G37360.1, AT5G67310.1	DCAR_008839, DCAR_015703, DCAR_012884	Migut.H00387.1.p, Migut.C00521.1.p, Migut.F01480.1.p, Migut.C00514.1.p, Migut.N02759.1.p, Migut.H00384.1.p, Migut.J00394.1.p, Migut.H00386.1.p, Migut.H00385.1.p, Migut.M00373.1.p	LOC_Os02g30110.1, LOC_Os02g30090.1, LOC_Os03g55240.1, LOC_Os12g39240.1, LOC_Os12g39310.1, LOC_Os04g18380.1, LOC_Os02g30080.1, LOC_Os03g55230.1, LOC_Os12g39300.1, LOC_Os03g55260.1, LOC_Os02g30100.1, LOC_Os03g55250.1	Sobic.001G082300.1.p, Sobic.008G144401.1.p, Sobic.001G082400.1.p, Sobic.007G128000.1.p, Sobic.001G369600.3.p, Sobic.006G033800.1.p, Sobic.001G082500.2.p, Sobic.008G144600.2.p, Sobic.002G189300.1.p, Sobic.008G144300.1.p, Sobic.008G144000.1.p, Sobic.003G360900.1.p, Sobic.002G091400.1.p, Sobic.001G082200.2.p	Solyc12g088510.1.1, Solyc02g064850.1.1, Solyc12g088460.1.1, Solyc02g092860.2.1, Solyc04g078360.1.1, Solyc04g078270.2.1, Solyc04g078290.2.1	GSVIVT01021824001, GSVIVT01002607001, GSVIVT01000196001, GSVIVT01000198001, GSVIVT01000192001, GSVIVT01000194001, GSVIVT01002378001, GSVIVT01000182001, GSVIVT01000181001, GSVIVT01000189001, GSVIVT01000187001, GSVIVT01000186001, GSVIVT01000184001, GSVIVT01009388001, GSVIVT01009390001, GSVIVT01017286001, GSVIVT01017288001, GSVIVT01017290001, GSVIVT01017292001, GSVIVT01009391001	Cc030934.t1, Cc022645.t1, Cc039736.t1, Cc021112.t1, Cc008846.t1, Cc014015.t1, Cc030922.t1, Cc030935.t1, Cc047366.t1, Cc030936.t1, Cc046292.t1, Cc030923.t1, Cc000147.t1, Cc015414.t1, Cc014014.t1, Cc039725.t1, Cc014016.t1	Potri.008G205200.1, Potri.003G007000.1, Potri.002G121200.1, Potri.003G007900.1, Potri.005G143800.1, Potri.005G144000.1, Potri.005G143900.1, Potri.014G020400.1, Potri.003G007400.1, Potri.007G115500.1, Potri.003G007600.1, Potri.002G121400.1, Potri.007G050000.1, Potri.007G049900.1, Potri.014G020600.1, Potri.003G008200.1, Potri.002G121100.1, Potri.003G006000.1, Potri.002G121300.1, Potri.014G020700.1,…	gene=LOC109189084, gene=LOC109170795, gene=LOC109153131, gene=LOC109151909, gene=LOC109151908, gene=LOC109169870, gene=LOC109151858, gene=LOC109169867, gene=LOC109169868, gene=LOC109169869	Dr10570, Dr10566, Dr10568, Dr17499, Dr17498, Dr17497, Dr17494, Dr10580, Dr10579, Dr10574, Dr10572, Dr10577, Dr10575, Dr17500, Dr09211, Dr17501, Dr17505, Dr10576, Dr17504, Dr17502, Dr10569, Dr24329, Dr06056
OG0000076	AHYPO_022817-RA, AHYPO_022818-RA, AHYPO_016782-RA, AHYPO_020421-RA, AHYPO_018610-RA, AHYPO_020913-RA, AHYPO_011177-RA, AHYPO_014974-RA, AHYPO_019950-RA, AHYPO_021386-RA, AHYPO_021250-RA, AHYPO_016167-RA, AHYPO_021385-RA, AHYPO_021046-RA, AHYPO_015672-RA, AHYPO_006391-RA, AHYPO_016438-RA, AHYPO_010087-RA, AHYPO_021288-RA, AHYPO_018912-RA, AHYPO_023006-RA, AHYPO_015614-RA, AHYPO_018907-RA, AHYPO_02…		DCAR_018898, DCAR_015799, DCAR_003199, DCAR_008359, DCAR_007051, DCAR_001218, DCAR_018120, DCAR_011368, DCAR_029042, DCAR_023746, DCAR_022908, DCAR_011369, DCAR_007718, DCAR_017700, DCAR_004855, DCAR_009785, DCAR_011895, DCAR_005292, DCAR_004824, DCAR_022750	Migut.N00931.1.p, Migut.F01547.1.p, Migut.L00416.1.p, Migut.O00810.1.p, Migut.K00607.1.p	LOC_Os07g45330.1, LOC_Os04g50050.1, LOC_Os11g36920.1, LOC_Os06g23470.1, LOC_Os11g09900.1	Sobic.002G399000.4.p	Solyc05g044540.1.1, Solyc04g014860.1.1, Solyc00g084760.1.1, Solyc10g017760.1.1, Solyc12g044550.1.1, Solyc08g036450.1.1, Solyc12g017500.1.1, Solyc03g096020.1.1, Solyc02g033000.1.1, Solyc02g014270.1.1	GSVIVT01000536001, GSVIVT01022336001	Cc018405.t1, Cc023153.t1, Cc013263.t1, Cc012219.t1, Cc003786.t1		gene=LOC109171590, gene=LOC109174247, gene=LOC109183325, gene=LOC109158855, gene=LOC109155151, gene=LOC109149950, gene=LOC109183952, gene=LOC109154158, gene=LOC109184077, gene=LOC109188971	Dr06492, Dr20430, Dr07829, Dr04660, Dr25112, Dr07092, Dr07652, Dr25915, Dr23108, Dr05380, Dr06739, Dr12104, Dr17706, Dr04864, Dr15554, Dr15318, Dr08850, Dr19681, Dr13075, Dr06690, Dr20441, Dr06823, Dr23899, Dr13974, Dr20039, Dr05329, Dr08493, Dr23272, Dr08125, Dr12640, Dr16829, Dr05882, Dr07936, Dr04019, Dr01628, Dr10438, Dr07806, Dr03880, Dr11678, Dr00918, Dr12160, Dr25335, Dr07615, Dr03968, Dr0…
OG0000077	AHYPO_005474-RA, AHYPO_008952-RA, AHYPO_020555-RA, AHYPO_020559-RA, AHYPO_020554-RA, AHYPO_020556-RA, AHYPO_007831-RA	AT1G43080.1, AT3G07820.1, AT1G78400.1, AT1G17150.1, AT4G18180.1, AT3G07850.1, AT4G13760.1, AT2G40310.1, AT5G48140.1, AT2G15450.1, AT1G02790.1, AT2G26620.1, AT3G07830.1, AT2G15460.1, AT3G14040.1, AT2G15470.1, AT1G43090.1, AT1G43100.1, AT3G07840.1	DCAR_023304, DCAR_016899, DCAR_006387, DCAR_006679, DCAR_027051, DCAR_021113, DCAR_019985, DCAR_006678	Migut.M00017.1.p, Migut.O00857.1.p, Migut.H01290.1.p, Migut.M00489.1.p, Migut.M00015.1.p, Migut.M00013.1.p, Migut.M00016.1.p, Migut.G00083.1.p, Migut.M00012.1.p, Migut.N01516.1.p, Migut.D00134.1.p, Migut.H02106.1.p, Migut.G00126.1.p, Migut.M00014.1.p	LOC_Os08g23790.1, LOC_Os06g35320.1, LOC_Os06g40890.1, LOC_Os06g35370.1, LOC_Os01g33300.1, LOC_Os06g40880.1, LOC_Os06g35300.1, LOC_Os02g10300.1	Sobic.010G190001.1.p, Sobic.010G190100.1.p, Sobic.003G173800.1.p, Sobic.010G161400.1.p, Sobic.010G040400.1.p, Sobic.010G190200.1.p, Sobic.007G112400.1.p, Sobic.004G080000.2.p	Solyc00g030510.2.1, Solyc07g056290.1.1, Solyc01g066070.2.1, Solyc10g047590.1.1, Solyc06g009200.2.1, Solyc07g041650.1.1, Solyc07g044870.2.1, Solyc10g047570.1.1, Solyc01g009640.1.1	GSVIVT01030023001, GSVIVT01030024001, GSVIVT01030030001, GSVIVT01020329001, GSVIVT01023861001, GSVIVT01035102001, GSVIVT01035103001, GSVIVT01030032001, GSVIVT01030031001, GSVIVT01020791001, GSVIVT01030018001, GSVIVT01020792001, GSVIVT01030017001, GSVIVT01012232001, GSVIVT01028044001, GSVIVT01020794001	Cc010539.t1, Cc006939.t1, Cc020708.t1, Cc036860.t1, Cc007744.t1, Cc015271.t1, Cc027140.t1, Cc009409.t1, Cc020709.t1, Cc009369.t1, Cc020710.t1, Cc009408.t1, Cc007248.t1, Cc003113.t1, Cc009407.t1, Cc033319.t1, Cc035507.t1, Cc009410.t1	Potri.019G067100.1, Potri.019G066800.1, Potri.009G038100.1, Potri.T177500.1, Potri.001G377700.1, Potri.019G066700.1, Potri.014G162300.1, Potri.002G202200.1, Potri.009G169100.1, Potri.002G202100.1, Potri.010G011200.1, Potri.010G011100.1, Potri.019G067200.1, Potri.007G035800.1, Potri.019G067000.1, Potri.010G007300.1	gene=LOC109182675, gene=LOC109191760, gene=LOC109191762, gene=LOC109182801, gene=LOC109171811, gene=LOC109191732, gene=LOC109162754, gene=LOC109171810, gene=LOC109191755, gene=LOC109155598, gene=LOC109171812, gene=LOC109191819, gene=LOC109191816, gene=LOC109191733, gene=LOC109155563, gene=LOC109160131, gene=LOC109155562, gene=LOC109171862, gene=LOC109155565, gene=LOC109159229, gene=LOC109155561, …	Dr07408, Dr14184, Dr04932
OG0000078	AHYPO_016916-RA, AHYPO_005125-RA, AHYPO_022385-RA	AT4G13190.1, AT5G02800.1, AT1G61860.1, AT1G76370.1, AT2G28590.1, AT1G07870.2, AT3G24790.1, AT5G13160.1, AT5G18610.1, AT3G07070.1, AT1G20650.1, AT1G07860.1, AT3G20530.1	DCAR_006023, DCAR_005291, DCAR_014489, DCAR_004717, DCAR_016778, DCAR_005513, DCAR_024551, DCAR_024942, DCAR_027456, DCAR_028169, DCAR_026445, DCAR_015573, DCAR_006481	Migut.H01839.1.p, Migut.F02012.1.p, Migut.F02070.1.p, Migut.N02965.1.p, Migut.M01782.1.p, Migut.O00322.1.p, Migut.J00401.1.p, Migut.N00113.1.p, Migut.K01020.1.p, Migut.N02638.1.p, Migut.H01560.1.p, Migut.M01298.1.p, Migut.D00529.1.p, Migut.D02164.1.p	LOC_Os01g71000.1, LOC_Os07g47270.1, LOC_Os03g17550.1, LOC_Os01g57940.1, LOC_Os02g30900.1, LOC_Os05g41950.1, LOC_Os03g03880.1, LOC_Os05g03460.1, LOC_Os07g49470.1, LOC_Os04g32310.1, LOC_Os09g39930.1, LOC_Os05g30870.1, LOC_Os02g58610.1, LOC_Os01g15470.1	Sobic.002G409600.1.p, Sobic.003G117900.1.p, Sobic.009G026900.1.p, Sobic.004G358800.2.p, Sobic.004G157000.1.p, Sobic.009G186300.1.p, Sobic.006G054700.1.p, Sobic.002G431600.5.p, Sobic.009G117300.1.p, Sobic.002G140200.1.p, Sobic.009G117400.1.p, Sobic.001G411600.1.p, Sobic.003G322000.1.p, Sobic.001G518000.1.p	Solyc01g067400.2.1, Solyc06g075550.2.1, Solyc05g024290.2.1, Solyc02g094380.1.1, Solyc04g082510.2.1, Solyc09g007170.2.1, Solyc04g050970.2.1, Solyc09g061330.1.1, Solyc06g083500.2.1, Solyc10g006340.2.1, Solyc10g085990.1.1, Solyc05g055860.2.1, Solyc12g005160.1.1, Solyc11g072660.1.1, Solyc12g094680.1.1, Solyc10g005300.2.1	GSVIVT01000937001, GSVIVT01037610001, GSVIVT01013378001, GSVIVT01028653001, GSVIVT01033037001, GSVIVT01023877001, GSVIVT01012657001, GSVIVT01032642001, GSVIVT01025564001, GSVIVT01017789001	Cc041893.t1, Cc013847.t1, Cc010842.t1, Cc019065.t1, Cc005304.t1, Cc006592.t1, Cc015029.t1, Cc021995.t1, Cc015572.t1, Cc017358.t1, Cc020387.t1, Cc023136.t1, Cc044488.t1, Cc011196.t1, Cc044312.t1, Cc040183.t1, Cc007078.t1	Potri.011G000600.1, Potri.010G021500.1, Potri.009G093700.1, Potri.010G215100.1, Potri.008G046500.1, Potri.011G000500.1, Potri.001G234100.1, Potri.010G019900.1, Potri.005G252000.1, Potri.011G137000.1, Potri.006G133300.1, Potri.002G241600.1, Potri.001G421400.1, Potri.003G166900.1, Potri.001G060800.1, Potri.008G205700.1, Potri.002G009300.1, Potri.009G026500.1, Potri.004G018500.1	gene=LOC109175002, gene=LOC109167131, gene=LOC109175864, gene=LOC109190617, gene=LOC109179977, gene=LOC109178214, gene=LOC109156628, gene=LOC109161970, gene=LOC109192619, gene=LOC109182734, gene=LOC109184515, gene=LOC109175385, gene=LOC109169247, gene=LOC109192257, gene=LOC109187760, gene=LOC109156631, gene=LOC109192981	Dr00902, Dr11263, Dr10218, Dr11361, Dr08237, Dr12801, Dr07024, Dr10854, Dr16015, Dr02408, Dr17032, Dr16005
OG0000079			DCAR_004131, DCAR_005668, DCAR_000887, DCAR_006774, DCAR_013818, DCAR_005217	Migut.E01309.1.p, Migut.A00887.1.p, Migut.E01314.1.p, Migut.O00674.1.p, Migut.E01146.1.p, Migut.E01029.1.p, Migut.E01147.1.p, Migut.A00885.1.p, Migut.E01030.1.p, Migut.E00786.1.p, Migut.E01307.1.p, Migut.E01661.1.p, Migut.E01312.1.p, Migut.E01145.1.p, Migut.E01033.1.p, Migut.O00496.1.p, Migut.A00891.1.p, Migut.E00787.1.p, Migut.E01304.1.p, Migut.E01025.1.p, Migut.A00882.1.p, Migut.L00942.1.p, Mig…	LOC_Os12g23980.1, LOC_Os04g47160.1, LOC_Os03g02750.1, LOC_Os10g38080.1, LOC_Os02g44590.1	Sobic.008G119900.1.p, Sobic.001G529700.1.p, Sobic.008G122300.1.p, Sobic.004G289100.1.p, Sobic.006G176300.1.p, Sobic.002G161200.1.p, Sobic.001G320000.1.p, Sobic.008G031400.1.p	Solyc08g079880.1.1, Solyc08g079910.1.1, Solyc08g079870.1.1, Solyc08g079890.1.1, Solyc08g007680.1.1, Solyc08g007600.1.1, Solyc10g085510.1.1, Solyc08g079920.1.1, Solyc08g079930.1.1, Solyc08g079940.1.1, Solyc02g072290.1.1, Solyc08g079990.1.1, Solyc08g007700.1.1, Solyc08g007660.2.1, Solyc08g079840.1.1, Solyc10g085540.1.1, Solyc08g079970.1.1, Solyc02g072370.1.1, Solyc08g079850.1.1, Solyc02g072330.1.1,…	GSVIVT01019901001, GSVIVT01019900001, GSVIVT01019899001, GSVIVT01019897001		Potri.T004700.1, Potri.001G113700.1, Potri.003G118700.1, Potri.003G118800.1, Potri.003G118500.1	gene=LOC109168134, gene=LOC109171342, gene=LOC109152691, gene=LOC109183477, gene=LOC109165287	Dr01929, Dr01928, Dr04485, Dr22162, Dr15088, Dr19895, Dr04568, Dr24777, Dr24776, Dr19041, Dr15091, Dr01925, Dr12665, Dr12664, Dr02935, Dr19040, Dr19036, Dr19034, Dr04484, Dr06592, Dr09043, Dr08637, Dr02797, Dr02798, Dr19171, Dr19856, Dr11905, Dr05763, Dr04525, Dr08559, Dr15089, Dr10970, Dr16383, Dr16381, Dr16382, Dr16387, Dr16388, Dr16386, Dr16390, Dr16384, Dr10977, Dr10976, Dr10975, Dr10974, Dr1…
OG0000080				Migut.C00417.1.p				GSVIVT01013589001	Cc032085.t1, Cc040513.t1, Cc022549.t1, Cc033423.t1, Cc036381.t1, Cc036714.t1, Cc025123.t1, Cc037858.t1, Cc040446.t1, Cc036999.t1, Cc032081.t1, Cc043147.t1, Cc042516.t1, Cc041283.t1, Cc043509.t1, Cc039024.t1, Cc039716.t1, Cc040814.t1, Cc018338.t1, Cc003975.t1, Cc023200.t1, Cc035689.t1, Cc013498.t1, Cc019628.t1, Cc016126.t1, Cc035344.t1, Cc019626.t1, Cc037969.t1, Cc040414.t1, Cc037000.t1, Cc037142.…	Potri.001G217100.1, Potri.011G097600.1, Potri.004G126300.1, Potri.002G215500.1, Potri.017G083600.1, Potri.019G042000.1	gene=LOC109178560
OG0000081	AHYPO_007072-RA, AHYPO_004363-RA	AT4G25300.1, AT1G17020.1, AT1G78550.1, AT1G17010.1, AT3G21420.1, AT4G25310.1	DCAR_006231, DCAR_006228, DCAR_004861, DCAR_031446, DCAR_004859, DCAR_008294, DCAR_007915, DCAR_004896, DCAR_005195, DCAR_031450, DCAR_005193, DCAR_004858, DCAR_006230, DCAR_028757, DCAR_031781, DCAR_004860, DCAR_004850, DCAR_030061	Migut.G00179.1.p, Migut.M00967.1.p, Migut.M00966.1.p	LOC_Os01g25010.1, LOC_Os09g18390.1, LOC_Os03g63900.1, LOC_Os10g40934.1, LOC_Os01g24980.1, LOC_Os09g18450.1, LOC_Os09g18520.1, LOC_Os10g40900.1, LOC_Os10g40880.1, LOC_Os10g41020.1, LOC_Os11g03510.1, LOC_Os10g40990.1, LOC_Os01g70930.1, LOC_Os10g40960.1	Sobic.001G542600.1.p, Sobic.001G366100.2.p, Sobic.001G006201.1.p, Sobic.002G087800.1.p, Sobic.003G142800.1.p, Sobic.001G366200.2.p, Sobic.001G006101.1.p, Sobic.008G091500.1.p, Sobic.003G143000.1.p, Sobic.001G299200.1.p, Sobic.001G299100.1.p, Sobic.003G418000.1.p, Sobic.003G143100.1.p, Sobic.005G080400.1.p, Sobic.006G057300.1.p, Sobic.010G068200.2.p	Solyc02g071440.2.1, Solyc02g071430.2.1, Solyc02g071500.2.1, Solyc01g067620.2.1, Solyc10g076680.1.1, Solyc02g071490.2.1, Solyc02g071400.2.1, Solyc02g071470.2.1, Solyc02g071450.2.1, Solyc08g062370.2.1, Solyc02g071410.2.1, Solyc02g071370.1.1, Solyc02g071390.1.1, Solyc02g071360.2.1, Solyc02g071380.2.1, Solyc02g071480.2.1	GSVIVT01018335001, GSVIVT01021337001, GSVIVT01021355001, GSVIVT01013252001, GSVIVT01017737001, GSVIVT01011670001, GSVIVT01021326001, GSVIVT01018667001, GSVIVT01018669001, GSVIVT01021357001, GSVIVT01013251001, GSVIVT01018336001, GSVIVT01021339001, GSVIVT01021335001, GSVIVT01021334001, GSVIVT01021333001, GSVIVT01021332001, GSVIVT01021331001, GSVIVT01021330001, GSVIVT01021328001, GSVIVT01016505001, …	Cc023127.t1, Cc044824.t1, Cc015584.t1, Cc033194.t1	Potri.001G381700.1, Potri.009G025900.1, Potri.010G023600.1, Potri.010G201000.1, Potri.009G022800.1, Potri.001G382400.1, Potri.001G355200.1, Potri.001G355100.1, Potri.001G382100.1, Potri.010G200900.1	gene=LOC109158571, gene=LOC109158569, gene=LOC109173426, gene=LOC109173424, gene=LOC109155419, gene=LOC109185378, gene=LOC109173335, gene=LOC109186189, gene=LOC109173342, gene=LOC109158572, gene=LOC109158610, gene=LOC109170108, gene=LOC109158600, gene=LOC109158606, gene=LOC109158607, gene=LOC109158609, gene=LOC109158589, gene=LOC109173339, gene=LOC109174968, gene=LOC109173432, gene=LOC109186257, …	Dr24275, Dr03020, Dr03014, Dr03017, Dr03015, Dr03412, Dr04017, Dr04018, Dr04015, Dr04014, Dr04020, Dr03016
OG0000082					LOC_Os12g09890.1, LOC_Os01g22140.1, LOC_Os09g18220.1, LOC_Os08g21200.1, LOC_Os04g31600.1, LOC_Os11g26700.1, LOC_Os05g29160.1, LOC_Os05g14850.1, LOC_Os09g38940.1, LOC_Os08g24290.1, LOC_Os08g35330.1, LOC_Os08g28760.1, LOC_Os01g24170.1, LOC_Os08g16340.1, LOC_Os02g30390.1, LOC_Os12g13020.1, LOC_Os06g19510.1, LOC_Os01g31960.1, LOC_Os04g02960.1, LOC_Os08g17340.1, LOC_Os05g09170.1, LOC_Os11g25630.1, Chr…
OG0000083	AHYPO_011428-RA, AHYPO_003933-RA, AHYPO_003888-RA, AHYPO_001000-RA	AT2G29460.1, AT2G29470.1, AT2G29450.1, AT3G09270.1, AT2G29480.1, AT2G29420.1, AT2G29490.1, AT2G29440.1	DCAR_012143, DCAR_028805, DCAR_008948, DCAR_023340, DCAR_008950, DCAR_012145, DCAR_028804, DCAR_012146, DCAR_028806, DCAR_012144, DCAR_008949, DCAR_016268, DCAR_012147, DCAR_015751, DCAR_024049, DCAR_012148	Migut.B01436.1.p, Migut.L01976.1.p, Migut.D01442.1.p, Migut.L01975.1.p, Migut.H00586.1.p, Migut.L01974.1.p	LOC_Os01g72160.1, LOC_Os01g72140.1, LOC_Os01g72130.1, LOC_Os11g03210.1, LOC_Os03g39850.1, LOC_Os09g29200.1, LOC_Os05g34150.1, LOC_Os01g72120.1, LOC_Os01g72150.1, LOC_Os12g02960.1, LOC_Os01g72170.1	Sobic.003G426400.1.p, Sobic.010G252800.1.p, Sobic.003G425850.1.p, Sobic.003G426600.1.p, Sobic.003G187100.1.p, Sobic.003G426300.1.p, Sobic.002G231600.1.p, Sobic.003G426500.1.p, Sobic.003G426100.1.p, Sobic.003G426000.1.p, Sobic.003G425701.1.p, Sobic.009G137500.1.p, Sobic.003G426200.2.p	Solyc09g091140.2.1, Solyc01g086680.2.1, Solyc09g063150.2.1, Solyc09g011570.2.1, Solyc01g081310.2.1, Solyc01g099590.2.1, Solyc09g011590.2.1, Solyc09g011540.2.1, Solyc09g011510.2.1, Solyc09g011630.2.1, Solyc12g097080.1.1, Solyc12g036560.1.1, Solyc06g069040.2.1, Solyc09g091130.2.1, Solyc10g084960.1.1, Solyc09g011640.2.1, Solyc09g011600.2.1, Solyc09g011620.1.1, Solyc01g081250.2.1, Solyc09g011550.2.1,…	GSVIVT01034557001, GSVIVT01024852001, GSVIVT01024849001, GSVIVT01008376001, GSVIVT01011303001, GSVIVT01006517001, GSVIVT01006510001, GSVIVT01001252001, GSVIVT01029002001, GSVIVT01029003001, GSVIVT01008374001, GSVIVT01024284001, GSVIVT01024285001, GSVIVT01024290001, GSVIVT01025782001, GSVIVT01019209001, GSVIVT01029011001	Cc026089.t1, Cc013725.t1	Potri.008G175000.1, Potri.016G118500.1, Potri.012G050100.1, Potri.008G174900.1, Potri.016G023200.1, Potri.012G050200.1, Potri.T181500.1, Potri.015G042000.1, Potri.016G104500.1, Potri.006G024200.1, Potri.010G061900.1, Potri.010G061200.1, Potri.010G061800.1, Potri.008G175100.1, Potri.010G061700.1, Potri.010G061600.1, Potri.010G070900.1, Potri.010G061400.1, Potri.010G060900.1, Potri.002G254000.1, Po…	gene=LOC109157729, gene=LOC109150239, gene=LOC109181599, gene=LOC109181598, gene=LOC109149672, gene=LOC109149673, gene=LOC109171771, gene=LOC109175295, gene=LOC109181978, gene=LOC109181969, gene=LOC109186896, gene=LOC109181605, gene=LOC109153264, gene=LOC109180986, gene=LOC109181601, gene=LOC109176138, gene=LOC109181608, gene=LOC109181317, gene=LOC109181606, gene=LOC109181604, gene=LOC109181607, …	Dr12007, Dr12003, Dr11619, Dr01071, Dr12004, Dr08508, Dr11618
OG0000084	AHYPO_001987-RA, AHYPO_004217-RA, AHYPO_001989-RA, AHYPO_017747-RA	AT1G61440.1, AT1G61490.1, AT1G61500.1, AT1G61400.1, AT1G61460.1, AT1G61610.1, AT4G21390.1, AT1G11330.2, AT1G61480.1, AT1G61475.1, AT1G11300.1, AT1G11350.1, AT1G61430.1, AT1G61370.1, AT1G61380.1, AT1G11280.1, AT1G61390.1, AT1G61360.1, AT1G61550.1, AT3G16030.1, AT1G61420.1	DCAR_008098, DCAR_004862, DCAR_024882, DCAR_004162	Migut.H01531.1.p, Migut.M01232.1.p, Migut.O00937.1.p, Migut.O00938.1.p, Migut.M01240.1.p, Migut.H01535.1.p, Migut.F01196.1.p, Migut.M01233.1.p, Migut.F01195.1.p, Migut.H01534.1.p, Migut.F01197.1.p, Migut.M01234.1.p, Migut.H01070.1.p, Migut.M01236.1.p, Migut.M01235.1.p	LOC_Os09g37810.1, LOC_Os01g57480.1, LOC_Os09g37890.1, LOC_Os04g54002.1, LOC_Os09g37790.1, LOC_Os09g37840.1, LOC_Os04g54080.1, LOC_Os09g37780.1, LOC_Os07g36570.1, LOC_Os04g53994.1, LOC_Os09g37834.1, LOC_Os09g37880.1, LOC_Os04g54120.1, LOC_Os07g36590.1, LOC_Os04g54010.1, LOC_Os04g53998.1, LOC_Os04g53996.1, LOC_Os04g54110.1	Sobic.010G208800.1.p, Sobic.006G228400.1.p, Sobic.009G029100.1.p, Sobic.002G333500.1.p, Sobic.004G091700.1.p, Sobic.002G288800.2.p, Sobic.006G229500.1.p, Sobic.002G289400.1.p, Sobic.006G229300.1.p, Sobic.006G229100.1.p, Sobic.001G197300.3.p, Sobic.005G089500.2.p, Sobic.002G333400.1.p, Sobic.002G170300.1.p, Sobic.002G289500.1.p, Sobic.002G289900.1.p, Sobic.006G229600.1.p	Solyc03g006730.1.1, Solyc04g008370.1.1, Solyc10g005440.1.1, Solyc02g079540.1.1, Solyc04g008400.1.1, Solyc02g079530.2.1, Solyc02g079570.2.1, Solyc02g079550.1.1, Solyc04g058110.2.1, Solyc03g006720.1.1	GSVIVT01006151001, GSVIVT01006118001, GSVIVT01006351001, GSVIVT01000438001, GSVIVT01006784001, GSVIVT01029722001, GSVIVT01006318001, GSVIVT01002470001, GSVIVT01006315001, GSVIVT01006316001, GSVIVT01006320001, GSVIVT01002511001, GSVIVT01002515001, GSVIVT01017096001, GSVIVT01003682001, GSVIVT01014501001, GSVIVT01006526001, GSVIVT01006786001	Cc006379.t1, Cc024521.t1, Cc002834.t1, Cc006378.t1, Cc024520.t1	Potri.011G038900.1, Potri.011G037600.1, Potri.004G027400.1, Potri.004G027800.1, Potri.011G038400.1, Potri.011G037400.1, Potri.011G038300.1, Potri.011G038000.1, Potri.011G037800.1, Potri.011G038800.1, Potri.011G039300.1, Potri.011G037300.1, Potri.011G038600.1, Potri.011G039000.1, Potri.011G037700.1, Potri.011G038700.1, Potri.004G027600.1, Potri.004G027900.1, Potri.011G037900.1, Potri.011G039400.1,…	gene=LOC109164821, gene=LOC109167259, gene=LOC109148016, gene=LOC109190332, gene=LOC109149199, gene=LOC109170444, gene=LOC109166297, gene=LOC109167260, gene=LOC109149192, gene=LOC109149193, gene=LOC109149196, gene=LOC109149200, gene=LOC109164970, gene=LOC109167070, gene=LOC109170457	Dr07465, Dr03667, Dr00843, Dr19476
OG0000085	AHYPO_013727-RA, AHYPO_005898-RA, AHYPO_021958-RA, AHYPO_003821-RA, AHYPO_010138-RA, AHYPO_014623-RA, AHYPO_018823-RA, AHYPO_020840-RA, AHYPO_000547-RA	AT2G02070.1, AT1G03840.1, AT3G13810.2, AT2G02080.1, AT5G66730.1, AT4G02670.1, AT1G14580.1, AT5G03150.1, AT3G45260.1, AT5G44160.1, AT3G50700.1, AT1G55110.1, AT5G60470.1	DCAR_002635, DCAR_018822, DCAR_017243, DCAR_002807	Migut.I01032.1.p, Migut.E00578.1.p, Migut.J00556.1.p, Migut.N00500.1.p, Migut.D00357.1.p, Migut.C00704.1.p, Migut.D02202.1.p, Migut.H00183.1.p, Migut.O00775.1.p, Migut.D00185.1.p, Migut.M00153.1.p, Migut.A00127.1.p, Migut.N02027.1.p	LOC_Os10g28330.1, LOC_Os04g47860.2, LOC_Os02g31890.1, LOC_Os03g10140.1, LOC_Os01g39110.1, LOC_Os01g09850.1, LOC_Os08g44050.1, LOC_Os01g70870.1, LOC_Os01g14010.1, LOC_Os09g38340.1, LOC_Os02g45054.1, LOC_Os07g39310.1	Sobic.004G162700.1.p, Sobic.007G173200.1.p, Sobic.001G242900.1.p, Sobic.002G293000.2.p, Sobic.004G285400.5.p, Sobic.001G469100.2.p, Sobic.004G160100.1.p, Sobic.003G031800.1.p, Sobic.006G180900.2.p, Sobic.003G417500.1.p, Sobic.003G001300.1.p, Sobic.003G194600.1.p, Sobic.002G353700.1.p, Sobic.002G293100.1.p	Solyc11g069240.1.1, Solyc01g099340.2.1, Solyc09g007550.2.1, Solyc02g062940.2.1, Solyc08g063040.2.1, Solyc09g065670.2.1, Solyc02g085580.2.1, Solyc07g053570.2.1, Solyc10g084180.1.1, Solyc09g074780.2.1, Solyc06g075250.2.1, Solyc03g121660.2.1, Solyc06g062670.2.1, Solyc04g008500.2.1, Solyc04g080130.2.1	GSVIVT01016867001, GSVIVT01010284001, GSVIVT01025658001, GSVIVT01025166001, GSVIVT01029437001, GSVIVT01010961001, GSVIVT01003119001, GSVIVT01031112001, GSVIVT01009680001, GSVIVT01010283001, GSVIVT01020612001, GSVIVT01019000001, GSVIVT01035391001	Cc005217.t1, Cc009144.t1, Cc018274.t1, Cc015901.t1, Cc008798.t1, Cc022928.t1, Cc023759.t1, Cc036925.t1, Cc044079.t1, Cc002626.t1, Cc011230.t1, Cc036606.t1	Potri.003G036900.1, Potri.005G027200.1, Potri.002G263600.1, Potri.T034600.1, Potri.006G129300.1, Potri.007G028800.1, Potri.017G017100.1, Potri.002G048000.1, Potri.006G227600.1, Potri.001G069900.1, Potri.014G180600.1, Potri.010G099200.1, Potri.013G019200.1, Potri.016G088500.1, Potri.003G040100.1, Potri.007G135000.1, Potri.018G052200.1, Potri.005G215100.1, Potri.T133700.1, Potri.008G142400.1, Potri…	gene=LOC109173089, gene=LOC109158033, gene=LOC109188263, gene=LOC109190717, gene=LOC109187733, gene=LOC109191373, gene=LOC109149850, gene=LOC109158473, gene=LOC109185848, gene=LOC109162306, gene=LOC109185024, gene=LOC109180868, gene=LOC109156112, gene=LOC109177678, gene=LOC109152749, gene=LOC109152748, gene=LOC109151203	Dr10503, Dr17066, Dr16474, Dr22133, Dr00482, Dr22034, Dr12826, Dr01592, Dr16204, Dr05339
OG0000086	AHYPO_019283-RA, AHYPO_019284-RA, AHYPO_011261-RA, AHYPO_003070-RA, AHYPO_003590-RA	AT5G57260.1, AT5G25180.1, AT3G26210.1, AT5G25130.1, AT2G02580.1, AT3G26290.1, AT3G26220.1, AT3G26150.1, AT3G26320.1, AT3G26310.1, AT3G53280.1, AT4G31500.1, AT1G13110.1, AT4G13770.1, AT1G13090.1, AT3G26170.1, AT1G13080.1, AT3G26330.1, AT2G24180.1, AT3G26230.1, AT5G25140.1, AT1G13100.1, AT3G26200.1, AT3G26160.1, AT3G44250.1, AT3G26300.1, AT3G26280.1, AT3G26830.1, AT3G26180.1, AT3G53300.1, AT5G25120…	DCAR_014346, DCAR_016741, DCAR_004885, DCAR_021400, DCAR_007456, DCAR_017680, DCAR_001401, DCAR_027844, DCAR_017681, DCAR_017535, DCAR_017685, DCAR_031463, DCAR_022163, DCAR_007455, DCAR_031696, DCAR_021398, DCAR_007454, DCAR_031461, DCAR_001400, DCAR_003328, DCAR_027836, DCAR_004874, DCAR_017686, DCAR_021399, DCAR_009219, DCAR_003327, DCAR_022440	Migut.G00646.1.p, Migut.O00445.1.p, Migut.O00444.1.p, Migut.G00647.1.p, Migut.L01899.1.p, Migut.G00864.1.p, Migut.G00866.1.p, Migut.O00182.1.p, Migut.D01899.1.p, Migut.L00143.1.p, Migut.G00945.1.p, Migut.L01898.1.p	LOC_Os03g63310.1, LOC_Os07g19210.1, LOC_Os12g16720.1, LOC_Os12g32850.1	Sobic.009G064400.1.p, Sobic.001G018300.1.p, Sobic.002G110100.1.p, Sobic.001G018600.1.p, Sobic.005G158000.1.p, Sobic.001G012200.1.p, Sobic.001G012000.1.p, Sobic.002G110200.1.p, Sobic.008G058500.1.p	Solyc09g092580.2.1, Solyc09g092600.2.1, Solyc09g092670.2.1, Solyc11g006590.1.1, Solyc09g092620.2.1, Solyc01g010490.2.1, Solyc09g092590.1.1, Solyc09g014900.2.1, Solyc09g092560.2.1, Solyc09g092640.2.1	GSVIVT01009854001, GSVIVT01009855001, GSVIVT01000564001, GSVIVT01024756001, GSVIVT01009848001, GSVIVT01007603001, GSVIVT01024754001	Cc013811.t1, Cc003696.t1, Cc017399.t1, Cc026507.t1	Potri.012G090000.1, Potri.002G025800.1, Potri.002G025500.1, Potri.002G026500.1, Potri.008G184900.1, Potri.002G025300.1, Potri.002G026100.1, Potri.005G236100.1, Potri.008G184400.1, Potri.002G025400.1, Potri.010G049200.1, Potri.002G026300.1, Potri.012G089900.1, Potri.012G089600.1, Potri.008G184000.1, Potri.015G086000.1	gene=LOC109190571, gene=LOC109190574, gene=LOC109190577, gene=LOC109190798, gene=LOC109190573, gene=LOC109190570, gene=LOC109190575, gene=LOC109190572, gene=LOC109156763, gene=LOC109193023, gene=LOC109172019, gene=LOC109190329, gene=LOC109190328, gene=LOC109190327	Dr00834, Dr00833, Dr00827, Dr09693, Dr00847, Dr00848, Dr00850, Dr00854, Dr00852, Dr00835, Dr00832, Dr00831
OG0000087	AHYPO_012952-RA, AHYPO_002192-RA, AHYPO_018226-RA, AHYPO_014595-RA, AHYPO_022109-RA, AHYPO_014159-RA	AT1G33540.1, AT5G36180.1, AT5G09640.1, AT3G12220.1, AT1G73310.1, AT3G12240.1, AT2G23000.1, AT2G22980.4, AT1G73270.1, AT2G22920.2, AT2G22960.1, AT1G73280.1, AT1G73290.1, AT2G22990.3, AT2G23010.2, AT3G10450.1, AT1G73300.1, AT3G12203.1, AT3G12230.1, AT2G22970.3	DCAR_029168, DCAR_029938, DCAR_029165, DCAR_029166, DCAR_021947, DCAR_029167, DCAR_023288, DCAR_029169	Migut.B00457.1.p, Migut.B00458.1.p	LOC_Os03g52080.1, LOC_Os11g27329.1, LOC_Os03g52070.3, LOC_Os12g39170.1, LOC_Os11g42390.1, LOC_Os11g24180.1, LOC_Os10g01134.1, LOC_Os11g27264.2, LOC_Os11g24510.1, LOC_Os11g24340.1, LOC_Os10g01110.1, LOC_Os02g46260.1, LOC_Os04g09720.1, LOC_Os03g52040.2, LOC_Os11g24374.1	Sobic.002G175500.1.p, Sobic.008G163200.1.p, Sobic.001G280000.1.p, Sobic.006G095900.1.p, Sobic.001G280200.1.p, Sobic.002G121100.1.p, Sobic.002G121300.1.p	Solyc04g077650.2.1, Solyc10g049250.1.1, Solyc12g019560.1.1, Solyc10g049200.1.1, Solyc04g079060.2.1, Solyc05g050780.2.1, Solyc04g077670.2.1, Solyc04g079070.2.1, Solyc10g049270.1.1, Solyc04g077640.2.1, Solyc12g088250.1.1, Solyc04g079040.2.1, Solyc05g050770.2.1, Solyc04g077630.2.1, Solyc12g088260.1.1, Solyc12g019570.1.1, Solyc10g049210.1.1, Solyc04g076120.2.1	GSVIVT01029227001, GSVIVT01037059001, GSVIVT01032297001, GSVIVT01029226001, GSVIVT01029225001, GSVIVT01037072001, GSVIVT01037074001, GSVIVT01037078001, GSVIVT01009319001, GSVIVT01037791001, GSVIVT01037792001, GSVIVT01037793001, GSVIVT01037797001	Cc005660.t1, Cc036237.t1, Cc011059.t1, Cc014003.t1, Cc043983.t1, Cc030947.t1, Cc004261.t1, Cc022443.t1, Cc005661.t1, Cc004531.t1, Cc013451.t1, Cc011060.t1	Potri.001G290800.1, Potri.001G291500.1, Potri.001G291300.1, Potri.001G291700.1, Potri.001G290900.1, Potri.T117600.1, Potri.T117400.1, Potri.T117500.1, Potri.001G291800.1, Potri.013G120200.1, Potri.001G291400.1, Potri.001G312800.1, Potri.013G124700.1, Potri.013G124900.1	gene=LOC109160598, gene=LOC109161390, gene=LOC109184554, gene=LOC109153033, gene=LOC109153032, gene=LOC109153031, gene=LOC109182062, gene=LOC109149419, gene=LOC109166505, gene=LOC109149418, gene=LOC109164703, gene=LOC109149424, gene=LOC109156118, gene=LOC109166455, gene=LOC109164978, gene=LOC109161391, gene=LOC109161387, gene=LOC109161383, gene=LOC109183650, gene=LOC109166450, gene=LOC109156117, …	Dr14671, Dr14636, Dr14670, Dr14669, Dr14668, Dr14667, Dr14666, Dr14641, Dr14635, Dr14637, Dr14638, Dr14634, Dr14640
OG0000088	AHYPO_016544-RA, AHYPO_009276-RA, AHYPO_014244-RA, AHYPO_022196-RA, AHYPO_020818-RA, AHYPO_008333-RA, AHYPO_016557-RA, AHYPO_016104-RA, AHYPO_002292-RA, AHYPO_022197-RA	AT4G26280.1, AT1G18590.1, AT1G28170.1, AT1G74090.1, AT5G07010.1, AT2G14920.1, AT1G74100.1, AT2G03760.1, AT5G43690.1, AT2G27570.1, AT2G03750.1, AT1G13420.1, AT1G13430.1, AT3G45070.1, AT2G03770.1, AT5G07000.1, AT3G45080.1	DCAR_006601, DCAR_002587, DCAR_007954, DCAR_007956, DCAR_030368, DCAR_007953, DCAR_030966, DCAR_002586, DCAR_030372, DCAR_007957, DCAR_026746, DCAR_002579, DCAR_007955, DCAR_002580, DCAR_030356, DCAR_030369	Migut.B01393.1.p, Migut.N00892.1.p, Migut.B01186.1.p, Migut.E01052.1.p, Migut.D00840.1.p, Migut.E01455.1.p, Migut.B01350.1.p, Migut.B01351.1.p, Migut.N00726.1.p, Migut.N00727.1.p, Migut.G00741.1.p, Migut.B01396.1.p, Migut.E01456.1.p, Migut.E01457.1.p, Migut.E01676.1.p, Migut.L01164.1.p	LOC_Os02g45890.1, LOC_Os08g40330.1, LOC_Os08g40380.1, LOC_Os08g40390.1, LOC_Os04g44460.1, LOC_Os09g08190.1, LOC_Os12g17160.1, LOC_Os04g29000.1, LOC_Os06g42120.1, LOC_Os10g11270.1	Sobic.001G136400.1.p, Sobic.006G154200.1.p, Sobic.003G437001.1.p, Sobic.002G369400.1.p, Sobic.003G437100.1.p, Sobic.004G280000.2.p, Sobic.003G437300.2.p, Sobic.003G437200.1.p, Sobic.007G206500.3.p	Solyc00g226760.1.1, Solyc11g051090.1.1, Solyc05g011900.1.1, Solyc05g047490.1.1, Solyc05g011850.1.1, Solyc05g011840.2.1, Solyc11g067320.1.1, Solyc05g047470.1.1, Solyc09g055500.1.1, Solyc11g050930.1.1, Solyc05g011870.1.1, Solyc02g077620.1.1, Solyc05g047510.1.1, Solyc11g027800.1.1, Solyc11g050900.1.1, Solyc05g011890.1.1, Solyc05g011860.1.1, Solyc10g019200.1.1, Solyc12g021140.1.1, Solyc11g050960.1.1,…	GSVIVT01036612001, GSVIVT01032160001, GSVIVT01032157001, GSVIVT01008147001, GSVIVT01008145001, GSVIVT01036599001, GSVIVT01011259001, GSVIVT01034455001, GSVIVT01034457001		Potri.011G049100.1, Potri.011G048700.1, Potri.003G193500.1, Potri.003G004800.1, Potri.011G049000.1, Potri.003G193400.1, Potri.003G189100.1, Potri.010G138500.1, Potri.003G188800.1, Potri.003G193300.1, Potri.001G036700.1, Potri.003G005200.1, Potri.011G048200.1, Potri.011G048800.1, Potri.003G193200.1, Potri.003G005100.1, Potri.011G048300.1, Potri.003G188900.1, Potri.011G048500.1, Potri.001G036600.1,…	gene=LOC109184091, gene=LOC109176040, gene=LOC109176039, gene=LOC109184073, gene=LOC109176036	Dr12279, Dr12280, Dr08112, Dr10180, Dr18934, Dr18935, Dr12285, Dr12284, Dr12282, Dr08113, Dr12306, Dr10181, Dr10182
OG0000089	AHYPO_013807-RA, AHYPO_015565-RA, AHYPO_015564-RA	AT5G63020.1, AT1G61180.2, AT4G26090.1, AT5G43730.1, AT4G10780.1, AT1G61300.1, AT1G15890.1, AT1G63360.1, AT5G47250.1, AT1G12210.1, AT1G63350.1, AT1G61310.1, AT5G05400.1, AT5G43740.1, AT5G47260.1, AT1G52660.1, AT1G12220.1, AT1G12280.1, AT1G12290.1, AT3G15700.1, AT1G61190.1, AT1G62630.1, AT1G51480.1	DCAR_017175		LOC_Os01g72680.1, LOC_Os09g14100.1, LOC_Os09g14010.1, LOC_Os12g30760.1, LOC_Os04g39460.1, LOC_Os09g14060.1, LOC_Os12g30720.1, LOC_Os09g10054.1, LOC_Os11g36410.1, LOC_Os01g57870.1, LOC_Os03g10900.1, LOC_Os03g10910.1	Sobic.003G321300.1.p, Sobic.006G146700.1.p, Sobic.003G435900.1.p	Solyc08g007250.1.1, Solyc08g013960.1.1, Solyc08g013970.1.1, Solyc06g048910.1.1	GSVIVT01038446001, GSVIVT01034252001, GSVIVT01016962001, GSVIVT01017267001, GSVIVT01038386001, GSVIVT01017166001, GSVIVT01038391001, GSVIVT01001564001, GSVIVT01017079001, GSVIVT01017146001, GSVIVT01017142001, GSVIVT01017143001, GSVIVT01017149001, GSVIVT01017148001, GSVIVT01038404001, GSVIVT01020295001, GSVIVT01020299001, GSVIVT01017229001, GSVIVT01017227001, GSVIVT01017232001, GSVIVT01023748001, …	Cc012283.t1	Potri.001G313300.1, Potri.013G007400.1, Potri.006G147100.1, Potri.001G416900.1	gene=LOC109163658, gene=LOC109163515, gene=LOC109172127, gene=LOC109171273, gene=LOC109171300, gene=LOC109163676, gene=LOC109184337, gene=LOC109184339	Dr19142, Dr22697, Dr21013, Dr20555, Dr25758, Dr20550, Dr20549, Dr23446, Dr23447, Dr24580, Dr22335, Dr22837, Dr22835, Dr22834, Dr21530, Dr21525, Dr21527, Dr21528, Dr21523, Dr20699, Dr25466, Dr22700, Dr21535, Dr21532, Dr25974, Dr03139, Dr15941, Dr15944, Dr03137, Dr15938, Dr19137, Dr15845, Dr15847, Dr15842, Dr15849, Dr20142, Dr20141, Dr20145, Dr20147, Dr19875, Dr19140, Dr15852, Dr20144, Dr23044, Dr0…
OG0000090	AHYPO_007464-RA, AHYPO_007470-RA, AHYPO_007466-RA, AHYPO_007459-RA		DCAR_004673, DCAR_012596, DCAR_008732, DCAR_019699, DCAR_012607, DCAR_001832, DCAR_028661	Migut.F01625.1.p, Migut.F01628.1.p, Migut.N00956.1.p, Migut.F01641.1.p, Migut.F01644.1.p, Migut.F01610.1.p, Migut.N00955.1.p, Migut.F01627.1.p			Solyc01g005870.1.1, Solyc06g008300.2.1, Solyc01g013870.1.1, Solyc12g099980.1.1, Solyc12g040750.1.1, Solyc01g005780.1.1, Solyc01g014930.1.1, Solyc12g006020.1.1, Solyc01g014170.1.1, Solyc06g008270.2.1, Solyc01g016370.1.1, Solyc03g082780.1.1, Solyc12g099870.1.1, Solyc12g049190.1.1, Solyc01g005730.2.1, Solyc01g005720.2.1, Solyc01g009690.1.1, Solyc01g008410.1.1, Solyc12g049200.1.1, Solyc01g005760.2.1,…	GSVIVT01036792001, GSVIVT01036793001, GSVIVT01020334001, GSVIVT01037155001, GSVIVT01012274001, GSVIVT01001407001, GSVIVT01026086001	Cc021847.t1, Cc021845.t1, Cc015991.t1	Potri.010G009400.1, Potri.011G108400.1, Potri.T119100.1, Potri.012G028800.1, Potri.011G054500.1, Potri.012G010100.1, Potri.012G029000.1, Potri.009G112000.1, Potri.012G025300.1, Potri.T085500.1, Potri.010G009700.1, Potri.012G026900.1, Potri.012G025100.1, Potri.012G009200.1, Potri.012G028000.1, Potri.012G027200.1, Potri.010G010100.1, Potri.012G008300.1, Potri.010G009500.1, Potri.012G026600.1, Potri…	gene=LOC109179837, gene=LOC109179726, gene=LOC109162682, gene=LOC109158050, gene=LOC109158053, gene=LOC109179821, gene=LOC109179825, gene=LOC109158054, gene=LOC109179818, gene=LOC109173486, gene=LOC109173482, gene=LOC109158183, gene=LOC109179814, gene=LOC109158263, gene=LOC109158264, gene=LOC109148752, gene=LOC109179901, gene=LOC109158311, gene=LOC109161510, gene=LOC109148749, gene=LOC109173703, …
OG0000091	AHYPO_005844-RA, AHYPO_009957-RA, AHYPO_006175-RA, AHYPO_000023-RA, AHYPO_012931-RA, AHYPO_004748-RA, AHYPO_012930-RA, AHYPO_001625-RA	AT5G66430.1, AT5G38020.1, AT2G14060.1, AT5G04380.1, AT3G11480.1, AT5G04370.2, AT1G19640.1, AT3G21950.1	DCAR_025590, DCAR_010169, DCAR_008901, DCAR_015548, DCAR_030212, DCAR_002510, DCAR_010165, DCAR_025963, DCAR_029541, DCAR_015547, DCAR_023929	Migut.H02147.1.p, Migut.C00754.1.p, Migut.B01451.1.p, Migut.N01979.1.p, Migut.O00712.1.p, Migut.D01546.1.p, Migut.C00261.1.p, Migut.N01694.1.p, Migut.B01453.1.p, Migut.D01547.1.p, Migut.B01452.1.p	LOC_Os06g13390.1, LOC_Os06g13560.1, LOC_Os06g13460.1, LOC_Os11g15030.1, LOC_Os06g20630.1, LOC_Os11g15180.1, LOC_Os11g15310.1, LOC_Os11g15300.1, LOC_Os11g15060.1, LOC_Os06g13310.1, LOC_Os06g20770.1, LOC_Os06g13490.1, LOC_Os06g13530.1, LOC_Os06g13550.1, LOC_Os06g13350.1, LOC_Os11g15410.1, LOC_Os06g13470.1, LOC_Os11g15040.4, LOC_Os06g13520.1, LOC_Os02g48770.1, LOC_Os06g13510.1, LOC_Os11g15340.2, LOC…	Sobic.010G100100.1.p, Sobic.007G220700.1.p, Sobic.002G302400.1.p, Sobic.010G100300.1.p, Sobic.004G036100.1.p, Sobic.002G044800.1.p, Sobic.004G036200.1.p, Sobic.002G058200.2.p, Sobic.002G044700.2.p	Solyc04g080660.2.1, Solyc01g081340.2.1, Solyc04g055260.2.1, Solyc10g061840.1.1, Solyc09g091550.2.1, Solyc09g091540.1.1, Solyc00g033460.2.1, Solyc09g091530.1.1, Solyc01g080970.2.1, Solyc01g080990.2.1	GSVIVT01018900001, GSVIVT01018916001, GSVIVT01018733001, GSVIVT01018734001, GSVIVT01018735001, GSVIVT01009751001, GSVIVT01009752001, GSVIVT01009754001, GSVIVT01023807001, GSVIVT01018913001, GSVIVT01018911001, GSVIVT01018904001, GSVIVT01018903001, GSVIVT01018910001, GSVIVT01018908001, GSVIVT01018906001, GSVIVT01021656001	Cc015560.t1, Cc038175.t1, Cc012839.t1, Cc029239.t1, Cc038180.t1, Cc023147.t1, Cc015559.t1, Cc021756.t1, Cc038174.t1, Cc038169.t1	Potri.019G022100.1, Potri.019G022400.1, Potri.019G022200.1, Potri.007G021300.1, Potri.019G022600.1, Potri.019G022000.1, Potri.005G230100.1, Potri.005G045900.1	gene=LOC109150632, gene=LOC109176488, gene=LOC109161708, gene=LOC109175306, gene=LOC109176487, gene=LOC109175817, gene=LOC109175816, gene=LOC109175819, gene=LOC109161965, gene=LOC109179566, gene=LOC109161961, gene=LOC109161966, gene=LOC109161962, gene=LOC109161964, gene=LOC109161963, gene=LOC109175820, gene=LOC109161967	Dr25225, Dr17784, Dr17785, Dr12936, Dr12940, Dr08223, Dr12941, Dr12942, Dr24659, Dr10019, Dr10020, Dr13232, Dr13233, Dr10025, Dr10022, Dr10021, Dr10024, Dr10023
OG0000092	AHYPO_022540-RA, AHYPO_014917-RA, AHYPO_003276-RA, AHYPO_021142-RA, AHYPO_021138-RA, AHYPO_021319-RA, AHYPO_005549-RA, AHYPO_022202-RA, AHYPO_011957-RA, AHYPO_021139-RA	AT2G29065.1, AT1G07520.1, AT1G07530.1, AT2G37650.1, AT2G29060.1, AT5G59450.1, AT3G46600.1	DCAR_015630, DCAR_027606, DCAR_018918, DCAR_005962, DCAR_018919, DCAR_028749	Migut.L01952.1.p, Migut.D02077.1.p, Migut.F00778.1.p, Migut.D02079.1.p, Migut.D02076.1.p	LOC_Os03g40080.1, LOC_Os01g62460.1, LOC_Os03g48450.1, LOC_Os11g47900.1, LOC_Os11g04400.1, LOC_Os11g47890.1, LOC_Os12g38490.1, LOC_Os04g50060.1, LOC_Os12g04200.1, LOC_Os11g47920.1, LOC_Os11g47870.1, LOC_Os11g47910.1	Sobic.001G174300.1.p, Sobic.009G011000.2.p, Sobic.005G230800.1.p, Sobic.005G230100.1.p, Sobic.002G301800.1.p, Sobic.008G138600.1.p, Sobic.009G011300.1.p, Sobic.005G230200.1.p, Sobic.003G352600.1.p, Sobic.005G230900.1.p, Sobic.006G093800.1.p, Sobic.005G229600.1.p, Sobic.005G230500.2.p, Sobic.005G231000.1.p, Sobic.005G230000.1.p, Sobic.001G181100.1.p, Sobic.001G174500.1.p, Sobic.005G230700.2.p, Sob…	Solyc04g011630.1.1, Solyc05g053090.1.1, Solyc09g010920.1.1, Solyc06g082530.1.1, Solyc10g086530.1.1, Solyc01g100200.2.1, Solyc06g076280.1.1	GSVIVT01016520001, GSVIVT01016523001, GSVIVT01016521001, GSVIVT01016522001, GSVIVT01034155001, GSVIVT01024931001, GSVIVT01024932001, GSVIVT01024933001, GSVIVT01024935001	Cc013800.t1, Cc008126.t1, Cc017417.t1, Cc008127.t1, Cc008128.t1, Cc013240.t1, Cc013245.t1, Cc013801.t1, Cc013797.t1, Cc013798.t1, Cc008124.t1, Cc013796.t1, Cc017415.t1, Cc008125.t1, Cc013795.t1, Cc013244.t1, Cc017413.t1, Cc013237.t1, Cc013241.t1, Cc013242.t1, Cc008123.t1, Cc013799.t1, Cc017414.t1, Cc002394.t1, Cc014344.t1, Cc002393.t1, Cc014346.t1, Cc017418.t1, Cc017416.t1, Cc013794.t1, Cc017412.…	Potri.009G033300.1, Potri.006G086600.1, Potri.009G032900.1, Potri.001G241900.1, Potri.001G241800.1, Potri.009G032700.1, Potri.001G241700.1, Potri.001G242100.1, Potri.001G242000.1, Potri.010G202300.1, Potri.009G032800.1, Potri.008G057400.1, Potri.009G033100.1	gene=LOC109173754, gene=LOC109173755, gene=LOC109158240, gene=LOC109188846, gene=LOC109147955, gene=LOC109186599, gene=LOC109192952, gene=LOC109167378, gene=LOC109156325, gene=LOC109192747, gene=LOC109192776, gene=LOC109192982	Dr10913
OG0000093		ATCG01280.1, ATCG00860.1	DCAR_032529, DCAR_032547, DCAR_031999, DCAR_031660	Migut.C00516.1.p, Migut.O00730.1.p, Migut.D01323.1.p, Migut.M00566.1.p, Migut.M00451.1.p, Migut.K01186.1.p, Migut.N02065.1.p, Migut.D01374.1.p, Migut.B00951.1.p, Migut.D01437.1.p, Migut.D01405.1.p, Migut.G00727.1.p, Migut.D01375.1.p, Migut.D01373.1.p, Migut.E00838.1.p		Sobic.003G117850.1.p, Sobic.003G172450.1.p	Solyc04g050850.1.1, Solyc11g030820.1.1, Solyc03g020090.1.1, Solyc04g039780.1.1, Solyc12g035790.1.1, Solyc04g026320.1.1, Solyc00g005080.1.1, Solyc11g028140.1.1, Solyc09g015480.1.1, Solyc01g017410.1.1, Solyc01g017110.1.1, Solyc04g024580.1.1, Solyc10g078870.1.1, Solyc03g120370.1.1, Solyc04g024540.1.1, Solyc06g051370.1.1, Solyc01g007640.2.1, Solyc08g048230.1.1, Solyc11g066570.1.1, Solyc04g024550.1.1,…	GSVIVT01029605001, GSVIVT01011431001, GSVIVT01029862001, GSVIVT01029119001	Cc040457.t1, Cc035609.t1, Cc018333.t1	Potri.007G117500.1, Potri.T035700.1, Potri.013G138700.1, Potri.004G043800.1, Potri.019G028400.1, Potri.007G054700.1, Potri.013G143400.1, Potri.004G128100.1, Potri.013G079300.1, Potri.013G138500.1, Potri.006G162000.1, Potri.T016500.1, Potri.011G075000.1, Potri.001G194800.1, Potri.007G054800.1, Potri.003G067500.1
OG0000094	AHYPO_002376-RA, AHYPO_005489-RA, AHYPO_005490-RA	AT1G22380.1, AT1G22360.1, AT1G22340.1, AT1G22370.2, AT1G78270.1, AT1G22400.1	DCAR_028044, DCAR_001675, DCAR_016707, DCAR_011672, DCAR_023835, DCAR_028053, DCAR_019462, DCAR_028043	Migut.F00713.1.p, Migut.B00595.1.p, Migut.N01078.1.p, Migut.B00590.1.p, Migut.B00593.1.p, Migut.B00594.1.p, Migut.F00719.1.p, Migut.B00597.1.p, Migut.B00596.1.p, Migut.F01467.1.p, Migut.F00716.1.p	LOC_Os02g36810.1, LOC_Os07g42970.1, LOC_Os04g24850.1, LOC_Os04g25440.1, LOC_Os04g37820.1, LOC_Os02g51930.1, LOC_Os04g25490.1, LOC_Os04g25380.1, LOC_Os02g51910.1, LOC_Os02g36840.1, LOC_Os04g25800.1, LOC_Os02g51900.1, LOC_Os08g31200.1, LOC_Os04g25980.1, LOC_Os04g25970.1, LOC_Os04g25370.1, LOC_Os02g36830.1	Sobic.004G191000.1.p, Sobic.006G101200.1.p, Sobic.004G229800.1.p, Sobic.004G230200.1.p, Sobic.004G230800.1.p, Sobic.010G210800.1.p, Sobic.004G122700.1.p, Sobic.004G186600.1.p, Sobic.002G269900.1.p, Sobic.007G135000.1.p, Sobic.006G100900.1.p, Sobic.010G113100.1.p, Sobic.004G191100.1.p, Sobic.009G176600.1.p, Sobic.002G379700.1.p	Solyc12g057080.1.1, Solyc01g105350.1.1, Solyc12g057070.1.1, Solyc04g074380.2.1, Solyc03g078500.2.1, Solyc04g074330.2.1, Solyc04g074360.1.1, Solyc01g105360.2.1, Solyc04g074340.2.1, Solyc12g057060.1.1, Solyc04g074390.2.1, Solyc03g078490.2.1, Solyc04g074350.2.1	GSVIVT01015729001, GSVIVT01009050001, GSVIVT01006626001, GSVIVT01006044001	Cc036810.t1, Cc005605.t1, Cc005604.t1, Cc036809.t1	Potri.017G052300.1, Potri.016G022000.1, Potri.016G020500.1, Potri.002G098300.1, Potri.001G313000.1, Potri.006G023100.1, Potri.006G022500.1, Potri.017G052100.1, Potri.T148700.1, Potri.016G021000.1, Potri.016G022500.1, Potri.001G312600.1, Potri.004G172700.1, Potri.006G023700.1, Potri.016G022100.1, Potri.005G073800.1, Potri.T181000.1, Potri.016G020400.1, Potri.006G022300.1, Potri.016G020700.1, Potri…	gene=LOC109167481, gene=LOC109170111, gene=LOC109167614, gene=LOC109149507, gene=LOC109167612, gene=LOC109167613, gene=LOC109170112, gene=LOC109170113, gene=LOC109149511, gene=LOC109167520, gene=LOC109169809, gene=LOC109169808, gene=LOC109167105, gene=LOC109167106, gene=LOC109167562	Dr00751, Dr00753, Dr16273, Dr00750, Dr00749, Dr00748, Dr00746, Dr00745, Dr09751, Dr09752, Dr07526, Dr04743, Dr00740
OG0000095	AHYPO_016495-RA	AT2G40050.1, AT3G27473.1, AT5G22355.1, AT4G01740.1, AT3G59130.1, AT4G13992.1, AT2G17590.1, AT1G65180.1, AT5G54020.1, AT2G23100.1, AT3G27510.1, AT1G55700.1, AT2G02700.1, AT5G39471.1, AT5G40320.1, AT2G19650.1, AT2G04500.1, AT2G02680.1, AT1G35610.1, AT1G66450.1, AT1G29180.1, AT4G10560.1, AT4G01920.1, AT2G13895.1, AT3G27500.1, AT5G54050.1, AT4G14980.1, AT4G02540.1, AT2G02630.1, AT5G54040.1, AT1G58037…	DCAR_028605, DCAR_012121			Sobic.006G192150.1.p				Potri.016G057800.1, Potri.016G047200.1, Potri.016G044500.1, Potri.T110700.1, Potri.T110500.1, Potri.016G047100.1, Potri.T110600.1, Potri.016G044700.1, Potri.016G044800.1, Potri.016G044300.1, Potri.016G044600.1, Potri.016G047300.1, Potri.016G044200.1, Potri.T110300.1, Potri.T110400.1, Potri.016G044900.1, Potri.016G047000.1
OG0000096	AHYPO_021090-RA	AT5G33393.1	DCAR_028751, DCAR_024314, DCAR_017629, DCAR_029717, DCAR_017542, DCAR_009895, DCAR_001123, DCAR_023907, DCAR_030244, DCAR_022523, DCAR_023064, DCAR_022041, DCAR_031247, DCAR_027645, DCAR_001137, DCAR_017403, DCAR_000258, DCAR_023922, DCAR_015948, DCAR_025423, DCAR_026361, DCAR_000974, DCAR_001034, DCAR_022824, DCAR_031437, DCAR_031528, DCAR_017795, DCAR_009827, DCAR_017568, DCAR_014868, DCAR_0227…	Migut.L00917.1.p, Migut.B01125.1.p, Migut.O00432.1.p, Migut.E00885.1.p, Migut.A00997.1.p, Migut.L00955.1.p, Migut.M00684.1.p, Migut.L00913.1.p		Sobic.002G170740.1.p	Solyc02g062450.1.1, Solyc04g039720.1.1, Solyc08g065180.1.1, Solyc03g122220.1.1, Solyc12g035700.1.1, Solyc00g005860.1.1, Solyc07g021740.1.1, Solyc03g083760.1.1, Solyc12g041920.1.1, Solyc11g050740.1.1, Solyc11g065410.1.1, Solyc09g072730.1.1, Solyc03g096570.1.1, Solyc04g053070.1.1, Solyc04g024630.1.1, Solyc02g070590.2.1, Solyc10g050560.1.1, Solyc01g111490.1.1, Solyc12g017330.1.1, Solyc09g064710.1.1,…		Cc029682.t1, Cc046302.t1, Cc044247.t1, Cc006877.t1, Cc022965.t1, Cc009670.t1, Cc022344.t1, Cc037607.t1, Cc047432.t1, Cc008508.t1, Cc010486.t1		gene=LOC109150395, gene=LOC109184150, gene=LOC109193515, gene=LOC109166676, gene=LOC109172933, gene=LOC109167351, gene=LOC109152701, gene=LOC109191851, gene=LOC109181237, gene=LOC109175377, gene=LOC109163260, gene=LOC109193541, gene=LOC109191957, gene=LOC109168447, gene=LOC109190181, gene=LOC109171500, gene=LOC109164785, gene=LOC109162637, gene=LOC109156721, gene=LOC109174484, gene=LOC109159395, …
OG0000097	AHYPO_007191-RA	AT5G55150.1	DCAR_030420, DCAR_026832, DCAR_023003, DCAR_026828, DCAR_030419, DCAR_013283, DCAR_000579, DCAR_008936, DCAR_000576, DCAR_008941, DCAR_026831, DCAR_030418, DCAR_008939, DCAR_008937, DCAR_012644, DCAR_008934, DCAR_000581, DCAR_026830, DCAR_026829	Migut.G00592.1.p, Migut.C00911.1.p, Migut.A00760.1.p	LOC_Os02g21230.1, LOC_Os06g49340.1, LOC_Os03g40370.1, LOC_Os04g08250.1, LOC_Os01g71460.1, LOC_Os04g08470.1, LOC_Os12g41450.1, LOC_Os10g37600.1, LOC_Os11g36790.1, LOC_Os11g37010.1, LOC_Os11g38120.1, LOC_Os01g22480.2, LOC_Os11g37060.1, LOC_Os04g08070.1, LOC_Os04g47550.2, LOC_Os01g71430.1, LOC_Os06g35090.1, LOC_Os01g71440.1, LOC_Os11g38130.1, LOC_Os11g38140.1, LOC_Os12g41460.1, LOC_Os01g71450.1, LOC…	Sobic.006G015700.1.p, Sobic.006G225100.1.p, Sobic.003G156100.1.p, Sobic.005G170800.1.p, Sobic.005G170600.1.p, Sobic.K024800.1.p, Sobic.010G216500.1.p, Sobic.005G170400.2.p, Sobic.010G256500.1.p, Sobic.006G180432.1.p, Sobic.005G170200.2.p, Sobic.005G170500.1.p, Sobic.001G523400.2.p, Sobic.005G170900.2.p, Sobic.005G170700.1.p, Sobic.010G242600.1.p, Sobic.005G170300.2.p, Sobic.001G014300.13.p, Sobic…	Solyc04g082360.1.1, Solyc00g042840.1.1, Solyc06g068630.2.1, Solyc04g055240.1.1, Solyc04g055220.1.1, Solyc08g082510.1.1, Solyc08g061380.1.1, Solyc09g007220.1.1, Solyc05g010540.2.1, Solyc08g082350.2.1, Solyc08g079580.1.1, Solyc08g082520.1.1, Solyc03g115420.1.1, Solyc02g070830.1.1, Solyc04g082060.2.1, Solyc04g017610.2.1, Solyc02g092020.1.1, Solyc03g113160.1.1, Solyc08g006180.2.1, Solyc04g016580.1.1,…		Cc008407.t1, Cc024330.t1, Cc024331.t1, Cc009899.t1	Potri.004G137800.1, Potri.002G015700.1, Potri.003G127700.1, Potri.006G015600.1, Potri.002G014500.1, Potri.004G134900.1, Potri.004G137700.1	gene=LOC109183838, gene=LOC109161703, gene=LOC109161704, gene=LOC109159126, gene=LOC109182162, gene=LOC109181798, gene=LOC109184500	Dr05196, Dr06459, Dr04966, Dr14504, Dr18995, Dr02380
OG0000098	AHYPO_002893-RA				LOC_Os10g04850.1, LOC_Os10g05010.1, LOC_Os01g10270.1, LOC_Os11g37340.1, LOC_Os10g04890.1, LOC_Os10g04690.1, LOC_Os04g25840.1, LOC_Os10g06700.1, LOC_Os10g04900.1, LOC_Os05g27550.1, LOC_Os07g03110.1, LOC_Os10g10980.1, LOC_Os06g13960.1, LOC_Os04g24820.1, LOC_Os10g04750.1, LOC_Os10g05240.1, LOC_Os05g51100.1, LOC_Os09g17530.1, LOC_Os10g05520.1, LOC_Os10g05000.1, LOC_Os10g10390.1, LOC_Os10g04770.1, LOC…	Sobic.006G276801.1.p, Sobic.004G131700.1.p, Sobic.002G009500.1.p, Sobic.008G178000.1.p, Sobic.008G178533.1.p, Sobic.005G101100.2.p, Sobic.002G099800.2.p, Sobic.009G028901.1.p, Sobic.006G079800.2.p, Sobic.004G293600.1.p, Sobic.008G051600.2.p, Sobic.002G022300.1.p, Sobic.001G525101.1.p, Sobic.005G023100.1.p, Sobic.002G018700.1.p, Sobic.008G177950.1.p, Sobic.010G009250.1.p, Sobic.005G089800.1.p, Sob…
OG0000099	AHYPO_018488-RA, AHYPO_022560-RA	AT1G51820.1, AT1G51840.1, AT1G51890.1, AT1G05700.1, AT1G49100.1, AT1G51860.1, AT3G46400.1, AT1G51810.1, AT1G07560.1, AT3G21340.1, AT3G46350.1, AT3G46410.1, AT2G29000.1, AT1G51790.1, AT1G51910.1, AT2G19230.1, AT4G29180.2, AT2G19190.1, AT1G51800.1, AT3G46340.1, AT1G51830.1, AT5G59670.1, AT5G16900.1, AT3G46330.1, AT3G45920.1, AT4G29990.1, AT1G51870.1, AT4G29450.1, AT5G59650.1, AT1G07550.1, AT2G04300…	DCAR_029758, DCAR_027664, DCAR_017759, DCAR_027663, DCAR_031401, DCAR_011925, DCAR_031402, DCAR_031403		LOC_Os09g19350.1, LOC_Os12g40950.1, LOC_Os09g18230.1, LOC_Os09g09220.1, LOC_Os09g19140.1, LOC_Os09g17880.1, LOC_Os09g18020.1, LOC_Os09g19360.1, LOC_Os09g18260.1, LOC_Os09g19510.1, LOC_Os09g19400.1, LOC_Os02g05730.1, LOC_Os05g44970.1, LOC_Os12g37980.1, LOC_Os01g59550.1, LOC_Os09g18360.1, LOC_Os05g45000.1, LOC_Os01g59570.1, LOC_Os09g18040.1, LOC_Os01g03370.1, LOC_Os09g17970.1, LOC_Os09g18010.1, LOC…	Sobic.002G177800.2.p, Sobic.004G042600.1.p, Sobic.009G204900.1.p, Sobic.008G134500.1.p, Sobic.002G177600.1.p, Sobic.009G204700.1.p, Sobic.009G174500.1.p, Sobic.009G204300.1.p, Sobic.002G178000.1.p, Sobic.009G204800.2.p, Sobic.002G178101.1.p, Sobic.008G134300.1.p	Solyc03g093380.1.1, Solyc06g062450.2.1, Solyc03g121230.2.1	GSVIVT01016910001, GSVIVT01016933001, GSVIVT01016922001, GSVIVT01016925001, GSVIVT01016937001, GSVIVT01016919001, GSVIVT01016915001, GSVIVT01016911001, GSVIVT01016948001, GSVIVT01016934001, GSVIVT01016936001, GSVIVT01016939001, GSVIVT01016943001, GSVIVT01016946001, GSVIVT01016917001		Potri.019G094700.1, Potri.019G109600.1, Potri.019G109900.1, Potri.019G094800.1, Potri.019G110600.1, Potri.019G094300.1, Potri.019G111100.1, Potri.019G110800.1, Potri.019G110400.1, Potri.019G109400.1, Potri.001G346500.1, Potri.019G094200.1, Potri.019G109800.1, Potri.019G094600.1, Potri.019G110300.1	gene=LOC109151184, gene=LOC109151315, gene=LOC109190680, gene=LOC109190345, gene=LOC109190344, gene=LOC109187565, gene=LOC109190678, gene=LOC109190679, gene=LOC109151185
OG0000100	AHYPO_006464-RA, AHYPO_015427-RA, AHYPO_015914-RA, AHYPO_015919-RA, AHYPO_021119-RA, AHYPO_006480-RA		DCAR_012385	Migut.J00148.1.p, Migut.J00210.1.p, Migut.F01284.1.p, Migut.O00221.1.p, Migut.J00697.1.p, Migut.J00157.1.p, Migut.E00769.1.p, Migut.J00790.1.p, Migut.I01059.1.p, Migut.J00211.1.p, Migut.J00214.1.p, Migut.D02158.1.p, Migut.J00149.1.p, Migut.E00768.1.p, Migut.G00965.1.p, Migut.J00889.1.p, Migut.J00967.1.p, Migut.G01093.1.p, Migut.O00220.1.p, Migut.I01154.1.p, Migut.I01156.1.p, Migut.I01153.1.p, Mig…	LOC_Os07g06730.1, LOC_Os07g06500.1, LOC_Os11g33320.1, LOC_Os11g33310.1, LOC_Os03g50470.1, LOC_Os12g03390.1, LOC_Os06g49930.1, LOC_Os04g36910.1, LOC_Os06g50280.1, LOC_Os06g06600.1, LOC_Os11g47660.1, LOC_Os07g06670.1	Sobic.010G086900.1.p, Sobic.002G124200.2.p, Sobic.002G123900.1.p, Sobic.007G027601.1.p, Sobic.002G033600.1.p, Sobic.007G031900.1.p, Sobic.007G187900.1.p, Sobic.002G031400.1.p, Sobic.002G031500.1.p	Solyc00g275310.1.1, Solyc12g040710.1.1, Solyc12g040450.1.1, Solyc00g269810.1.1	GSVIVT01014322001	Cc002723.t1, Cc011811.t1, Cc006253.t1, Cc002855.t1, Cc006398.t1, Cc031616.t1, Cc001552.t1, Cc025738.t1, Cc024284.t1, Cc005447.t1, Cc045020.t1, Cc018763.t1, Cc006400.t1, Cc040360.t1	Potri.004G224900.1, Potri.018G092600.1, Potri.004G224800.1	gene=LOC109154875, gene=LOC109154881, gene=LOC109154884
OG0000101	AHYPO_003327-RA, AHYPO_007798-RA, AHYPO_018296-RA, AHYPO_010348-RA, AHYPO_001609-RA, AHYPO_003320-RA, AHYPO_007812-RA, AHYPO_007797-RA, AHYPO_001607-RA, AHYPO_007222-RA, AHYPO_007221-RA	AT1G66120.1, AT1G77240.1, AT1G21530.2, AT1G21540.1, AT1G65890.1, AT5G16340.1, AT1G76290.1, AT1G75960.1, AT1G65880.1, AT3G16910.1, AT1G68270.1, AT5G16370.1, AT1G20560.1, AT2G17650.1	DCAR_030480, DCAR_014132, DCAR_013914, DCAR_013915, DCAR_023336, DCAR_027623, DCAR_002993, DCAR_014140	Migut.K00979.1.p, Migut.K01154.1.p, Migut.K01157.1.p, Migut.I00782.1.p, Migut.G00094.1.p, Migut.K00944.1.p, Migut.N02953.1.p, Migut.N00053.1.p, Migut.K01178.1.p	LOC_Os03g03790.1, LOC_Os04g57850.1, LOC_Os03g19250.1, LOC_Os02g02700.1, LOC_Os01g24030.1, LOC_Os09g38350.1, LOC_Os03g04130.1, LOC_Os03g19240.1, LOC_Os03g04120.1	Sobic.010G110500.1.p, Sobic.001G515400.1.p, Sobic.001G514900.1.p, Sobic.001G518800.1.p, Sobic.004G015400.1.p, Sobic.006G265000.1.p, Sobic.001G515300.1.p, Sobic.010G110700.1.p, Sobic.001G397400.1.p, Sobic.001G397500.1.p, Sobic.010G130800.1.p	Solyc08g075810.2.1, Solyc12g099360.1.1, Solyc02g037490.1.1, Solyc07g043630.1.1, Solyc03g031940.2.1, Solyc07g043660.2.1, Solyc07g043650.1.1, Solyc03g032210.2.1, Solyc02g081370.2.1, Solyc06g008920.2.1, Solyc07g043640.2.1, Solyc02g082880.2.1, Solyc02g082910.2.1, Solyc02g081350.2.1, Solyc02g082870.2.1, Solyc01g060180.2.1, Solyc08g075800.1.1, Solyc03g031870.1.1, Solyc02g081360.2.1	GSVIVT01035030001, GSVIVT01035031001, GSVIVT01003832001, GSVIVT01003829001, GSVIVT01035272001, GSVIVT01033214001, GSVIVT01033207001, GSVIVT01013358001	Cc047575.t1, Cc034338.t1, Cc016656.t1, Cc009261.t1, Cc044601.t1, Cc016630.t1, Cc006140.t1, Cc034339.t1, Cc010730.t1, Cc035119.t1, Cc020074.t1, Cc047574.t1, Cc034363.t1, Cc009230.t1, Cc006141.t1, Cc034364.t1, Cc031709.t1	Potri.005G102900.1, Potri.019G067800.1, Potri.016G034800.1, Potri.015G148500.1, Potri.005G250700.1, Potri.019G068100.1, Potri.005G099500.1, Potri.004G000300.1, Potri.013G096200.1, Potri.002G010600.1, Potri.019G067900.1, Potri.019G068000.1, Potri.004G082000.1, Potri.006G036300.1, Potri.T116700.1, Potri.T116500.1, Potri.017G138400.1, Potri.008G108000.1, Potri.006G036200.1, Potri.013G094100.1, Potri…	gene=LOC109167683, gene=LOC109192784, gene=LOC109172435, gene=LOC109170028, gene=LOC109167556, gene=LOC109177811, gene=LOC109176096, gene=LOC109167559, gene=LOC109170027, gene=LOC109177742	Dr13772, Dr17067, Dr04390, Dr10257, Dr13773, Dr05299
OG0000102	AHYPO_022570-RA, AHYPO_020740-RA, AHYPO_022717-RA, AHYPO_021147-RA, AHYPO_021930-RA						Solyc10g046780.1.1				gene=LOC109153489, gene=LOC109171653, gene=LOC109163592, gene=LOC109185060, gene=LOC109172925, gene=LOC109179936, gene=LOC109154201, gene=LOC109163920, gene=LOC109163561, gene=LOC109157531, gene=LOC109150266, gene=LOC109168232, gene=LOC109156516, gene=LOC109168073, gene=LOC109156521, gene=LOC109193676, gene=LOC109162693, gene=LOC109157527, gene=LOC109166977, gene=LOC109187077, gene=LOC109160602, …	Dr16723
OG0000103	AHYPO_016572-RA, AHYPO_013526-RA, AHYPO_016570-RA, AHYPO_016568-RA, AHYPO_016573-RA, AHYPO_019049-RA, AHYPO_016569-RA, AHYPO_016571-RA	AT5G43580.1, AT2G38870.1, AT2G38900.2, AT3G46860.1, AT5G43570.1	DCAR_011990, DCAR_011992, DCAR_011994, DCAR_024232, DCAR_011991, DCAR_010421, DCAR_027284, DCAR_011993, DCAR_024231	Migut.B00982.1.p, Migut.C00659.1.p, Migut.A00975.1.p, Migut.J00302.1.p, Migut.D00400.1.p, Migut.C00658.1.p, Migut.D00399.1.p, Migut.H02350.1.p, Migut.D00398.1.p, Migut.F00732.1.p, Migut.L00983.1.p, Migut.A00978.1.p, Migut.D01298.1.p, Migut.N02024.1.p, Migut.A00979.1.p, Migut.N02177.1.p, Migut.A00977.1.p, Migut.C00655.1.p, Migut.A00976.1.p, Migut.L00816.1.p	LOC_Os02g03150.1, LOC_Os01g42860.1, LOC_Os02g03140.1, LOC_Os08g34258.1, LOC_Os12g36220.1, LOC_Os02g03180.1, LOC_Os12g36210.1, LOC_Os02g03190.1, LOC_Os12g36240.1, LOC_Os11g17790.1, LOC_Os05g01920.1, LOC_Os06g21540.1, LOC_Os08g34249.1, LOC_Os02g03170.1, LOC_Os05g25630.1	Sobic.009G010150.1.p, Sobic.004G021800.1.p, Sobic.009G009700.1.p, Sobic.009G009800.1.p, Sobic.004G022000.1.p, Sobic.004G022600.1.p, Sobic.004G022300.1.p, Sobic.009G009400.1.p, Sobic.004G022100.1.p, Sobic.004G022200.1.p, Sobic.004G021900.1.p, Sobic.003G356850.1.p, Sobic.004G021500.1.p, Sobic.009G107600.1.p, Sobic.004G022500.1.p, Sobic.009G009500.1.p, Sobic.009G108300.1.p, Sobic.004G022950.1.p, Sob…	Solyc09g089530.2.1, Solyc09g084480.2.1, Solyc08g080020.1.1, Solyc01g108380.1.1, Solyc09g084440.2.1, Solyc09g089510.2.1, Solyc01g108390.2.1, Solyc10g086100.1.1, Solyc11g007050.1.1, Solyc09g084490.2.1, Solyc09g084470.2.1, Solyc09g083440.2.1, Solyc09g084450.2.1, Solyc10g086090.1.1, Solyc08g080630.2.1, Solyc09g089500.2.1, Solyc09g083430.1.1, Solyc09g084460.2.1, Solyc09g089540.2.1, Solyc09g089520.2.1,…	GSVIVT01034125001, GSVIVT01032743001, GSVIVT01018139001, GSVIVT01018142001, GSVIVT01018141001, GSVIVT01018137001	Cc038394.t1, Cc038389.t1	Potri.006G088700.1, Potri.010G075500.1, Potri.010G075200.1, Potri.016G079000.1, Potri.010G075300.1, Potri.005G221000.1, Potri.010G075600.1, Potri.010G075700.1, Potri.002G042300.1, Potri.016G078800.1, Potri.016G078900.1, Potri.006G088500.1, Potri.006G212200.1, Potri.011G110400.1, Potri.009G028300.1, Potri.010G075400.1, Potri.010G075800.1, Potri.006G212000.1, Potri.T082800.1, Potri.011G110100.1, Po…		Dr01081, Dr04216, Dr19912, Dr24210
OG0000104							Solyc05g005400.1.1, Solyc04g005880.1.1, Solyc05g015000.1.1, Solyc05g005420.1.1, Solyc04g017970.1.1, Solyc03g061650.1.1, Solyc05g005410.1.1, Solyc11g011520.1.1, Solyc03g071780.1.1, Solyc05g010350.2.1, Solyc05g005430.1.1, Solyc05g010370.1.1	GSVIVT01036497001, GSVIVT01010164001	Cc026691.t1, Cc017604.t1, Cc010325.t1, Cc017601.t1, Cc017603.t1, Cc017598.t1, Cc017621.t1, Cc010327.t1, Cc010328.t1, Cc026671.t1, Cc026689.t1, Cc017605.t1, Cc026684.t1, Cc026699.t1, Cc017606.t1, Cc026696.t1, Cc026694.t1, Cc026701.t1, Cc026702.t1, Cc026700.t1, Cc018923.t1, Cc004916.t1, Cc026672.t1, Cc026698.t1, Cc017602.t1, Cc026685.t1, Cc032548.t1, Cc017600.t1, Cc017620.t1, Cc017607.t1, Cc026693.…		gene=LOC109146764, gene=LOC109146765, gene=LOC109146766, gene=LOC109146761, gene=LOC109146762, gene=LOC109147208, gene=LOC109146828, gene=LOC109169853, gene=LOC109149982, gene=LOC109156381, gene=LOC109171380, gene=LOC109170643, gene=LOC109153300, gene=LOC109149896, gene=LOC109146616, gene=LOC109146763, gene=LOC109172177, gene=LOC109146659, gene=LOC109182647, gene=LOC109182646, gene=LOC109146680, …
OG0000105	AHYPO_022345-RA, AHYPO_006796-RA, AHYPO_006795-RA, AHYPO_012913-RA, AHYPO_003282-RA, AHYPO_016257-RA, AHYPO_001977-RA, AHYPO_001924-RA, AHYPO_020194-RA	AT1G07090.1, AT5G28490.1, AT5G58500.1, AT1G78815.1, AT2G31160.1, AT4G18610.1, AT3G23290.2, AT1G16910.1, AT2G42610.1, AT3G04510.1	DCAR_007949, DCAR_007812, DCAR_005685, DCAR_019597, DCAR_023879, DCAR_003148, DCAR_021023, DCAR_027321, DCAR_002318, DCAR_017059, DCAR_003149, DCAR_030747, DCAR_004006, DCAR_012282, DCAR_007813, DCAR_021292, DCAR_009773, DCAR_018220	Migut.N00276.1.p, Migut.M01038.1.p, Migut.M00732.1.p, Migut.D00854.1.p, Migut.M00263.1.p, Migut.D00435.1.p, Migut.H02151.1.p, Migut.H01303.1.p, Migut.H01433.1.p	LOC_Os04g43580.2, LOC_Os07g04670.1, LOC_Os10g33780.1, LOC_Os02g41460.1, LOC_Os05g28040.1, LOC_Os02g07030.1, LOC_Os02g56610.1, LOC_Os01g61310.1, LOC_Os05g39500.1, LOC_Os06g46030.1	Sobic.005G094266.1.p, Sobic.002G029700.1.p, Sobic.010G225100.1.p, Sobic.006G147500.1.p, Sobic.004G219600.1.p, Sobic.003G421300.1.p, Sobic.003G342600.2.p, Sobic.004G338400.1.p, Sobic.004G052800.1.p, Sobic.009G102600.1.p, Sobic.009G170100.1.p, Sobic.001G219400.1.p	Solyc10g007310.1.1, Solyc02g069510.1.1, Solyc06g083860.2.1, Solyc02g076820.2.1, Solyc09g025280.1.1, Solyc09g090180.1.1, Solyc10g008000.1.1, Solyc07g062470.2.1, Solyc04g009980.2.1, Solyc05g055020.2.1, Solyc12g014260.1.1, Solyc06g082210.1.1	GSVIVT01021754001, GSVIVT01023521001, GSVIVT01021215001, GSVIVT01020708001	Cc002322.t1, Cc004058.t1, Cc026980.t1, Cc041383.t1, Cc045822.t1, Cc012700.t1, Cc033074.t1, Cc034829.t1, Cc014275.t1, Cc021400.t1, Cc034924.t1, Cc020881.t1, Cc015061.t1, Cc018305.t1, Cc015179.t1, Cc005251.t1	Potri.011G156600.1, Potri.001G460400.1, Potri.004G057300.1, Potri.001G281000.1, Potri.014G142400.1, Potri.011G109900.1, Potri.005G225600.1, Potri.011G066400.1, Potri.002G214200.1, Potri.010G070700.1, Potri.002G037500.1, Potri.009G076100.1, Potri.008G167700.1, Potri.013G046500.1, Potri.001G390900.1, Potri.009G157600.1, Potri.019G018600.1	gene=LOC109173466, gene=LOC109182926, gene=LOC109153962, gene=LOC109158487, gene=LOC109175502, gene=LOC109150454, gene=LOC109163142, gene=LOC109176450, gene=LOC109156056, gene=LOC109172198, gene=LOC109186343, gene=LOC109147920, gene=LOC109164570, gene=LOC109164941, gene=LOC109187780, gene=LOC109164792, gene=LOC109188422, gene=LOC109173791	Dr19923, Dr14351, Dr02437, Dr14786, Dr01919, Dr21070
OG0000106	AHYPO_017410-RA	AT2G29100.1, AT2G29110.1, AT5G11210.1, AT4G31710.1, AT2G29120.1, AT2G24720.1, AT5G11180.1, AT2G24710.1, AT5G27100.1	DCAR_002683, DCAR_012698, DCAR_012699, DCAR_011955	Migut.N01419.1.p, Migut.A00411.1.p, Migut.J01327.1.p, Migut.I01173.1.p, Migut.I01168.1.p, Migut.I01163.1.p, Migut.A00415.1.p, Migut.I01169.1.p, Migut.A00414.1.p, Migut.D01614.1.p, Migut.I01161.1.p, Migut.D01613.1.p, Migut.I01167.1.p, Migut.A00409.1.p, Migut.I01160.1.p, Migut.I01158.1.p, Migut.I01162.1.p, Migut.I01170.1.p, Migut.D01495.1.p, Migut.I01157.1.p, Migut.I01164.1.p, Migut.I01166.1.p, Mig…	LOC_Os06g08930.1, LOC_Os02g54640.1, LOC_Os09g25980.1, LOC_Os06g08900.1, LOC_Os06g09050.1, LOC_Os09g25990.1, LOC_Os09g26000.1, LOC_Os06g09130.1, LOC_Os06g09090.1, LOC_Os09g26160.1, LOC_Os06g09120.1, LOC_Os06g08890.1, LOC_Os09g25960.1, LOC_Os06g08910.3	Sobic.002G208800.2.p, Sobic.004G324000.1.p, Sobic.002G208900.2.p, Sobic.010G068900.2.p, Sobic.002G209000.1.p, Sobic.004G118000.2.p, Sobic.002G209200.1.p, Sobic.010G068800.1.p, Sobic.002G208700.1.p, Sobic.002G208301.1.p, Sobic.010G068600.1.p, Sobic.002G208500.1.p	Solyc06g063210.2.1, Solyc06g063200.1.1, Solyc06g063170.2.1, Solyc08g006500.2.1, Solyc06g063180.1.1, Solyc06g063190.2.1	GSVIVT01033160001, GSVIVT01033156001, GSVIVT01033151001, GSVIVT01033150001, GSVIVT01033163001, GSVIVT01033137001, GSVIVT01033142001, GSVIVT01033127001, GSVIVT01033129001, GSVIVT01033121001, GSVIVT01033131001, GSVIVT01029195001, GSVIVT01029198001	Cc014630.t1, Cc025976.t1, Cc021875.t1	Potri.018G010200.1, Potri.018G013000.1, Potri.018G012000.1, Potri.018G009900.1, Potri.018G012700.1, Potri.018G096500.1, Potri.006G269400.1, Potri.018G012900.1, Potri.006G269100.1, Potri.018G011500.1, Potri.006G172900.1, Potri.006G268400.1, Potri.018G010700.1, Potri.018G010000.1, Potri.018G012100.1, Potri.018G010800.1, Potri.018G010400.1, Potri.006G268700.1, Potri.006G268200.1, Potri.006G268500.1,…	gene=LOC109187518, gene=LOC109187616, gene=LOC109151306, gene=LOC109187524, gene=LOC109190782, gene=LOC109187520, gene=LOC109187523, gene=LOC109187522	Dr14575, Dr14578, Dr14577, Dr14576, Dr14574, Dr03296, Dr03298, Dr13601, Dr13602, Dr13603, Dr03290, Dr03291, Dr22965, Dr14025, Dr03299
OG0000107	AHYPO_016952-RA, AHYPO_003442-RA, AHYPO_018168-RA			Migut.O00078.1.p, Migut.I00288.1.p, Migut.D01462.1.p, Migut.K00946.1.p	LOC_Os02g56620.1, LOC_Os06g31810.1, LOC_Os08g20740.1, LOC_Os06g24210.1, ChrSy.fgenesh.mRNA.36, LOC_Os06g32740.1, LOC_Os06g32300.1, ChrUn.fgenesh.mRNA.42, ChrSy.fgenesh.mRNA.88, LOC_Os07g15910.1, LOC_Os01g36490.1, ChrUn.fgenesh.mRNA.46, LOC_Os09g19440.1, LOC_Os07g33300.2, LOC_Os12g24680.1, LOC_Os08g27674.1, LOC_Os11g30720.1, ChrUn.fgenesh.mRNA.14, LOC_Os11g15320.1, ChrUn.fgenesh.mRNA.45, ChrUn.fge…		Solyc10g055380.1.1, Solyc05g018140.1.1, Solyc10g047550.1.1, Solyc01g057930.1.1, Solyc11g042780.1.1		Cc030497.t1, Cc030386.t1, Cc017570.t1, Cc029216.t1, Cc039893.t1, Cc021510.t1, Cc033848.t1, Cc028192.t1, Cc031295.t1, Cc027690.t1, Cc007220.t1, Cc036720.t1, Cc037902.t1, Cc038158.t1, Cc033278.t1, Cc002199.t1, Cc032353.t1, Cc010550.t1		gene=LOC109191553, gene=LOC109173559, gene=LOC109156648, gene=LOC109193753, gene=LOC109153185, gene=LOC109179380, gene=LOC109177671, gene=LOC109168119, gene=LOC109170960, gene=LOC109189539, gene=LOC109168279, gene=LOC109185689, gene=LOC109147517, gene=LOC109168299, gene=LOC109154146, gene=LOC109156123, gene=LOC109192842, gene=LOC109179591, gene=LOC109154440, gene=LOC109152520, gene=LOC109176735, …	Dr03956
OG0000108	AHYPO_004339-RA, AHYPO_001946-RA, AHYPO_004442-RA, AHYPO_004340-RA	AT1G29750.2, AT1G53420.1, AT1G53430.1, AT3G14840.2, AT1G53440.1, AT1G29720.1, AT1G29740.1, AT1G29730.1, AT1G07650.2	DCAR_027867, DCAR_005178, DCAR_027965, DCAR_017752, DCAR_005176	Migut.M00992.1.p, Migut.M00701.1.p, Migut.H02115.1.p, Migut.M00698.1.p, Migut.H01401.1.p, Migut.M00993.1.p, Migut.M00697.1.p, Migut.M00700.1.p	LOC_Os09g17630.1, LOC_Os02g13850.1	Sobic.002G176700.1.p, Sobic.002G176500.1.p, Sobic.004G102100.1.p	Solyc07g055810.2.1, Solyc02g071880.2.1, Solyc02g071860.2.1, Solyc02g071870.2.1, Solyc12g014350.1.1, Solyc02g071810.2.1, Solyc02g071820.2.1	GSVIVT01014134001, GSVIVT01014138001, GSVIVT01014145001, GSVIVT01014128001, GSVIVT01014129001, GSVIVT01021282001, GSVIVT01021280001, GSVIVT01021289001, GSVIVT01021286001, GSVIVT01021285001, GSVIVT01021291001, GSVIVT01014113001, GSVIVT01014110001, GSVIVT01014117001, GSVIVT01020786001, GSVIVT01021278001, GSVIVT01014149001, GSVIVT01014150001, GSVIVT01014147001	Cc022814.t1, Cc022879.t1, Cc001978.t1, Cc002743.t1, Cc012687.t1, Cc002744.t1, Cc001892.t1, Cc010756.t1, Cc041811.t1	Potri.T032400.1, Potri.004G135500.1, Potri.001G385900.1, Potri.003G026300.1, Potri.019G006000.1, Potri.T009100.1, Potri.003G025800.1, Potri.011G106400.1, Potri.019G005900.1, Potri.001G386300.1, Potri.001G386500.1, Potri.004G063500.1, Potri.001G308600.1, Potri.001G385600.1, Potri.019G007900.1, Potri.019G009800.1, Potri.019G005700.1, Potri.001G385300.1, Potri.011G072600.1, Potri.004G063200.1, Potri…	gene=LOC109192267, gene=LOC109192310, gene=LOC109192381, gene=LOC109192335, gene=LOC109162514, gene=LOC109187889, gene=LOC109187887, gene=LOC109165385, gene=LOC109192345, gene=LOC109165383, gene=LOC109192304, gene=LOC109192281, gene=LOC109165792, gene=LOC109184607, gene=LOC109184601, gene=LOC109184600, gene=LOC109184602, gene=LOC109188338, gene=LOC109184609, gene=LOC109184608, gene=LOC109184605, …	Dr09342, Dr09330, Dr09329, Dr09334, Dr09336, Dr09333, Dr09331, Dr09339, Dr09340, Dr09332, Dr05641, Dr04261, Dr09343
OG0000109	AHYPO_016155-RA, AHYPO_020925-RA, AHYPO_016929-RA, AHYPO_021742-RA, AHYPO_020635-RA, AHYPO_018491-RA, AHYPO_017170-RA, AHYPO_018169-RA, AHYPO_017985-RA, AHYPO_022257-RA, AHYPO_022764-RA		DCAR_032376, DCAR_031829, DCAR_010153, DCAR_022238, DCAR_029772, DCAR_029877, DCAR_029785, DCAR_001516, DCAR_015813, DCAR_032097	Migut.I00354.1.p, Migut.E01700.1.p	LOC_Os04g29100.1, LOC_Os04g06270.1, ChrUn.fgenesh.mRNA.48		Solyc01g017830.1.1, Solyc11g045650.1.1, Solyc12g027500.1.1, Solyc09g055680.1.1, Solyc04g039740.1.1, Solyc12g027640.1.1, Solyc12g017270.1.1, Solyc10g018790.1.1, Solyc05g041120.1.1, Solyc07g040870.1.1, Solyc03g078040.1.1, Solyc03g096400.1.1, Solyc09g055160.1.1, Solyc10g036850.1.1, Solyc04g028590.1.1, Solyc08g041940.1.1, Solyc06g033770.1.1, Solyc05g040070.1.1, Solyc01g060480.1.1, Solyc08g044420.1.1,…	GSVIVT01022651001	Cc046092.t1, Cc035199.t1, Cc024028.t1, Cc013054.t2, Cc018427.t1, Cc016107.t1, Cc011640.t1, Cc046487.t1, Cc012362.t1		gene=LOC109190818, gene=LOC109150723, gene=LOC109147122, gene=LOC109169475, gene=LOC109185082, gene=LOC109160505, gene=LOC109190933, gene=LOC109154961, gene=LOC109190339, gene=LOC109178472, gene=LOC109178839, gene=LOC109188438, gene=LOC109179592	Dr02580, Dr02109, Dr19956, Dr01052, Dr00488, Dr17908, Dr22283, Dr05494
OG0000110	AHYPO_001604-RA, AHYPO_022101-RA, AHYPO_007180-RA, AHYPO_001605-RA, AHYPO_010345-RA, AHYPO_007179-RA, AHYPO_010339-RA	AT2G17070.1, AT4G35690.1, AT2G17080.1, AT2G17043.1, AT2G17680.1, AT4G35720.1, AT4G35710.1, AT4G35660.1, AT4G35210.1, AT4G35200.1, AT3G51410.1	DCAR_016765, DCAR_027628, DCAR_016764, DCAR_016763, DCAR_016766, DCAR_016762, DCAR_027626, DCAR_013905, DCAR_013906, DCAR_016758, DCAR_027627, DCAR_016761, DCAR_027624, DCAR_027625	Migut.C00933.1.p, Migut.C00932.1.p, Migut.C00941.1.p, Migut.C00931.1.p, Migut.C00920.1.p, Migut.B00027.1.p, Migut.N01346.1.p, Migut.C00942.1.p, Migut.C00939.1.p, Migut.B00025.1.p, Migut.B00026.1.p, Migut.C00936.1.p, Migut.C00943.1.p, Migut.C00930.1.p, Migut.C00921.1.p, Migut.N01345.1.p, Migut.C00935.1.p, Migut.C00938.1.p, Migut.C00934.1.p, Migut.C00944.1.p, Migut.C00940.1.p		Sobic.002G286566.1.p	Solyc03g032230.1.1, Solyc02g083100.2.1, Solyc02g083010.1.1, Solyc02g083040.1.1, Solyc02g083070.2.1, Solyc02g083120.1.1, Solyc02g083090.1.1, Solyc02g083030.1.1, Solyc02g083020.1.1, Solyc02g082980.1.1, Solyc02g083000.1.1, Solyc02g083050.1.1	GSVIVT01007433001, GSVIVT01002748001, GSVIVT01023925001, GSVIVT01023924001, GSVIVT01004310001, GSVIVT01004309001, GSVIVT01007431001, GSVIVT01023923001, GSVIVT01002913001, GSVIVT01007246001, GSVIVT01006119001, GSVIVT01023927001, GSVIVT01023928001, GSVIVT01023929001, GSVIVT01007245001	Cc006182.t1	Potri.005G104400.1, Potri.009G142500.1, Potri.T179300.1, Potri.T150300.1, Potri.004G182200.1, Potri.004G182700.1, Potri.004G182400.1, Potri.007G059700.1, Potri.002G012100.1, Potri.005G104200.1, Potri.009G142400.1, Potri.004G182600.1, Potri.005G103600.1, Potri.005G103800.1, Potri.005G249100.1, Potri.005G249000.1, Potri.009G142700.1, Potri.009G142600.1, Potri.005G103400.1, Potri.002G012400.1, Potri…	gene=LOC109167538, gene=LOC109167537, gene=LOC109177558, gene=LOC109167637, gene=LOC109177557, gene=LOC109167639, gene=LOC109147374, gene=LOC109172497, gene=LOC109167529, gene=LOC109172498, gene=LOC109167532, gene=LOC109167531, gene=LOC109167533, gene=LOC109167536, gene=LOC109167535	Dr12521, Dr04127, Dr12508, Dr12509, Dr12522, Dr12518, Dr12517, Dr12516, Dr12515, Dr12520, Dr12519, Dr18408
OG0000111	AHYPO_019808-RA, AHYPO_017822-RA, AHYPO_022541-RA, AHYPO_019358-RA, AHYPO_016321-RA, AHYPO_020587-RA, AHYPO_018752-RA, AHYPO_017974-RA, AHYPO_014592-RA			Migut.C00392.1.p, Migut.I00489.1.p, Migut.L00404.1.p	LOC_Os06g40290.1		Solyc01g056510.1.1, Solyc08g041830.1.1, Solyc07g032140.1.1, Solyc04g057790.1.1, Solyc03g078340.1.1, Solyc07g041710.1.1, Solyc08g061330.1.1, Solyc02g037520.1.1, Solyc01g050010.2.1		Cc026742.t1, Cc032180.t1, Cc017944.t1, Cc025565.t1, Cc000952.t1, Cc006943.t1, Cc030402.t1, Cc037039.t1, Cc006042.t1, Cc020423.t1, Cc040537.t1, Cc036074.t1, Cc036410.t1, Cc046157.t1, Cc046254.t1, Cc041166.t1, Cc016176.t1, Cc025213.t1, Cc036458.t1, Cc022498.t1, Cc027730.t1, Cc002271.t1, Cc039589.t1, Cc012971.t1, Cc025910.t1, Cc015413.t1, Cc016800.t1, Cc027427.t1, Cc041289.t1, Cc034436.t1, Cc018584.…	Potri.007G142900.1, Potri.001G357400.1	gene=LOC109155103, gene=LOC109183409, gene=LOC109155180, gene=LOC109147542, gene=LOC109179321, gene=LOC109179325, gene=LOC109163147, gene=LOC109163146, gene=LOC109188677, gene=LOC109174998, gene=LOC109164719, gene=LOC109154719, gene=LOC109189900, gene=LOC109163607, gene=LOC109147317, gene=LOC109187170, gene=LOC109179123, gene=LOC109177663, gene=LOC109148521, gene=LOC109159952, gene=LOC109157594, …	Dr15568, Dr19857
OG0000112		AT4G02550.3			LOC_Os11g14620.1, LOC_Os09g25170.1, LOC_Os11g06800.1, LOC_Os11g33260.1, LOC_Os03g41200.2, LOC_Os12g03250.1, LOC_Os01g19370.1, LOC_Os05g24080.1, LOC_Os07g45920.1, LOC_Os01g49420.1, LOC_Os05g50420.1	Sobic.005G151800.1.p, Sobic.002G119000.1.p, Sobic.002G338600.1.p, Sobic.002G317900.1.p, Sobic.003G383200.1.p	Solyc01g097250.2.1, Solyc08g066480.1.1, Solyc12g036870.1.1, Solyc05g018830.1.1	GSVIVT01009964001, GSVIVT01012454001	Cc037790.t1, Cc008950.t1, Cc027212.t1	Potri.T056500.1, Potri.008G226000.1, Potri.003G190900.1, Potri.001G014200.1, Potri.001G199400.1, Potri.006G146100.1, Potri.006G140200.1, Potri.006G175900.1, Potri.006G142700.1, Potri.007G059900.1, Potri.010G215600.1, Potri.005G130600.1, Potri.014G002100.1, Potri.014G177600.1, Potri.002G206500.1, Potri.005G260200.1, Potri.007G092000.1, Potri.011G088800.1, Potri.006G035800.1, Potri.001G208400.1, Po…		Dr01250, Dr25626, Dr01650, Dr07065, Dr23999, Dr05483, Dr11995, Dr04483, Dr18199, Dr02520, Dr19467, Dr11600, Dr08193, Dr11677, Dr05577, Dr21807, Dr14580, Dr25692, Dr22508, Dr06550, Dr13761, Dr00927, Dr12267, Dr07725, Dr07275, Dr01101, Dr06813, Dr25942, Dr23252, Dr07946, Dr21198, Dr07947, Dr11399, Dr26073, Dr15706, Dr24166, Dr21029, Dr07724, Dr12254, Dr08431, Dr08105, Dr05794, Dr01327, Dr01326, Dr0…
OG0000113	AHYPO_021896-RA, AHYPO_013054-RA, AHYPO_005553-RA, AHYPO_008682-RA, AHYPO_007452-RA, AHYPO_012099-RA, AHYPO_004077-RA, AHYPO_021221-RA, AHYPO_021222-RA, AHYPO_003015-RA, AHYPO_021223-RA, AHYPO_007651-RA, AHYPO_009060-RA, AHYPO_017946-RA, AHYPO_018397-RA	AT4G34510.1, AT2G16280.1, AT2G26640.1, AT5G49070.1, AT1G25450.1, AT2G15090.1, AT1G04220.1, AT1G19440.1, AT1G68530.1, AT5G43760.1	DCAR_030153, DCAR_030753, DCAR_007244, DCAR_027264, DCAR_030754, DCAR_030152, DCAR_020976, DCAR_017200, DCAR_022888, DCAR_017199, DCAR_000360, DCAR_013822, DCAR_006238, DCAR_030704	Migut.O00941.1.p, Migut.L01066.1.p, Migut.H00211.1.p, Migut.L00312.1.p, Migut.N01682.1.p, Migut.L00187.1.p, Migut.A00302.1.p, Migut.G00402.1.p, Migut.C00743.1.p	LOC_Os06g15020.1, LOC_Os06g15170.1, LOC_Os02g11070.1, LOC_Os05g49900.1, LOC_Os03g12030.1, LOC_Os05g49290.1, LOC_Os06g14810.1, LOC_Os02g49920.1, LOC_Os11g37900.1, LOC_Os06g39750.1, LOC_Os03g06705.1	Sobic.003G178500.1.p, Sobic.010G181500.1.p, Sobic.009G241000.1.p, Sobic.010G107400.1.p, Sobic.010G108301.1.p, Sobic.010G107200.1.p, Sobic.009G236100.1.p, Sobic.001G453200.1.p, Sobic.004G086800.1.p, Sobic.005G168700.1.p, Sobic.010G108200.1.p, Sobic.005G193600.1.p, Sobic.004G249400.1.p	Solyc12g006820.1.1, Solyc05g009280.2.1, Solyc06g065560.1.1, Solyc02g085870.2.1, Solyc04g080450.1.1, Solyc08g067410.1.1, Solyc05g009270.2.1, Solyc09g065800.2.1, Solyc02g063140.2.1, Solyc09g065780.2.1, Solyc03g005320.2.1, Solyc09g083050.2.1	GSVIVT01035769001, GSVIVT01015472001, GSVIVT01026270001	Cc034669.t1, Cc017725.t1, Cc009688.t1, Cc015392.t1, Cc027059.t1, Cc017474.t1, Cc005785.t1, Cc004957.t1, Cc047476.t1, Cc046272.t1, Cc032586.t1, Cc004808.t1, Cc044092.t1, Cc028838.t1, Cc034546.t1, Cc004956.t1, Cc032587.t1	Potri.004G155600.1, Potri.008G120300.1, Potri.014G196200.1, Potri.002G046100.1, Potri.018G032200.1, Potri.006G249200.1, Potri.005G217000.1, Potri.009G116700.1, Potri.008G160000.1, Potri.013G015100.1, Potri.010G125300.1	gene=LOC109149275, gene=LOC109184382, gene=LOC109154927, gene=LOC109177925, gene=LOC109185899, gene=LOC109175293, gene=LOC109168519, gene=LOC109174664, gene=LOC109175294, gene=LOC109162198, gene=LOC109175913	Dr10445, Dr16486, Dr04465, Dr05654, Dr03919, Dr02018, Dr06673, Dr06674, Dr07337, Dr19776
OG0000114	AHYPO_010512-RA, AHYPO_010824-RA, AHYPO_013098-RA, AHYPO_003508-RA, AHYPO_003509-RA, AHYPO_013102-RA, AHYPO_003507-RA, AHYPO_010510-RA	AT1G78370.1, AT1G17170.1, AT3G43800.1, AT1G17190.1, AT1G17180.1, AT1G78360.1, AT1G53680.1, AT1G78320.1, AT1G78380.1, AT1G78340.1	DCAR_026577, DCAR_013806, DCAR_013805, DCAR_021061, DCAR_021062, DCAR_003408, DCAR_017561	Migut.M00665.1.p, Migut.H02063.1.p, Migut.H02066.1.p, Migut.H02064.1.p, Migut.H02065.1.p, Migut.K00744.1.p, Migut.H02061.1.p, Migut.H02062.1.p	LOC_Os07g28480.1, LOC_Os09g20220.1, LOC_Os03g57200.1	Sobic.001G065800.1.p, Sobic.010G175800.1.p, Sobic.002G173200.1.p, Sobic.002G361100.1.p, Sobic.001G065900.1.p	Solyc07g056490.2.1, Solyc07g056510.2.1, Solyc07g056430.2.1, Solyc12g011300.1.1, Solyc10g007620.1.1, Solyc07g056480.2.1, Solyc07g056450.2.1, Solyc07g056440.2.1, Solyc07g056470.2.1, Solyc02g081240.1.1, Solyc10g007640.2.1, Solyc07g056500.2.1, Solyc12g011310.1.1, Solyc07g056460.2.1, Solyc07g056420.2.1	GSVIVT01014953001, GSVIVT01014960001, GSVIVT01014963001, GSVIVT01014962001, GSVIVT01038031001, GSVIVT01014973001, GSVIVT01014974001, GSVIVT01004898001, GSVIVT01038047001, GSVIVT01038046001, GSVIVT01038051001, GSVIVT01038059001, GSVIVT01038039001, GSVIVT01038035001, GSVIVT01038037001, GSVIVT01038041001, GSVIVT01038044001, GSVIVT01035222001, GSVIVT01014951001	Cc004090.t1, Cc020911.t1, Cc004091.t1, Cc004093.t1, Cc020910.t1, Cc020912.t1	Potri.011G113200.1, Potri.001G437200.1, Potri.011G112900.1, Potri.001G431300.1, Potri.001G437000.1, Potri.001G431600.1, Potri.011G140700.1, Potri.005G037800.1, Potri.001G436600.1, Potri.001G437400.1, Potri.001G431700.1, Potri.013G137200.1, Potri.011G114000.1, Potri.001G437300.1, Potri.001G431400.1, Potri.011G113100.1, Potri.001G437500.1, Potri.011G140400.1, Potri.019G130600.1, Potri.001G436800.1,…	gene=LOC109156002, gene=LOC109156000, gene=LOC109184042, gene=LOC109150452, gene=LOC109150662, gene=LOC109177539, gene=LOC109150610, gene=LOC109150548, gene=LOC109155998, gene=LOC109155999, gene=LOC109150551	Dr05372, Dr09059, Dr18738, Dr01139, Dr01140, Dr04752, Dr01143, Dr01141
OG0000115	AHYPO_016472-RA, AHYPO_004092-RA, AHYPO_004093-RA	AT4G37070.2, AT5G43590.1, AT2G26560.1, AT4G37050.1, AT4G37060.2	DCAR_017819, DCAR_010903, DCAR_010917, DCAR_010916, DCAR_008788, DCAR_010915, DCAR_025711, DCAR_026552, DCAR_010913, DCAR_025712, DCAR_010914, DCAR_010911	Migut.K00818.1.p, Migut.J00205.1.p, Migut.A00353.1.p, Migut.N02697.1.p, Migut.E00477.1.p, Migut.H00460.1.p	LOC_Os11g40009.1, LOC_Os08g28880.1, LOC_Os01g67310.1, LOC_Os09g28770.1, LOC_Os12g36610.1, LOC_Os11g39990.1, LOC_Os12g36530.1, LOC_Os03g27610.1, LOC_Os08g37210.1, LOC_Os08g37250.1, LOC_Os08g37180.1	Sobic.005G186200.1.p, Sobic.007G158500.1.p, Sobic.001G348600.1.p, Sobic.002G377600.1.p, Sobic.002G228700.1.p, Sobic.007G158700.1.p, Sobic.003G389400.1.p, Sobic.007G158800.1.p, Sobic.005G219000.1.p, Sobic.005G186400.1.p, Sobic.007G158600.1.p, Sobic.005G186100.1.p	Solyc04g079240.2.1, Solyc04g079250.2.1, Solyc02g065090.2.1, Solyc04g079210.2.1, Solyc02g090490.2.1, Solyc03g044710.2.1, Solyc04g079260.2.1, Solyc02g065100.1.1, Solyc08g006860.2.1, Solyc02g090630.2.1, Solyc04g079220.1.1	GSVIVT01009549001, GSVIVT01009547001, GSVIVT01009548001, GSVIVT01009546001, GSVIVT01009551001, GSVIVT01007450001, GSVIVT01007451001, GSVIVT01007452001, GSVIVT01009531001, GSVIVT01009533001, GSVIVT01009537001, GSVIVT01009539001, GSVIVT01009545001, GSVIVT01009543001, GSVIVT01009544001, GSVIVT01022150001, GSVIVT01022149001, GSVIVT01022147001, GSVIVT01022152001	Cc037307.t1, Cc040077.t1, Cc047338.t1, Cc047341.t1, Cc032040.t1, Cc015955.t1	Potri.014G034000.1, Potri.007G040400.1, Potri.014G033200.1, Potri.017G134200.1, Potri.014G033100.1, Potri.T143200.1, Potri.T095600.1, Potri.017G133800.1, Potri.002G128300.1, Potri.007G040300.1, Potri.007G042200.1, Potri.014G033600.1, Potri.004G084300.1, Potri.017G134000.1, Potri.014G033000.1, Potri.017G133900.1, Potri.014G033900.1, Potri.T095400.1, Potri.T096000.1, Potri.014G033500.1, Potri.T0958…	gene=LOC109180268, gene=LOC109170637, gene=LOC109146785, gene=LOC109153197, gene=LOC109153196, gene=LOC109153198, gene=LOC109163469, gene=LOC109193274, gene=LOC109146790, gene=LOC109180183, gene=LOC109146786, gene=LOC109193275, gene=LOC109146787, gene=LOC109146788, gene=LOC109158841, gene=LOC109188879, gene=LOC109172233, gene=LOC109172128	Dr11579, Dr11580, Dr12874, Dr12875, Dr12873
OG0000116	AHYPO_019208-RA, AHYPO_016470-RA, AHYPO_022747-RA, AHYPO_007106-RA, AHYPO_020827-RA, AHYPO_017169-RA, AHYPO_013093-RA, AHYPO_017986-RA	AT1G40087.1	DCAR_001756		LOC_Os01g56260.1, LOC_Os02g03640.1, LOC_Os04g27250.1, LOC_Os01g51000.1, LOC_Os08g28010.1, LOC_Os02g33930.1, LOC_Os12g35950.1, LOC_Os05g11260.2, LOC_Os07g11150.3, LOC_Os02g46920.1, LOC_Os04g52040.1, LOC_Os04g52050.1	Sobic.003G086000.2.p, Sobic.006G012100.2.p, Sobic.003G171300.2.p, Sobic.001G271700.2.p, Sobic.006G210000.1.p, Sobic.009G091101.1.p, Sobic.002G220800.1.p		GSVIVT01024447001, GSVIVT01024448001, GSVIVT01019142001		Potri.004G223600.1	gene=LOC109149981, gene=LOC109172935, gene=LOC109146971	Dr18091, Dr25843, Dr14288, Dr06107, Dr13575, Dr12006, Dr19969, Dr19886, Dr09646, Dr18388, Dr02595, Dr17724, Dr15580, Dr09567, Dr17725, Dr00752, Dr11427, Dr13570, Dr18409, Dr18794, Dr06516, Dr04497, Dr04499, Dr17756, Dr11061, Dr02505, Dr02504, Dr19533, Dr23607, Dr20298, Dr12182, Dr06639, Dr11917, Dr15581, Dr19340, Dr13116, Dr15795, Dr17467, Dr15008, Dr09068, Dr04865, Dr22644, Dr00270, Dr22005, Dr2…
OG0000117	AHYPO_018357-RA, AHYPO_018358-RA		DCAR_018055, DCAR_001467, DCAR_005179, DCAR_001135, DCAR_016003, DCAR_010036, DCAR_029708, DCAR_010503, DCAR_015033, DCAR_029729, DCAR_023162, DCAR_032370, DCAR_001468, DCAR_017266, DCAR_005136, DCAR_025183, DCAR_009831, DCAR_024121, DCAR_024198, DCAR_031358, DCAR_029897, DCAR_016039, DCAR_001469, DCAR_031786, DCAR_005723, DCAR_031308, DCAR_017420, DCAR_005298, DCAR_031539, DCAR_005091, DCAR_0017…						Cc009484.t1, Cc036434.t1, Cc033956.t1, Cc036039.t1, Cc047022.t1, Cc004654.t1, Cc039774.t1, Cc022533.t1, Cc029369.t1, Cc018484.t1, Cc040439.t1, Cc018462.t1, Cc028979.t1, Cc040106.t1, Cc044481.t1, Cc043728.t1, Cc038205.t1, Cc036432.t1, Cc037010.t1, Cc019810.t1, Cc018513.t1, Cc011667.t1, Cc039523.t1, Cc032416.t1, Cc038924.t1, Cc040090.t1, Cc045919.t1, Cc035864.t1, Cc043109.t1		gene=LOC109186562, gene=LOC109162486, gene=LOC109177111, gene=LOC109154777, gene=LOC109171851, gene=LOC109157732, gene=LOC109193884, gene=LOC109189840, gene=LOC109159949, gene=LOC109146919, gene=LOC109168291, gene=LOC109174778, gene=LOC109153584, gene=LOC109146741, gene=LOC109159004, gene=LOC109163267, gene=LOC109185277, gene=LOC109172465, gene=LOC109168057, gene=LOC109188849, gene=LOC109189578, …
OG0000118									Cc034535.t1, Cc005473.t1, Cc045767.t1, Cc019655.t1, Cc015336.t1, Cc023758.t1, Cc045043.t1, Cc015950.t1, Cc013335.t1, Cc020241.t1, Cc046070.t1, Cc019272.t1, Cc033055.t1, Cc025365.t1, Cc046419.t1, Cc012590.t1, Cc019568.t1, Cc020639.t1, Cc017401.t1, Cc006495.t1, Cc031871.t1, Cc044539.t1, Cc012238.t1, Cc000067.t1, Cc028207.t1, Cc003153.t1, Cc027503.t1, Cc023511.t1, Cc027745.t1, Cc014620.t1, Cc041319.…
OG0000119	AHYPO_005522-RA, AHYPO_010986-RA, AHYPO_009945-RA, AHYPO_009941-RA, AHYPO_005519-RA, AHYPO_009943-RA, AHYPO_005518-RA, AHYPO_012970-RA, AHYPO_005520-RA, AHYPO_004824-RA, AHYPO_022058-RA, AHYPO_009330-RA, AHYPO_002226-RA, AHYPO_014889-RA, AHYPO_014888-RA	AT4G30290.1, AT5G57560.1, AT5G48070.1, AT5G57550.1, AT4G30280.1, AT5G57530.1, AT4G14130.1, AT4G25810.1, AT2G18800.1, AT3G23730.1, AT4G30270.1, AT5G57540.1	DCAR_013312, DCAR_013306, DCAR_013307, DCAR_017966, DCAR_014706, DCAR_013305, DCAR_013311, DCAR_013308	Migut.H02099.1.p, Migut.K00252.1.p, Migut.J00821.1.p, Migut.M00512.1.p, Migut.K00250.1.p, Migut.J01454.1.p, Migut.G00947.1.p, Migut.M00511.1.p, Migut.M00506.1.p, Migut.M00247.1.p, Migut.K00251.1.p, Migut.M00508.1.p, Migut.J01455.1.p, Migut.M00278.1.p, Migut.H02097.1.p	LOC_Os06g48200.1, LOC_Os06g48180.1, LOC_Os06g48160.1	Sobic.010G246600.1.p, Sobic.010G246400.1.p, Sobic.010G246700.1.p	Solyc03g093120.2.1, Solyc12g011030.1.1, Solyc07g056000.2.1, Solyc07g009380.2.1, Solyc05g046290.2.1, Solyc09g092520.2.1, Solyc12g098610.1.1, Solyc03g093110.2.1, Solyc03g093130.2.1, Solyc07g006860.2.1, Solyc07g006870.2.1, Solyc07g006850.1.1, Solyc12g017240.1.1, Solyc03g093080.2.1, Solyc07g055990.2.1	GSVIVT01029162001, GSVIVT01029161001, GSVIVT01029158001, GSVIVT01029160001, GSVIVT01021354001, GSVIVT01029171001, GSVIVT01031576001, GSVIVT01029165001, GSVIVT01029166001, GSVIVT01029163001, GSVIVT01029170001, GSVIVT01031593001, GSVIVT01031601001, GSVIVT01029175001, GSVIVT01029173001, GSVIVT01021359001	Cc024693.t1, Cc015644.t1, Cc001903.t1, Cc025230.t1, Cc023073.t1, Cc022869.t1, Cc015819.t1, Cc025362.t1, Cc022871.t1	Potri.002G060500.1, Potri.006G170000.1, Potri.005G201200.1, Potri.002G236200.1, Potri.014G146100.1, Potri.018G095200.1, Potri.013G005700.1, Potri.T180200.1, Potri.005G007200.1, Potri.002G060400.1, Potri.006G170100.1, Potri.006G169900.1, Potri.011G077300.1, Potri.006G071200.1, Potri.018G094900.1, Potri.018G095100.1, Potri.T112300.1, Potri.018G094800.1	gene=LOC109178399, gene=LOC109175198, gene=LOC109169928, gene=LOC109178408, gene=LOC109187681, gene=LOC109187680, gene=LOC109187684, gene=LOC109187688, gene=LOC109187679, gene=LOC109153783, gene=LOC109177294	Dr19657, Dr21914, Dr14923, Dr13401, Dr14924, Dr12998, Dr12995, Dr12149
OG0000120	AHYPO_020426-RA, AHYPO_015394-RA, AHYPO_019193-RA	AT2G24210.1, AT4G16730.1, AT3G25810.1, AT3G25830.1, AT4G16740.1, AT3G25820.1	DCAR_017536, DCAR_013295, DCAR_026972, DCAR_012537, DCAR_004091, DCAR_028138, DCAR_012536, DCAR_016021, DCAR_019208, DCAR_026971, DCAR_013297, DCAR_013298, DCAR_013294, DCAR_012538, DCAR_012966, DCAR_013293, DCAR_013310, DCAR_012963, DCAR_032119, DCAR_002080	Migut.B00554.1.p, Migut.M01257.1.p, Migut.I00337.1.p, Migut.M01251.1.p, Migut.A01036.1.p, Migut.B00553.1.p, Migut.M01253.1.p, Migut.N02330.1.p, Migut.M01255.1.p, Migut.M01259.1.p, Migut.B00555.1.p, Migut.F01129.1.p		Sobic.006G027500.2.p, Sobic.001G415100.1.p	Solyc01g105940.2.1, Solyc01g105860.2.1, Solyc01g105920.2.1, Solyc02g079840.1.1, Solyc02g079900.1.1, Solyc01g105960.2.1, Solyc01g105850.2.1, Solyc01g105870.2.1, Solyc01g105890.2.1, Solyc03g007730.1.1, Solyc02g079890.1.1, Solyc01g105880.2.1, Solyc00g154480.1.1, Solyc01g105950.2.1, Solyc01g105900.2.1	GSVIVT01036321001, GSVIVT01006642001, GSVIVT01030646001, GSVIVT01013518001, GSVIVT01013515001, GSVIVT01012363001, GSVIVT01013517001, GSVIVT01033458001, GSVIVT01030647001, GSVIVT01006639001, GSVIVT01000402001, GSVIVT01006399001, GSVIVT01006638001	Cc030501.t1, Cc020997.t1, Cc023185.t1, Cc046184.t1	Potri.007G118500.1, Potri.007G118600.1, Potri.011G031800.1, Potri.019G000500.1, Potri.T001000.1, Potri.019G046100.1, Potri.001G308300.1, Potri.001G308200.1, Potri.019G023000.1, Potri.019G022900.1, Potri.019G046200.1, Potri.019G016600.1, Potri.019G000700.1, Potri.T001300.1, Potri.T000500.1, Potri.T073000.1, Potri.T072900.1, Potri.T000300.1, Potri.019G000100.1, Potri.T000800.1, Potri.017G041700.1, …	gene=LOC109169704, gene=LOC109152419, gene=LOC109152423, gene=LOC109163396, gene=LOC109169825, gene=LOC109159985, gene=LOC109156239, gene=LOC109167313, gene=LOC109152202, gene=LOC109152420, gene=LOC109152421, gene=LOC109188031, gene=LOC109163416, gene=LOC109167045, gene=LOC109167046, gene=LOC109163393, gene=LOC109163391, gene=LOC109152425, gene=LOC109152424, gene=LOC109152422, gene=LOC109167314	Dr18093, Dr24142, Dr20698, Dr15829, Dr21068, Dr15827, Dr20696, Dr15819, Dr21063, Dr21067, Dr10437, Dr10435, Dr10436, Dr22007
OG0000121	AHYPO_009021-RA, AHYPO_009020-RA, AHYPO_009019-RA, AHYPO_009023-RA, AHYPO_008707-RA, AHYPO_009018-RA, AHYPO_022409-RA, AHYPO_001950-RA, AHYPO_009025-RA, AHYPO_009022-RA, AHYPO_009024-RA, AHYPO_009017-RA	AT5G59330.1, AT2G38530.1, AT3G08770.2, AT2G15050.1, AT5G01870.1, AT2G38540.1, AT2G18370.1, AT3G51590.1, AT5G59320.1, AT5G59310.1, AT3G51600.1	DCAR_020877, DCAR_015338, DCAR_015724, DCAR_023978, DCAR_015339, DCAR_015340	Migut.J00045.1.p, Migut.G01285.1.p, Migut.J00049.1.p, Migut.J00043.1.p, Migut.N01650.1.p, Migut.G01287.1.p, Migut.J00044.1.p, Migut.J00047.1.p, Migut.G01288.1.p, Migut.C00033.1.p, Migut.J00046.1.p, Migut.O00702.1.p	LOC_Os05g40010.1, LOC_Os12g02310.1, LOC_Os11g02389.1, LOC_Os01g60740.1, LOC_Os11g02400.1, LOC_Os06g34840.1, LOC_Os11g02350.1, LOC_Os12g02330.2, LOC_Os12g02320.1, LOC_Os12g02300.1, LOC_Os02g24720.1, LOC_Os11g02369.1, LOC_Os12g02340.1, LOC_Os01g12020.1, LOC_Os11g24070.1, LOC_Os08g03690.1	Sobic.010G159500.1.p, Sobic.008G030700.1.p, Sobic.007G029800.1.p, Sobic.005G012600.1.p, Sobic.003G016000.1.p, Sobic.008G030900.1.p, Sobic.003G338700.1.p, Sobic.008G030600.1.p	Solyc08g067530.1.1, Solyc06g005770.1.1, Solyc08g067520.1.1, Solyc10g075090.1.1, Solyc10g075110.1.1, Solyc10g076200.1.1, Solyc09g008500.1.1, Solyc08g067510.1.1, Solyc09g018010.2.1, Solyc01g081600.2.1, Solyc10g075100.1.1, Solyc10g075060.1.1, Solyc10g075150.1.1, Solyc10g075050.1.1, Solyc08g067500.1.1, Solyc06g065600.1.1, Solyc06g005780.1.1, Solyc10g075070.1.1, Solyc08g067550.1.1	GSVIVT01030190001, GSVIVT01006001001, GSVIVT01024563001	Cc046491.t1, Cc033446.t1, Cc007898.t1, Cc046484.t1, Cc027064.t1, Cc006776.t1, Cc034666.t1, Cc046489.t1, Cc033441.t1, Cc020681.t1, Cc004191.t1	Potri.004G086600.1, Potri.016G135500.1, Potri.001G232700.1, Potri.016G135800.1, Potri.009G025200.1, Potri.016G136000.1, Potri.006G108100.1, Potri.T132400.1, Potri.001G232900.1, Potri.016G135400.1, Potri.004G086500.1	gene=LOC109174515, gene=LOC109170986, gene=LOC109184313, gene=LOC109174408, gene=LOC109182307, gene=LOC109174537, gene=LOC109157763, gene=LOC109184318, gene=LOC109180974, gene=LOC109182406, gene=LOC109180972, gene=LOC109170938, gene=LOC109171004, gene=LOC109181864, gene=LOC109170937, gene=LOC109159146, gene=LOC109182306, gene=LOC109159147	Dr14952, Dr02361, Dr05122, Dr14953, Dr02360, Dr06287
OG0000122	AHYPO_017244-RA	AT3G52590.1, AT2G35635.1, AT1G53930.1, AT2G47110.1, AT1G55060.1, AT1G23410.1, AT4G05050.1, AT3G62250.1, AT2G36170.1, AT1G11980.1, AT1G31340.1	DCAR_006986, DCAR_020247	Migut.B01908.1.p, Migut.E01435.1.p, Migut.M01283.1.p, Migut.J00431.1.p, Migut.A00400.1.p, Migut.L01673.1.p, Migut.D00042.1.p, Migut.F00166.1.p, Migut.N00923.1.p, Migut.M01282.1.p, Migut.F01001.1.p, Migut.D00031.1.p, Migut.J00500.1.p	LOC_Os01g22490.1, LOC_Os01g45420.1, LOC_Os09g31031.1, LOC_Os05g06770.1, LOC_Os08g08700.1, LOC_Os07g30990.1, LOC_Os03g15370.1, LOC_Os08g08760.1, LOC_Os10g34990.1, LOC_Os09g27930.1, LOC_Os06g44080.1, LOC_Os03g13170.1, LOC_Os09g39500.1, LOC_Os01g45400.1, LOC_Os07g30640.1, LOC_Os09g25320.1, LOC_Os08g08790.1, LOC_Os09g31019.1, LOC_Os10g39590.1, LOC_Os05g38310.1	Sobic.001G430900.1.p, Sobic.010G210000.1.p, Sobic.003G152600.1.p, Sobic.006G224400.1.p, Sobic.010G040600.1.p, Sobic.009G091200.1.p, Sobic.009G054800.1.p, Sobic.002G292500.1.p, Sobic.002G204200.1.p, Sobic.007G049050.1.p, Sobic.010G225300.2.p, Sobic.002G309000.1.p, Sobic.002G178700.2.p, Sobic.001G267300.1.p, Sobic.001G444800.1.p, Sobic.001G208800.1.p, Sobic.002G308900.1.p, Sobic.002G244600.1.p, Sob…	Solyc08g083120.2.1, Solyc06g053210.2.1, Solyc01g096290.2.1, Solyc11g005640.1.1, Solyc10g005560.2.1, Solyc12g099030.1.1, Solyc08g008590.2.1, Solyc03g082570.2.1, Solyc11g005650.1.1, Solyc01g056940.2.1, Solyc12g098940.1.1	GSVIVT01028198001, GSVIVT01033876001, GSVIVT01001971001, GSVIVT01012906001, GSVIVT01038617001, GSVIVT01036803001, GSVIVT01022543001	Cc045538.t1, Cc001855.t1, Cc020013.t1, Cc029528.t1, Cc024220.t1, Cc029313.t1, Cc027832.t1, Cc044544.t1, Cc004984.t1, Cc044137.t1, Cc023369.t1, Cc022132.t1, Cc017685.t1, Cc044259.t1, Cc017684.t1, Cc004327.t1	Potri.005G012200.1, Potri.016G077200.1, Potri.002G190000.1, Potri.005G011700.1, Potri.012G024300.1, Potri.016G077000.1, Potri.015G007100.1, Potri.001G025300.1, Potri.011G026600.1, Potri.015G111500.1, Potri.014G115100.1, Potri.016G128000.1, Potri.005G198700.1, Potri.007G067500.1, Potri.004G194000.1, Potri.005G096700.1, Potri.012G114000.1, Potri.002G062500.1, Potri.016G088100.1	gene=LOC109165785, gene=LOC109178099, gene=LOC109157135, gene=LOC109175591, gene=LOC109159811, gene=LOC109193802, gene=LOC109189258, gene=LOC109193947	Dr15640, Dr01975
OG0000123	AHYPO_016629-RA, AHYPO_014885-RA, AHYPO_014886-RA	AT2G36380.1, AT1G15520.1, AT1G66950.1	DCAR_007546, DCAR_009143, DCAR_001031, DCAR_019012, DCAR_015856	Migut.I00817.1.p, Migut.L01766.1.p, Migut.D02340.1.p, Migut.I00823.1.p, Migut.F00897.1.p, Migut.A00290.1.p, Migut.L00261.1.p, Migut.O00647.1.p, Migut.E01461.1.p, Migut.F01640.1.p, Migut.L00262.1.p, Migut.E01462.1.p	LOC_Os01g42410.1, LOC_Os01g08260.1, LOC_Os01g42370.1, LOC_Os01g42380.1, LOC_Os09g16458.1, LOC_Os01g24010.1, LOC_Os02g21340.1, LOC_Os09g16290.1, LOC_Os02g11760.1, LOC_Os09g16380.1, LOC_Os07g33780.1, LOC_Os09g16330.2, LOC_Os11g37700.1, LOC_Os01g42350.1, LOC_Os08g29570.1	Sobic.003G216166.1.p, Sobic.004G254100.1.p, Sobic.002G174000.1.p, Sobic.010G196900.1.p, Sobic.002G321300.1.p, Sobic.003G216232.1.p, Sobic.003G216300.1.p, Sobic.003G215800.1.p, Sobic.002G203800.1.p, Sobic.004G087700.1.p, Sobic.005G183900.1.p, Sobic.001G000400.1.p, Sobic.003G215400.2.p, Sobic.003G215600.1.p, Sobic.004G087800.1.p, Sobic.003G216000.1.p, Sobic.003G215300.2.p	Solyc12g019640.1.1, Solyc08g067610.2.1, Solyc05g053590.2.1, Solyc05g053610.2.1, Solyc05g053600.2.1, Solyc11g007280.1.1, Solyc09g091660.2.1, Solyc12g019620.1.1, Solyc12g100190.1.1, Solyc05g055330.2.1, Solyc09g091670.2.1, Solyc05g053570.2.1, Solyc08g067620.2.1, Solyc11g067000.1.1, Solyc11g007300.1.1, Solyc11g007290.1.1, Solyc12g100180.1.1, Solyc12g098210.1.1	GSVIVT01036184001, GSVIVT01017204001, GSVIVT01035780001, GSVIVT01035784001, GSVIVT01035785001, GSVIVT01017201001, GSVIVT01031377001, GSVIVT01017202001, GSVIVT01034745001, GSVIVT01034741001, GSVIVT01017196001, GSVIVT01034748001, GSVIVT01034746001, GSVIVT01017198001, GSVIVT01033804001, GSVIVT01035786001, GSVIVT01017185001, GSVIVT01017184001, GSVIVT01017188001, GSVIVT01031378001, GSVIVT01017187001	Cc018772.t1, Cc029045.t1, Cc023941.t1, Cc008447.t1, Cc009935.t1, Cc009937.t1, Cc008451.t1, Cc022395.t1, Cc017785.t1, Cc010403.t1, Cc009934.t1, Cc008452.t1, Cc008448.t1, Cc009938.t1, Cc009936.t1	Potri.006G115000.1, Potri.001G048900.1, Potri.001G048700.1, Potri.006G248500.1, Potri.003G179000.1, Potri.018G032900.1, Potri.001G048800.1	gene=LOC109174658, gene=LOC109161968, gene=LOC109175783, gene=LOC109181948, gene=LOC109181947, gene=LOC109170946, gene=LOC109176871, gene=LOC109148229	Dr15459, Dr01562, Dr09521, Dr13089, Dr01563, Dr10242
OG0000124		AT3G21120.1, AT5G60560.1, AT3G24580.1, AT4G04690.1, AT3G08750.1, AT3G18900.2, AT5G36820.1, AT4G33290.1, AT3G18340.1, AT1G47390.1, AT3G16580.1, AT2G07140.1, AT4G05080.1, AT3G22421.1, AT3G23633.1, AT3G17320.1, AT3G20710.1, AT3G18120.1, AT3G04250.1, AT3G17480.1, AT3G13820.1, AT5G36190.1, AT1G24800.1, AT3G25460.1, AT5G51000.1, AT3G59610.1, AT2G27520.1, AT3G23685.1, AT5G37040.1, AT3G17710.1, AT3G22650…
OG0000125	AHYPO_006297-RA, AHYPO_014489-RA, AHYPO_009217-RA, AHYPO_013655-RA, AHYPO_006496-RA, AHYPO_013395-RA, AHYPO_020162-RA, AHYPO_012195-RA, AHYPO_020354-RA, AHYPO_020353-RA, AHYPO_001052-RA, AHYPO_019092-RA, AHYPO_019090-RA, AHYPO_001829-RA, AHYPO_001053-RA, AHYPO_003649-RA, AHYPO_013654-RA, AHYPO_013653-RA, AHYPO_013394-RA, AHYPO_002202-RA, AHYPO_013392-RA, AHYPO_006296-RA, AHYPO_000371-RA, AHYPO_01…	AT1G70860.2, AT1G70890.1, AT5G28010.1, AT1G70850.1, AT1G35260.1, AT1G24000.1, AT1G70870.1, AT1G23910.1, AT1G24020.1, AT5G28000.1, AT1G23130.1, AT1G70840.1, AT1G70880.1, AT1G35310.1, AT1G70830.1	DCAR_031085, DCAR_007308	Migut.O00866.1.p, Migut.K00488.1.p, Migut.L00348.1.p, Migut.L00351.1.p, Migut.L00402.1.p, Migut.L00601.1.p, Migut.E00440.1.p, Migut.J01129.1.p, Migut.L00911.1.p, Migut.L01436.1.p, Migut.D02072.1.p, Migut.L00544.1.p, Migut.K00486.1.p, Migut.O00660.1.p, Migut.L00347.1.p, Migut.D02073.1.p, Migut.L00350.1.p, Migut.L00349.1.p	LOC_Os04g39150.1	Sobic.006G111100.1.p	Solyc04g005700.2.1, Solyc09g014550.2.1, Solyc05g046220.1.1, Solyc09g005410.1.1, Solyc10g048030.1.1, Solyc01g081130.2.1, Solyc05g046140.2.1, Solyc05g046150.2.1, Solyc00g060810.2.1, Solyc05g046230.1.1, Solyc09g014540.1.1, Solyc07g008710.2.1, Solyc05g046170.1.1, Solyc04g007760.2.1, Solyc04g007680.2.1, Solyc04g007780.2.1, Solyc09g014530.2.1, Solyc05g046160.1.1, Solyc05g046210.1.1, Solyc04g007770.2.1,…	GSVIVT01020183001, GSVIVT01011733001, GSVIVT01011730001, GSVIVT01011729001, GSVIVT01011728001, GSVIVT01011726001, GSVIVT01011719001, GSVIVT01011718001, GSVIVT01011724001, GSVIVT01011716001	Cc018043.t1, Cc012750.t1, Cc007689.t1, Cc045229.t1, Cc010290.t1	Potri.008G131100.1, Potri.004G051500.1, Potri.004G020000.1, Potri.017G051100.1, Potri.017G051200.1, Potri.010G096000.1, Potri.010G111000.1	gene=LOC109156760, gene=LOC109156715, gene=LOC109163314, gene=LOC109163315, gene=LOC109156922, gene=LOC109156709, gene=LOC109161077, gene=LOC109160948, gene=LOC109156921, gene=LOC109156714, gene=LOC109156766, gene=LOC109182508, gene=LOC109156924
OG0000126									Cc001778.t1, Cc012578.t1, Cc011749.t1, Cc004837.t1, Cc016692.t1, Cc027680.t1, Cc038649.t1, Cc029351.t1, Cc034342.t1, Cc041652.t1, Cc028315.t1, Cc019726.t1, Cc031004.t1, Cc043283.t1, Cc017283.t1, Cc019182.t1, Cc035115.t1, Cc013069.t1, Cc020745.t1, Cc007965.t1, Cc038809.t1, Cc017433.t1, Cc001835.t1, Cc031731.t1, Cc013640.t1, Cc039664.t1, Cc035080.t1, Cc008070.t1, Cc045429.t1, Cc021964.t1, Cc027419.…			Dr12858
OG0000127	AHYPO_017501-RA, AHYPO_006076-RA, AHYPO_019612-RA, AHYPO_000769-RA, AHYPO_003978-RA, AHYPO_006491-RA, AHYPO_020838-RA	AT3G48700.1, AT1G49660.1, AT3G48690.1, AT1G49640.1, AT2G03550.1, AT1G19190.1, AT1G49650.1, AT1G47480.1	DCAR_022038, DCAR_022036, DCAR_022042, DCAR_019470, DCAR_020936	Migut.N02698.1.p, Migut.B00320.1.p, Migut.B00322.1.p, Migut.N00212.1.p, Migut.B00324.1.p, Migut.B00321.1.p, Migut.B00323.1.p, Migut.B00325.1.p, Migut.N01196.1.p, Migut.C00598.1.p	LOC_Os06g11130.1, LOC_Os09g28750.1, LOC_Os09g28720.1, LOC_Os08g37060.1, LOC_Os09g28660.1, LOC_Os09g28640.1, LOC_Os09g28620.1, LOC_Os09g28630.1, LOC_Os06g11090.1, LOC_Os09g28280.1, LOC_Os09g28650.1, LOC_Os09g28230.1	Sobic.002G227700.3.p, Sobic.010G102700.1.p, Sobic.002G228100.1.p, Sobic.002G228600.1.p, Sobic.002G227800.1.p, Sobic.009G098200.1.p, Sobic.008G127000.3.p, Sobic.002G228500.1.p, Sobic.002G224900.1.p, Sobic.010G083100.1.p, Sobic.010G083300.1.p, Sobic.010G083400.1.p, Sobic.007G157900.1.p, Sobic.002G228000.1.p, Sobic.002G224800.1.p	Solyc06g054300.1.1, Solyc09g075710.1.1, Solyc01g108560.2.1, Solyc01g108570.2.1, Solyc05g051660.1.1, Solyc09g075690.1.1, Solyc01g108540.2.1, Solyc01g108530.2.1, Solyc10g050880.1.1, Solyc01g108580.2.1, Solyc09g075700.1.1, Solyc09g075680.1.1, Solyc09g075670.1.1, Solyc04g079190.2.1, Solyc01g108520.1.1	GSVIVT01031770001, GSVIVT01017924001, GSVIVT01031769001, GSVIVT01031772001, GSVIVT01009528001	Cc001709.t1, Cc009641.t1, Cc025366.t1, Cc010047.t1, Cc023825.t1, Cc027107.t1, Cc001708.t1, Cc003078.t1, Cc025234.t1, Cc025364.t1, Cc025233.t1	Potri.009G105000.1, Potri.009G104100.1, Potri.009G104600.1, Potri.004G142900.1, Potri.014G032600.1, Potri.009G105100.1, Potri.004G143200.1, Potri.009G103800.1, Potri.014G032800.1, Potri.004G143100.1, Potri.014G032700.1, Potri.009G104900.1, Potri.009G104400.1, Potri.009G104000.1, Potri.004G142400.1, Potri.009G104300.1	gene=LOC109155425, gene=LOC109161834, gene=LOC109170638, gene=LOC109164856, gene=LOC109161333, gene=LOC109148650, gene=LOC109146870, gene=LOC109165609, gene=LOC109165606, gene=LOC109165605, gene=LOC109161334, gene=LOC109155564, gene=LOC109161331, gene=LOC109165607	Dr11567, Dr11571, Dr11572, Dr11573, Dr11574, Dr11568, Dr11566, Dr03765, Dr11576, Dr12857
OG0000128	AHYPO_003772-RA, AHYPO_007032-RA, AHYPO_018184-RA, AHYPO_010984-RA, AHYPO_017728-RA	AT2G32250.1, AT4G38180.1, AT1G76320.1, AT4G15090.1, AT2G27110.1, AT4G38170.1, AT3G22170.1, AT4G19990.2	DCAR_003588, DCAR_004548, DCAR_031927, DCAR_014362	Migut.G01330.1.p, Migut.M01996.1.p, Migut.L00605.1.p, Migut.I01028.1.p, Migut.H01195.1.p, Migut.M00094.1.p, Migut.N02416.1.p, Migut.G01329.1.p, Migut.N01873.1.p, Migut.J00594.1.p, Migut.B01126.1.p, Migut.D02326.1.p, Migut.H01263.1.p, Migut.O00582.1.p	LOC_Os09g11870.1, LOC_Os06g42420.1, LOC_Os06g39680.1, LOC_Os07g32110.1, LOC_Os03g50900.1, LOC_Os02g29640.1, LOC_Os01g63030.1, LOC_Os05g37540.1, LOC_Os05g39480.1, LOC_Os02g40950.1, LOC_Os08g06930.1, LOC_Os12g12380.1, LOC_Os04g28580.1, LOC_Os03g42970.1, LOC_Os11g17430.1, LOC_Os03g45300.1, LOC_Os01g33540.1, LOC_Os09g23230.1, LOC_Os01g19050.1, LOC_Os04g25100.1, LOC_Os04g54880.1	Sobic.006G235650.1.p, Sobic.007G054400.1.p, Sobic.001G149000.2.p, Sobic.010G181200.1.p, Sobic.008G016300.1.p	Solyc07g043270.2.1, Solyc05g041350.1.1, Solyc01g110070.1.1, Solyc07g042610.1.1, Solyc01g096850.2.1, Solyc07g008700.2.1, Solyc06g073670.2.1, Solyc01g066650.1.1, Solyc08g060840.1.1, Solyc03g083920.1.1, Solyc03g121630.2.1, Solyc07g043260.2.1, Solyc02g074610.1.1, Solyc01g112320.2.1, Solyc02g068550.1.1, Solyc02g084470.1.1	GSVIVT01015829001, GSVIVT01013441001, GSVIVT01027346001, GSVIVT01011502001, GSVIVT01037455001, GSVIVT01029436001, GSVIVT01023847001, GSVIVT01015826001, GSVIVT01025859001	Cc010115.t1, Cc027815.t1, Cc027657.t1, Cc044240.t1, Cc031203.t1, Cc007526.t1, Cc021667.t1, Cc007732.t1, Cc026200.t1, Cc007451.t1, Cc023375.t1	Potri.016G018100.1, Potri.004G196300.1, Potri.003G219100.1, Potri.009G158400.1, Potri.005G257600.1, Potri.004G209000.1, Potri.009G170100.1, Potri.006G020600.1, Potri.010G247300.1, Potri.016G018200.1, Potri.017G091000.1, Potri.004G209100.1, Potri.006G020700.1, Potri.003G110300.1, Potri.011G145800.1, Potri.016G018300.1, Potri.003G207100.1, Potri.008G011800.1	gene=LOC109147207, gene=LOC109149703, gene=LOC109174063, gene=LOC109179804, gene=LOC109157376, gene=LOC109187972, gene=LOC109188396, gene=LOC109172642, gene=LOC109191633, gene=LOC109147576, gene=LOC109157156, gene=LOC109187421, gene=LOC109189707, gene=LOC109154220	Dr03473, Dr00007, Dr00016
OG0000129		AT1G42710.1, AT3G29763.1, AT3G29450.1, AT3G31402.1, AT3G29765.1, AT1G41920.1, AT4G09660.1, AT1G19260.1, AT2G06541.1		Migut.O00020.1.p	LOC_Os11g14270.1, LOC_Os06g36530.1, LOC_Os08g27290.1, LOC_Os11g27130.1, LOC_Os02g13930.1, LOC_Os06g02090.1, LOC_Os04g18540.1, LOC_Os07g28150.1, LOC_Os08g07550.1, LOC_Os11g14280.1, LOC_Os05g14500.1, LOC_Os06g11830.1, LOC_Os08g34830.1, LOC_Os01g36064.1, LOC_Os08g07950.1, LOC_Os05g10640.1, LOC_Os04g12190.1, LOC_Os08g24480.1, LOC_Os02g27100.1, LOC_Os02g26460.1, LOC_Os11g39200.1, LOC_Os11g28740.1, LOC…	Sobic.005G126501.1.p, Sobic.001G365332.1.p, Sobic.003G186350.1.p, Sobic.K044405.1.p, Sobic.002G225500.1.p, Sobic.004G133201.1.p	Solyc03g063670.1.1, Solyc07g008960.1.1, Solyc06g005830.1.1, Solyc12g039150.1.1, Solyc08g029060.1.1, Solyc03g096320.1.1, Solyc00g016480.1.1, Solyc05g045690.1.1, Solyc11g045280.1.1, Solyc08g059810.1.1, Solyc03g077870.1.1, Solyc07g040760.1.1, Solyc07g047810.1.1, Solyc10g045680.1.1, Solyc01g021710.1.1, Solyc03g077880.1.1, Solyc05g025640.1.1, Solyc09g064220.1.1, Solyc07g026690.1.1, Solyc10g017870.1.1,…		Cc036360.t1, Cc041397.t1, Cc003873.t1, Cc027315.t1, Cc024639.t1, Cc039769.t1, Cc011852.t1, Cc025922.t1, Cc038651.t1, Cc024161.t1, Cc000193.t1, Cc003300.t1	Potri.004G126400.1, Potri.016G111200.1, Potri.014G131500.1, Potri.004G210700.1	gene=LOC109146930, gene=LOC109157441, gene=LOC109172226, gene=LOC109181283, gene=LOC109188559, gene=LOC109183700, gene=LOC109158429, gene=LOC109167846, gene=LOC109183893, gene=LOC109152027, gene=LOC109172048, gene=LOC109187023, gene=LOC109168456, gene=LOC109178952, gene=LOC109169466, gene=LOC109159402, gene=LOC109174539, gene=LOC109176681, gene=LOC109158019, gene=LOC109175137, gene=LOC109157269, …
OG0000130	AHYPO_021484-RA	AT1G42190.1			ChrUn.fgenesh.mRNA.53, ChrSy.fgenesh.mRNA.34, ChrUn.fgenesh.mRNA.12, ChrUn.fgenesh.mRNA.82, ChrSy.fgenesh.mRNA.40, ChrSy.fgenesh.mRNA.57, ChrSy.fgenesh.mRNA.87, ChrSy.fgenesh.mRNA.61, ChrUn.fgenesh.mRNA.7, ChrUn.fgenesh.mRNA.51		Solyc12g082690.1.1, Solyc05g016480.1.1, Solyc08g022190.1.1, Solyc11g050910.1.1, Solyc09g050000.1.1, Solyc04g014660.1.1, Solyc11g030740.1.1, Solyc07g021690.1.1, Solyc08g016700.1.1, Solyc02g036490.1.1, Solyc01g015220.1.1, Solyc05g021380.1.1, Solyc04g050350.1.1, Solyc11g056570.1.1, Solyc10g045000.1.1, Solyc10g052630.1.1, Solyc11g017260.1.1, Solyc07g015770.1.1, Solyc01g049700.2.1, Solyc00g131710.1.1		Cc046894.t1, Cc011123.t1, Cc039713.t1, Cc003334.t1, Cc031266.t1, Cc015556.t1, Cc012561.t1, Cc020498.t1, Cc015329.t1, Cc035529.t1, Cc035028.t1, Cc026025.t1, Cc001916.t1, Cc029026.t1, Cc022296.t1, Cc038209.t1, Cc037874.t1, Cc038633.t1, Cc017086.t1, Cc039121.t1, Cc008475.t1, Cc002364.t1, Cc022635.t1, Cc018413.t1, Cc026793.t1, Cc001048.t1, Cc036681.t1, Cc038564.t1, Cc026326.t1, Cc029584.t1, Cc027591.…	Potri.002G232000.1	gene=LOC109190036, gene=LOC109178423, gene=LOC109155178, gene=LOC109188065, gene=LOC109152481, gene=LOC109166494, gene=LOC109192134, gene=LOC109189722, gene=LOC109167435, gene=LOC109166035, gene=LOC109174931, gene=LOC109150023, gene=LOC109168100, gene=LOC109146936, gene=LOC109185264, gene=LOC109159923, gene=LOC109192160, gene=LOC109179337, gene=LOC109152121, gene=LOC109174769, gene=LOC109191097, …	Dr25668
OG0000131	AHYPO_013838-RA, AHYPO_012543-RA, AHYPO_004049-RA, AHYPO_012544-RA, AHYPO_013839-RA	AT3G21760.1, AT1G07260.1, AT3G21800.1, AT2G29710.1, AT2G29750.1, AT3G21750.1, AT3G21790.1, AT4G15280.1, AT2G29730.1, AT3G21780.1, AT1G07250.1, AT4G15260.1, AT2G29740.1, AT1G07240.1	DCAR_021313, DCAR_009723, DCAR_019074, DCAR_021312, DCAR_021225, DCAR_019073, DCAR_019071	Migut.H01261.1.p, Migut.M00381.1.p, Migut.M00124.1.p, Migut.M00126.1.p, Migut.M00125.1.p, Migut.M00122.1.p	LOC_Os07g32010.1, LOC_Os07g32630.1, LOC_Os07g32020.1, LOC_Os07g31960.1, LOC_Os07g32060.1, LOC_Os07g37690.1, LOC_Os07g32620.1	Sobic.007G027301.1.p, Sobic.002G311501.1.p, Sobic.002G311700.1.p, Sobic.002G311601.1.p, Sobic.002G311400.1.p, Sobic.010G048600.1.p, Sobic.002G312000.1.p, Sobic.010G048500.1.p, Sobic.006G124100.2.p, Sobic.002G311900.1.p, Sobic.002G130200.1.p, Sobic.002G312100.1.p	Solyc07g043150.1.1, Solyc07g043060.1.1, Solyc07g043050.1.1, Solyc07g043100.1.1, Solyc07g043160.1.1, Solyc12g014010.1.1, Solyc07g043120.1.1, Solyc07g043110.1.1, Solyc09g098080.2.1, Solyc07g043170.2.1, Solyc02g081690.1.1	GSVIVT01036732001, GSVIVT01029680001, GSVIVT01015859001, GSVIVT01029671001	Cc008745.t1, Cc010021.t1, Cc009025.t1, Cc005961.t1, Cc047613.t1, Cc010022.t1, Cc047614.t1, Cc010020.t1, Cc009013.t1, Cc042082.t1, Cc047615.t1	Potri.006G007100.1, Potri.006G007300.1, Potri.016G014400.1, Potri.016G016100.1, Potri.006G007500.1, Potri.016G016200.1, Potri.016G016500.1, Potri.006G007200.1, Potri.006G007600.1, Potri.016G017300.1, Potri.016G016700.1, Potri.016G017100.1, Potri.016G016900.1, Potri.016G016600.1, Potri.009G044600.1, Potri.016G016800.1, Potri.T178700.1, Potri.016G017200.1, Potri.006G007400.1, Potri.016G016300.1, Po…	gene=LOC109170442, gene=LOC109170443, gene=LOC109187942, gene=LOC109187941, gene=LOC109187940, gene=LOC109187423, gene=LOC109170441, gene=LOC109187939, gene=LOC109161631, gene=LOC109161820, gene=LOC109150462, gene=LOC109161578, gene=LOC109157355, gene=LOC109173986, gene=LOC109170593, gene=LOC109165421, gene=LOC109183463, gene=LOC109161819
OG0000132			DCAR_031979		LOC_Os04g14970.1, LOC_Os02g17010.1, LOC_Os04g21970.1, LOC_Os08g23090.1, LOC_Os06g29520.1, LOC_Os09g16940.1, ChrUn.fgenesh.mRNA.37, LOC_Os01g24210.1, LOC_Os12g36360.1, LOC_Os03g29206.1, LOC_Os09g21890.1, LOC_Os12g26540.1, LOC_Os03g39040.1, LOC_Os10g42590.1, LOC_Os12g17110.1	Sobic.001G177700.1.p	Solyc05g042140.1.1, Solyc05g042130.1.1		Cc025787.t1, Cc020190.t1, Cc017937.t1, Cc014661.t1, Cc027365.t1, Cc029906.t1, Cc018048.t1, Cc021248.t1, Cc004196.t1, Cc031233.t1, Cc026006.t1, Cc041906.t1, Cc020084.t1, Cc015386.t1, Cc013027.t1, Cc035187.t1, Cc014494.t1, Cc027662.t1, Cc020038.t1, Cc029916.t1, Cc032495.t1, Cc035958.t1, Cc020083.t1, Cc041742.t1, Cc021053.t1, Cc037694.t1, Cc032165.t1, Cc025242.t1, Cc040572.t1, Cc002387.t1	Potri.001G371100.1, Potri.017G080600.1, Potri.018G044500.1, Potri.018G060200.1, Potri.002G209100.1, Potri.004G119900.1, Potri.007G067400.1, Potri.015G068000.1, Potri.015G066800.1, Potri.018G044600.1, Potri.014G196000.1, Potri.001G264200.1, Potri.015G070400.1, Potri.015G002700.1, Potri.003G010100.1	gene=LOC109154144, gene=LOC109193517, gene=LOC109166025, gene=LOC109162344, gene=LOC109147822, gene=LOC109156728, gene=LOC109153625, gene=LOC109192303, gene=LOC109187064, gene=LOC109173682, gene=LOC109157771, gene=LOC109190919, gene=LOC109187361, gene=LOC109174719, gene=LOC109192645, gene=LOC109172012, gene=LOC109146701, gene=LOC109151192, gene=LOC109157261, gene=LOC109181266, gene=LOC109191131, …
OG0000133		AT3G60710.1			LOC_Os10g03780.1, LOC_Os08g09715.1, LOC_Os11g09460.1, LOC_Os11g10330.1, LOC_Os11g09418.1, LOC_Os11g09474.1, LOC_Os08g09740.1, LOC_Os06g36220.1, LOC_Os11g09478.1, LOC_Os10g03690.1, LOC_Os11g10340.1, LOC_Os04g35940.1, LOC_Os10g03930.1, LOC_Os10g03900.1, LOC_Os08g18000.1, LOC_Os11g09670.1, LOC_Os11g10250.1, LOC_Os10g03660.1, LOC_Os08g09730.1, LOC_Os08g09710.1, LOC_Os11g09510.1, LOC_Os04g36010.1, LOC…	Sobic.009G105400.1.p, Sobic.005G110562.1.p, Sobic.005G178950.1.p, Sobic.005G019650.1.p, Sobic.005G078132.1.p, Sobic.007G072300.1.p, Sobic.005G052300.1.p, Sobic.007G072600.4.p, Sobic.005G078066.1.p, Sobic.006G088400.1.p, Sobic.006G088500.1.p, Sobic.005G154500.3.p, Sobic.001G277300.1.p, Sobic.002G083500.1.p, Sobic.007G072100.1.p, Sobic.005G074000.1.p, Sobic.005G078600.1.p, Sobic.010G090600.1.p, Sob…			Cc013758.t1, Cc026054.t1	Potri.001G337200.1, Potri.015G002000.1
OG0000134					LOC_Os05g17650.1, LOC_Os04g14630.1, LOC_Os07g13200.1, LOC_Os10g16470.1, LOC_Os04g07680.1, LOC_Os06g26040.1, LOC_Os05g49720.1, LOC_Os05g22660.1, LOC_Os04g03930.1, LOC_Os10g11970.1, LOC_Os03g38780.1, LOC_Os04g11290.1, LOC_Os11g27940.1, LOC_Os10g17620.1, LOC_Os09g13160.1, LOC_Os10g08130.1, LOC_Os07g14040.1, LOC_Os10g22000.1, LOC_Os10g17390.1, LOC_Os05g18830.1, LOC_Os09g22370.1, LOC_Os03g32560.1, LOC…	Sobic.003G006800.1.p
OG0000135	AHYPO_003956-RA, AHYPO_003422-RA, AHYPO_016265-RA, AHYPO_019338-RA, AHYPO_018007-RA, AHYPO_014599-RA	AT5G64790.1, AT5G18220.1, AT2G19440.1, AT5G20870.1, AT5G58090.1, AT1G64760.1, AT4G17180.1, AT3G04010.1, AT5G58480.1, AT3G24330.1, AT4G31140.1	DCAR_016865, DCAR_021635, DCAR_028540, DCAR_014359, DCAR_013692, DCAR_012277, DCAR_002252, DCAR_019884, DCAR_020447, DCAR_009672, DCAR_030963	Migut.A00465.1.p, Migut.K00464.1.p, Migut.N00768.1.p, Migut.L00091.1.p, Migut.H02448.1.p, Migut.L01606.1.p, Migut.K00004.1.p, Migut.J00868.1.p, Migut.M01467.1.p	LOC_Os06g39060.1, LOC_Os03g57880.1, LOC_Os11g36940.1, LOC_Os05g45860.1, LOC_Os03g27980.1, LOC_Os07g07340.1, LOC_Os09g09980.1, LOC_Os03g18520.1, LOC_Os02g04670.1, LOC_Os03g45390.1, LOC_Os08g12800.1, LOC_Os08g23720.1	Sobic.007G078800.1.p, Sobic.001G404000.1.p, Sobic.004G036800.1.p, Sobic.009G210900.1.p, Sobic.001G061900.1.p, Sobic.001G346200.1.p, Sobic.005G164000.1.p, Sobic.002G148900.2.p, Sobic.010G177600.1.p, Sobic.002G045800.1.p, Sobic.001G148300.1.p	Solyc04g015190.2.1, Solyc08g074390.2.1, Solyc03g058450.2.1, Solyc05g006210.2.1, Solyc07g017730.2.1, Solyc05g025500.2.1, Solyc12g019890.1.1, Solyc04g051590.2.1, Solyc11g012030.1.1, Solyc10g078510.1.1	GSVIVT01002584001, GSVIVT01034245001, GSVIVT01030073001, GSVIVT01014995001, GSVIVT01033384001	Cc028771.t1, Cc030082.t1, Cc008604.t1, Cc012187.t1, Cc028268.t1, Cc030137.t1, Cc010351.t1, Cc004484.t1, Cc002307.t1, Cc019728.t1, Cc008576.t1, Cc022684.t1, Cc014934.t1, Cc022357.t1, Cc004280.t1	Potri.019G032900.1, Potri.018G072300.1, Potri.013G059700.1, Potri.016G002800.1, Potri.006G280700.1, Potri.018G000900.1, Potri.006G216700.1, Potri.018G150400.1, Potri.007G078900.1, Potri.009G076500.1, Potri.006G080600.1, Potri.018G077000.1, Potri.006G002100.1	gene=LOC109163114, gene=LOC109187113, gene=LOC109172508, gene=LOC109182384, gene=LOC109158926, gene=LOC109186331, gene=LOC109178889, gene=LOC109186529, gene=LOC109191496, gene=LOC109156807, gene=LOC109158927, gene=LOC109174586, gene=LOC109187673	Dr21304, Dr14862, Dr20431, Dr03187, Dr11199, Dr21309, Dr04065
OG0000136	AHYPO_012743-RA, AHYPO_018504-RA, AHYPO_020658-RA, AHYPO_009524-RA, AHYPO_008908-RA, AHYPO_011013-RA, AHYPO_018502-RA, AHYPO_005707-RA, AHYPO_012321-RA, AHYPO_018505-RA	AT2G24840.1, AT4G36590.1, AT1G65360.1, AT1G01530.1, AT5G60440.1, AT2G34440.1, AT3G66656.1	DCAR_022542, DCAR_023232, DCAR_006829, DCAR_022541, DCAR_006798, DCAR_028214, DCAR_031122	Migut.I00404.1.p, Migut.B00480.1.p, Migut.N01120.1.p, Migut.B00479.1.p, Migut.B00708.1.p, Migut.B00482.1.p, Migut.N01504.1.p	LOC_Os09g02780.1, LOC_Os06g30830.1, LOC_Os12g21850.1, LOC_Os12g21880.1, LOC_Os01g74440.1, LOC_Os09g02830.1, LOC_Os06g30810.1, LOC_Os06g22760.1, LOC_Os05g23780.1	Sobic.007G090412.1.p, Sobic.K042700.1.p, Sobic.007G090421.1.p, Sobic.002G080500.1.p, Sobic.007G086100.1.p, Sobic.010G162300.1.p, Sobic.009G239000.1.p, Sobic.010G148400.1.p, Sobic.002G080700.1.p, Sobic.009G102200.2.p, Sobic.010G148100.1.p, Sobic.007G086200.1.p, Sobic.002G081000.1.p, Sobic.010G029200.1.p, Sobic.002G080600.1.p	Solyc01g106720.1.1, Solyc04g025090.1.1, Solyc04g064860.1.1, Solyc04g025070.1.1, Solyc04g025060.1.1, Solyc04g025030.1.1, Solyc01g106710.1.1, Solyc04g025050.1.1, Solyc04g047870.1.1, Solyc01g060300.1.1, Solyc01g106730.1.1, Solyc04g025080.1.1, Solyc01g060310.1.1, Solyc04g025110.1.1, Solyc01g106700.2.1	GSVIVT01037031001, GSVIVT01037034001, GSVIVT01037026001, GSVIVT01006592001, GSVIVT01010221001, GSVIVT01010218001, GSVIVT01021534001, GSVIVT01037022001, GSVIVT01037024001	Cc041657.t1, Cc012107.t1, Cc037651.t1, Cc047400.t1, Cc035681.t1, Cc012106.t1, Cc045706.t1, Cc034624.t1	Potri.T101600.1, Potri.T101400.1, Potri.016G118900.1, Potri.009G046100.1, Potri.017G040600.1, Potri.004G130900.1, Potri.007G113800.1, Potri.004G002400.1, Potri.007G114000.1, Potri.004G131100.1, Potri.009G084200.1, Potri.002G062000.1, Potri.008G041500.1, Potri.016G119000.1, Potri.017G039800.1, Potri.009G045900.1, Potri.017G047300.1, Potri.017G040700.1, Potri.009G084100.1	gene=LOC109172199, gene=LOC109161386, gene=LOC109190287, gene=LOC109161385, gene=LOC109154392, gene=LOC109165584, gene=LOC109190288, gene=LOC109166361, gene=LOC109184358, gene=LOC109184360, gene=LOC109177290, gene=LOC109165592	Dr15930
OG0000137	AHYPO_007502-RA, AHYPO_021991-RA, AHYPO_005453-RA, AHYPO_018934-RA, AHYPO_021947-RA, AHYPO_007496-RA, AHYPO_014615-RA, AHYPO_019442-RA, AHYPO_022834-RA, AHYPO_005348-RA, AHYPO_014614-RA	AT3G53730.1, AT1G07660.1, AT2G28740.1, AT3G45930.1, AT3G46320.1, AT5G59970.1, AT5G59690.1, AT1G07820.1	DCAR_005993, DCAR_005990, DCAR_014841, DCAR_018896, DCAR_005995, DCAR_015580, DCAR_014701, DCAR_017881, DCAR_027657, DCAR_005985, DCAR_027651, DCAR_018865	Migut.J00144.1.p, Migut.D02154.1.p, Migut.M01621.1.p, Migut.L02022.1.p, Migut.O00550.1.p, Migut.J00346.1.p, Migut.H01733.1.p, Migut.F00621.1.p, Migut.L01933.1.p, Migut.H01078.1.p	LOC_Os02g45940.1, LOC_Os05g38760.1, LOC_Os09g26340.1, LOC_Os03g02780.1, LOC_Os10g39410.1, LOC_Os05g38740.1, LOC_Os01g61920.1, LOC_Os05g39050.1, LOC_Os04g49420.1, LOC_Os09g38020.1, LOC_Os07g36500.1	Sobic.006G191800.1.p, Sobic.002G210500.1.p, Sobic.001G529400.1.p, Sobic.009G167500.1.p, Sobic.003G057100.1.p, Sobic.004G279601.1.p, Sobic.003G347900.1.p, Sobic.001G313200.1.p, Sobic.003G056600.1.p, Sobic.003G057366.1.p, Sobic.002G291066.1.p	Solyc06g075850.1.1, Solyc06g005420.1.1, Solyc11g072840.1.1, Solyc06g075930.1.1, Solyc06g005430.1.1, Solyc11g066160.1.1, Solyc04g011390.1.1, Solyc11g072860.1.1, Solyc06g075960.1.1, Solyc06g075830.1.1, Solyc05g054610.1.1, Solyc06g072240.1.1	GSVIVT01032631001, GSVIVT01025063001, GSVIVT01025005001, GSVIVT01016578001, GSVIVT01016576001, GSVIVT01016577001, GSVIVT01034208001	Cc017376.t1, Cc022269.t1, Cc013828.t1, Cc022268.t1, Cc017375.t1, Cc037991.t1, Cc005021.t1, Cc001096.t1, Cc005022.t1, Cc036601.t1, Cc013829.t1	Potri.007G012500.1, Potri.005G115300.1, Potri.006G168100.1, Potri.005G115600.1, Potri.018G092900.1, Potri.018G092700.1, Potri.008G047500.1, Potri.007G013500.1, Potri.010G214000.1, Potri.010G213900.1, Potri.018G093000.1, Potri.007G013300.1	gene=LOC109193165, gene=LOC109193175, gene=LOC109148089, gene=LOC109186988, gene=LOC109173925, gene=LOC109160511, gene=LOC109193166, gene=LOC109160579, gene=LOC109160578, gene=LOC109160572, gene=LOC109160573, gene=LOC109172580	Dr15788, Dr12743
OG0000138		AT5G35050.1	DCAR_029855				Solyc01g034060.1.1, Solyc05g015970.1.1, Solyc01g066930.1.1, Solyc01g015030.1.1, Solyc03g118730.1.1, Solyc08g061050.1.1, Solyc00g249200.1.1, Solyc05g026270.1.1, Solyc12g019270.1.1, Solyc11g065170.1.1, Solyc03g034210.1.1, Solyc12g040850.1.1, Solyc01g094710.1.1, Solyc10g045010.1.1, Solyc01g106550.1.1, Solyc11g012430.1.1, Solyc03g034340.1.1, Solyc06g051710.1.1, Solyc11g042590.1.1, Solyc01g058570.1.1,…	GSVIVT01029456001
OG0000139	AHYPO_007897-RA, AHYPO_001986-RA, AHYPO_004286-RA, AHYPO_001988-RA, AHYPO_007896-RA, AHYPO_001990-RA, AHYPO_007898-RA	AT3G25180.1, AT4G31950.1, AT4G31940.1, AT2G25160.1, AT4G31970.1	DCAR_010941, DCAR_001608, DCAR_000516	Migut.C00651.1.p, Migut.H00713.1.p, Migut.H00716.1.p, Migut.H00494.1.p, Migut.H00714.1.p, Migut.H00715.1.p			Solyc04g079680.2.1, Solyc04g079640.2.1, Solyc12g088970.1.1, Solyc09g059240.2.1, Solyc04g079660.2.1	GSVIVT01017588001, GSVIVT01017582001, GSVIVT01026457001, GSVIVT01017593001, GSVIVT01031869001, GSVIVT01031871001, GSVIVT01009607001, GSVIVT01009608001, GSVIVT01023303001, GSVIVT01004277001, GSVIVT01005088001, GSVIVT01009590001, GSVIVT01023302001, GSVIVT01031875001, GSVIVT01023295001, GSVIVT01031864001, GSVIVT01004276001, GSVIVT01031862001, GSVIVT01031860001, GSVIVT01031868001	Cc008625.t1, Cc008553.t1, Cc042068.t1	Potri.014G037400.1, Potri.014G037300.1, Potri.004G147600.1, Potri.014G037800.1, Potri.014G037900.1, Potri.016G007900.1, Potri.014G038200.1, Potri.009G108600.1, Potri.016G008500.1, Potri.014G037700.1, Potri.004G106600.1, Potri.014G037600.1, Potri.014G038000.1, Potri.014G037500.1, Potri.014G038100.1, Potri.001G334700.1, Potri.009G108800.1, Potri.013G125300.1, Potri.T156400.1	gene=LOC109152154, gene=LOC109169960, gene=LOC109152162, gene=LOC109152161, gene=LOC109173797, gene=LOC109146628, gene=LOC109168202, gene=LOC109152173, gene=LOC109175799, gene=LOC109152128, gene=LOC109152114, gene=LOC109152116, gene=LOC109180320, gene=LOC109152124, gene=LOC109176268, gene=LOC109169956, gene=LOC109152174, gene=LOC109175797, gene=LOC109180881, gene=LOC109152155, gene=LOC109180325, …	Dr05970, Dr05971, Dr05972, Dr05977, Dr05978, Dr05975, Dr05976, Dr10110, Dr10109
OG0000140	AHYPO_000297-RA, AHYPO_005129-RA, AHYPO_003558-RA, AHYPO_014198-RA, AHYPO_018558-RA, AHYPO_003703-RA, AHYPO_020232-RA, AHYPO_021162-RA, AHYPO_003148-RA, AHYPO_005130-RA, AHYPO_005128-RA, AHYPO_011138-RA, AHYPO_003054-RA, AHYPO_011266-RA, AHYPO_011268-RA, AHYPO_015514-RA, AHYPO_002634-RA, AHYPO_000047-RA, AHYPO_012692-RA, AHYPO_017136-RA, AHYPO_000296-RA, AHYPO_016624-RA, AHYPO_004345-RA	AT1G22130.1, AT1G77950.1, AT1G77980.1	DCAR_015920, DCAR_024670, DCAR_027244, DCAR_008840, DCAR_024671	Migut.K00994.1.p, Migut.K00996.1.p, Migut.C00517.1.p, Migut.K00964.1.p, Migut.L00101.1.p, Migut.K01032.1.p, Migut.H02389.1.p, Migut.I00364.1.p, Migut.K00965.1.p, Migut.K00984.1.p, Migut.H01397.1.p, Migut.K00961.1.p, Migut.H02390.1.p, Migut.K01001.1.p, Migut.G00778.1.p, Migut.K00960.1.p, Migut.N02839.1.p, Migut.K00957.1.p, Migut.C00785.1.p, Migut.O00478.1.p, Migut.K00968.1.p, Migut.K00963.1.p, Mig…	LOC_Os06g11970.1, LOC_Os01g69850.1, LOC_Os08g38590.1, LOC_Os06g23950.1, LOC_Os03g03100.1, LOC_Os06g01890.1, LOC_Os04g38770.1	Sobic.003G073700.2.p, Sobic.010G090200.2.p, Sobic.003G406800.1.p	Solyc12g087810.1.1, Solyc05g015720.1.1, Solyc04g076680.2.1, Solyc12g087830.1.1, Solyc06g033830.1.1, Solyc04g078300.2.1, Solyc05g015730.1.1, Solyc05g051830.2.1, Solyc10g017640.1.1, Solyc12g088080.1.1, Solyc00g179240.1.1, Solyc01g106170.2.1, Solyc06g035570.1.1, Solyc12g087820.1.1	GSVIVT01033067001, GSVIVT01019167001, GSVIVT01019180001, GSVIVT01014093001, GSVIVT01022182001, GSVIVT01009393001, GSVIVT01000175001, GSVIVT01010513001, GSVIVT01002442001, GSVIVT01008980001	Cc014546.t1, Cc044006.t1, Cc005679.t1	Potri.001G284300.1, Potri.007G050400.1, Potri.001G328600.1, Potri.007G087500.1, Potri.014G021000.1, Potri.002G109700.1, Potri.002G092300.1, Potri.003G169800.1, Potri.003G169900.1, Potri.001G328400.1, Potri.003G170000.1, Potri.005G150700.1, Potri.003G170200.1	gene=LOC109193428, gene=LOC109149356	Dr12480, Dr20789, Dr09779, Dr04321, Dr00707, Dr04319, Dr17461, Dr07436, Dr12410, Dr08789
OG0000141	AHYPO_015110-RA, AHYPO_003995-RA, AHYPO_011721-RA, AHYPO_011725-RA, AHYPO_011723-RA, AHYPO_016054-RA, AHYPO_016053-RA, AHYPO_011724-RA, AHYPO_011722-RA	AT2G23590.1, AT2G23550.1, AT2G23580.1, AT5G10300.1, AT3G50440.1, AT2G23600.1, AT2G23570.1, AT4G37140.1, AT2G23620.1, AT2G23610.1, AT4G37150.1, AT2G23560.1	DCAR_025695, DCAR_013038, DCAR_025694, DCAR_025692, DCAR_025696, DCAR_025693, DCAR_013039, DCAR_013040	Migut.H00481.1.p, Migut.H00476.1.p, Migut.H00478.1.p, Migut.H00480.1.p, Migut.H00482.1.p, Migut.K00832.1.p	LOC_Os01g37630.1, LOC_Os11g30030.1, LOC_Os01g70830.1, LOC_Os01g57770.1, LOC_Os01g25360.1, LOC_Os01g70850.1, LOC_Os05g30760.1, LOC_Os01g37650.1, LOC_Os11g30040.1, LOC_Os01g70840.1, LOC_Os05g30780.1, LOC_Os01g70860.1	Sobic.003G184900.1.p, Sobic.003G417100.2.p, Sobic.003G417350.1.p, Sobic.003G417200.1.p, Sobic.003G417000.1.p, Sobic.003G321000.1.p, Sobic.003G416900.1.p	Solyc07g054880.2.1, Solyc01g108780.2.1, Solyc03g044800.1.1, Solyc03g044820.2.1, Solyc01g108810.2.1, Solyc01g108680.2.1, Solyc03g044790.2.1, Solyc01g108740.2.1, Solyc03g044810.1.1, Solyc01g108820.1.1, Solyc07g054900.2.1, Solyc01g108750.2.1, Solyc01g108830.1.1, Solyc03g070380.2.1, Solyc02g065280.2.1, Solyc02g065240.2.1, Solyc02g065260.2.1, Solyc02g065250.1.1, Solyc09g014970.2.1, Solyc03g044740.2.1	GSVIVT01005061001, GSVIVT01005062001, GSVIVT01005064001, GSVIVT01005067001, GSVIVT01005065001, GSVIVT01005069001, GSVIVT01005068001, GSVIVT01031813001, GSVIVT01031817001, GSVIVT01031824001, GSVIVT01031833001, GSVIVT01031810001	Cc047330.t1	Potri.007G037100.1, Potri.005G133800.1, Potri.007G036900.1, Potri.005G133900.1, Potri.007G037200.1, Potri.007G037300.1, Potri.005G132200.1, Potri.007G037700.1, Potri.009G107300.1, Potri.005G133700.1, Potri.007G036700.1, Potri.011G082400.1, Potri.009G107200.1, Potri.007G037000.1, Potri.009G107500.1, Potri.007G036800.1, Potri.005G133600.1	gene=LOC109171724, gene=LOC109161995, gene=LOC109161998, gene=LOC109188998, gene=LOC109188802, gene=LOC109161997, gene=LOC109171783, gene=LOC109171784, gene=LOC109180322, gene=LOC109165732, gene=LOC109184699	Dr13955, Dr13954
OG0000142		AT3G29680.1, AT5G61160.1, AT3G29720.1, AT3G29635.1, AT3G29670.1, AT5G39090.1, AT3G29690.1, AT5G39050.1, AT1G03940.1, AT3G29636.1, AT1G03495.1, AT3G29590.1, AT5G39080.1	DCAR_021221, DCAR_021217, DCAR_021223, DCAR_021218, DCAR_021219, DCAR_007728, DCAR_030734, DCAR_021222, DCAR_009713	Migut.B01649.1.p, Migut.H00179.1.p, Migut.B01138.1.p, Migut.D01942.1.p, Migut.M00353.1.p, Migut.M00344.1.p, Migut.M00347.1.p, Migut.O00610.1.p, Migut.H01019.1.p, Migut.N03038.1.p, Migut.B01650.1.p, Migut.A01020.1.p, Migut.A01022.1.p, Migut.M00345.1.p, Migut.M00342.1.p, Migut.M00341.1.p, Migut.M00354.1.p, Migut.M00348.1.p, Migut.H01010.1.p, Migut.N03033.1.p, Migut.M00346.1.p, Migut.M00343.1.p, Mig…	LOC_Os07g23150.1, LOC_Os02g57480.1, LOC_Os02g28170.1	Sobic.004G348700.1.p, Sobic.004G328800.1.p, Sobic.002G139200.1.p	Solyc12g044660.1.1, Solyc10g008670.2.1, Solyc10g008680.1.1	GSVIVT01000472001, GSVIVT01000468001, GSVIVT01000464001, GSVIVT01000461001, GSVIVT01000469001	Cc020782.t1, Cc045331.t1, Cc020777.t1, Cc037361.t1, Cc009472.t1, Cc020776.t1, Cc020779.t1, Cc009471.t1, Cc029557.t1	Potri.001G395400.1, Potri.004G103200.1, Potri.004G110400.1, Potri.004G096200.1, Potri.009G063500.1, Potri.001G395900.1, Potri.004G109800.1, Potri.004G096100.1, Potri.001G455200.1, Potri.T019300.1, Potri.004G103300.1, Potri.004G120700.1, Potri.004G096400.1, Potri.T018800.1, Potri.T019400.1, Potri.001G395700.1, Potri.004G110700.1, Potri.010G208100.1, Potri.001G395600.1, Potri.004G096300.1, Potri.T0…	gene=LOC109179724, gene=LOC109156142, gene=LOC109155902, gene=LOC109155676, gene=LOC109179809, gene=LOC109179878, gene=LOC109156134, gene=LOC109155878, gene=LOC109155877, gene=LOC109156135, gene=LOC109179877	Dr08640, Dr15335, Dr15334, Dr15333, Dr15332, Dr16830, Dr05516, Dr05517
OG0000143	AHYPO_008897-RA, AHYPO_019881-RA, AHYPO_015314-RA, AHYPO_007152-RA, AHYPO_002556-RA, AHYPO_019879-RA, AHYPO_006147-RA, AHYPO_015071-RA, AHYPO_012294-RA, AHYPO_009269-RA, AHYPO_014741-RA, AHYPO_019789-RA, AHYPO_006148-RA	AT1G75780.1, AT4G20890.1, AT5G62700.1, AT5G12250.1, AT1G20010.1, AT2G29550.1, AT5G62690.1, AT5G23860.1, AT5G44340.1	DCAR_024042	Migut.J01630.1.p, Migut.N03164.1.p, Migut.E01104.1.p, Migut.H01316.1.p, Migut.C00841.1.p, Migut.F01114.1.p, Migut.K00148.1.p, Migut.A00770.1.p, Migut.N00904.1.p	LOC_Os05g34170.2, LOC_Os01g18050.1, LOC_Os01g59150.1, LOC_Os03g56810.1, LOC_Os03g01530.1, LOC_Os03g45920.1, LOC_Os06g46000.1, LOC_Os02g07060.1	Sobic.009G137600.1.p, Sobic.001G069800.1.p, Sobic.010G224900.1.p, Sobic.004G053300.1.p, Sobic.003G328800.1.p, Sobic.001G540900.1.p, Sobic.003G135400.2.p, Sobic.001G146000.1.p	Solyc12g089310.1.1, Solyc03g025730.2.1, Solyc10g086760.1.1, Solyc03g118760.2.1, Solyc04g081490.2.1, Solyc10g085020.1.1, Solyc06g005910.2.1, Solyc10g080940.1.1, Solyc06g076640.2.1, Solyc06g035970.2.1	GSVIVT01021707001, GSVIVT01025778001, GSVIVT01019758001, GSVIVT01008426001, GSVIVT01024825001, GSVIVT01019774001, GSVIVT01019775001, GSVIVT01028941001	Cc021702.t1, Cc031717.t1, Cc017672.t1, Cc018539.t1, Cc044150.t1, Cc036208.t1, Cc013409.t1, Cc014888.t1, Cc035126.t1, Cc036189.t1, Cc026160.t1, Cc017448.t1, Cc030705.t1	Potri.001G272700.1, Potri.016G109300.1, Potri.001G464400.1, Potri.012G047600.1, Potri.011G162500.1, Potri.006G035400.1, Potri.001G272800.1, Potri.015G038800.1, Potri.001G106100.1, Potri.003G125400.1, Potri.005G239900.1, Potri.009G067200.1, Potri.016G107300.1, Potri.009G040200.1, Potri.001G104600.1, Potri.006G095000.1, Potri.002G021800.1, Potri.003G126800.1, Potri.009G067100.1, Potri.016G033200.1,…	gene=LOC109149722, gene=LOC109189771, gene=LOC109194001, gene=LOC109170520, gene=LOC109165350, gene=LOC109159066, gene=LOC109153035, gene=LOC109163739, gene=LOC109173842, gene=LOC109161875	Dr19427, Dr14781, Dr08516, Dr02778, Dr02739, Dr08517
OG0000144	AHYPO_006602-RA, AHYPO_021072-RA, AHYPO_018978-RA, AHYPO_019510-RA, AHYPO_021782-RA, AHYPO_018975-RA, AHYPO_009999-RA, AHYPO_006991-RA, AHYPO_021777-RA, AHYPO_018980-RA, AHYPO_020982-RA, AHYPO_009995-RA	AT1G19390.1, AT1G16260.1, AT1G79680.1, AT1G16130.1, AT1G16160.1, AT4G31100.1, AT1G79670.1, AT1G16110.1, AT1G16120.1, AT1G16150.1, AT1G17910.1, AT1G16090.1, AT4G31110.1, AT1G69730.1	DCAR_028601, DCAR_015392, DCAR_015404	Migut.L00656.1.p, Migut.L00824.1.p, Migut.L00750.1.p, Migut.L00751.1.p, Migut.L00649.1.p, Migut.L00753.1.p, Migut.L00654.1.p, Migut.L00655.1.p, Migut.L00754.1.p, Migut.L00657.1.p, Migut.L00752.1.p, Migut.L00825.1.p	LOC_Os01g26300.1, LOC_Os08g27780.1, LOC_Os01g26210.1, LOC_Os04g21820.1, LOC_Os02g42160.1, LOC_Os09g30454.1, LOC_Os04g24290.1, ChrUn.fgenesh.mRNA.59	Sobic.007G214300.1.p, Sobic.007G002700.1.p, Sobic.004G211000.1.p	Solyc10g076550.1.1, Solyc02g068660.1.1, Solyc10g076540.1.1, Solyc10g076560.1.1, Solyc09g005190.1.1	GSVIVT01008212001, GSVIVT01008432001, GSVIVT01008209001	Cc015288.t1, Cc019862.t1, Cc019860.t1	Potri.003G186200.1, Potri.001G039200.1, Potri.001G040800.1, Potri.009G154300.1, Potri.014G148400.1, Potri.004G192600.1, Potri.019G104200.1, Potri.T080700.1, Potri.T080500.1, Potri.T132800.1, Potri.T080900.1, Potri.T132700.1, Potri.T132900.1, Potri.003G185800.1, Potri.003G185900.1, Potri.001G039300.1, Potri.001G039100.1, Potri.005G203400.1, Potri.004G192300.1, Potri.001G039800.1, Potri.001G038300.…	gene=LOC109152730, gene=LOC109153017, gene=LOC109152729, gene=LOC109152744, gene=LOC109152882, gene=LOC109153016, gene=LOC109153014, gene=LOC109153015, gene=LOC109153013, gene=LOC109153012, gene=LOC109152731, gene=LOC109193254
OG0000145		AT1G31090.1, AT1G59675.1, AT3G57580.1, AT1G70970.1, AT2G16450.1, AT1G31080.1, AT1G46984.1, AT1G55940.1, AT5G22791.2, AT1G30790.1, AT5G39540.1, AT5G18160.1, AT2G19630.1, AT2G40920.1, AT2G13630.1, AT1G32660.1, AT3G49440.1, AT1G60370.1, AT1G55070.1, AT1G31163.1, AT2G02890.1, AT1G46840.1, AT5G15670.1, AT1G47810.1, AT2G31470.1, AT5G62510.1, AT5G65850.1, AT4G11590.1, AT5G62860.1, AT5G52620.1, AT4G13060…	DCAR_012650							Potri.001G458400.1
OG0000146	AHYPO_001546-RA, AHYPO_014409-RA, AHYPO_011679-RA, AHYPO_003374-RA, AHYPO_015664-RA	AT3G42640.1, AT1G17260.1, AT5G57350.1, AT2G24520.1, AT2G07560.1, AT4G30190.2, AT1G80660.1, AT3G60330.1, AT5G62670.1, AT2G18960.1, AT3G47950.1	DCAR_006655, DCAR_017985, DCAR_014826, DCAR_027752, DCAR_001907, DCAR_020129, DCAR_005000, DCAR_021539, DCAR_009918, DCAR_016530, DCAR_025585, DCAR_025586, DCAR_026081, DCAR_014692, DCAR_020846, DCAR_025584	Migut.J01500.1.p, Migut.A01158.1.p, Migut.I00121.1.p, Migut.K00357.1.p, Migut.K00232.1.p, Migut.D01095.1.p, Migut.H00887.1.p, Migut.A00442.1.p, Migut.J01300.1.p	LOC_Os06g08310.1, LOC_Os05g25550.1, LOC_Os03g48310.1, LOC_Os03g08560.1, LOC_Os03g01120.1, LOC_Os07g09340.1, LOC_Os02g55400.1, LOC_Os12g44150.1, LOC_Os04g56160.1	Sobic.006G247100.1.p, Sobic.003G436400.1.p, Sobic.004G331500.1.p, Sobic.001G543900.1.p, Sobic.001G519300.1.p, Sobic.001G480700.1.p, Sobic.010G063700.2.p, Sobic.010G207800.1.p, Sobic.002G065000.1.p, Sobic.001G132400.1.p, Sobic.008G190500.1.p, Sobic.007G087700.1.p	Solyc06g071100.2.1, Solyc12g010360.1.1, Solyc08g078200.1.1, Solyc03g113400.2.1, Solyc07g017780.2.1, Solyc03g117150.2.1	GSVIVT01008074001, GSVIVT01001052001, GSVIVT01029244001, GSVIVT01032599001, GSVIVT01016652001, GSVIVT01035525001, GSVIVT01016862001, GSVIVT01018265001, GSVIVT01019734001	Cc021302.t1, Cc029447.t1, Cc024480.t1, Cc015361.t1, Cc012312.t1, Cc021462.t1, Cc021465.t1, Cc003766.t1, Cc015726.t1, Cc046241.t1	Potri.014G046300.1, Potri.012G071600.1, Potri.001G048300.1, Potri.003G080500.1, Potri.018G006000.1, Potri.015G066000.1, Potri.006G165900.1, Potri.006G005900.1, Potri.018G090300.1, Potri.018G112400.1, Potri.003G179800.1, Potri.006G275000.1, Potri.001G161400.1, Potri.006G188600.1	gene=LOC109163167, gene=LOC109191140, gene=LOC109190520, gene=LOC109191798, gene=LOC109164668, gene=LOC109185305, gene=LOC109149539, gene=LOC109177421, gene=LOC109173131, gene=LOC109191704, gene=LOC109180790	Dr17303, Dr03385, Dr03553
OG0000147	AHYPO_000758-RA, AHYPO_020078-RA, AHYPO_000757-RA, AHYPO_022110-RA	AT1G06620.1, AT1G04350.1, AT2G25450.1, AT5G59530.1, AT1G04380.1, AT5G43450.1, AT5G59540.1, AT1G03410.1, AT1G06640.1, AT2G30840.1, AT5G43440.1, AT1G06650.2, AT1G06645.1, AT3G61400.1, AT2G30830.1	DCAR_024239, DCAR_027298, DCAR_024241, DCAR_002334, DCAR_002332, DCAR_030794, DCAR_027303, DCAR_002333, DCAR_024240	Migut.N01496.1.p, Migut.G00462.1.p, Migut.O00881.1.p, Migut.N00258.1.p, Migut.G00459.1.p, Migut.N00257.1.p, Migut.G00470.1.p, Migut.G00467.1.p, Migut.G00458.1.p, Migut.G00465.1.p, Migut.G00471.1.p	LOC_Os08g30210.1, LOC_Os08g30100.1, LOC_Os08g30080.1, LOC_Os03g48430.1, LOC_Os08g30150.1, LOC_Os04g10350.1	Sobic.006G028900.1.p, Sobic.006G028400.1.p, Sobic.006G028500.1.p, Sobic.005G102200.1.p, Sobic.008G112000.1.p, Sobic.010G079700.1.p, Sobic.006G028300.1.p	Solyc12g006380.1.1, Solyc09g089790.2.1, Solyc09g010000.2.1, Solyc09g010040.1.1, Solyc09g089680.2.1, Solyc09g089740.2.1, Solyc09g089810.1.1, Solyc09g089730.2.1, Solyc04g009860.2.1, Solyc09g089780.2.1, Solyc04g009850.2.1, Solyc09g089700.2.1, Solyc09g089580.2.1, Solyc09g010020.2.1, Solyc09g089690.2.1, Solyc09g089770.2.1, Solyc09g089830.2.1, Solyc09g089820.1.1, Solyc03g095900.2.1, Solyc09g089720.1.1,…	GSVIVT01027759001, GSVIVT01027751001, GSVIVT01027749001, GSVIVT01027754001, GSVIVT01004406001, GSVIVT01027739001, GSVIVT01027741001, GSVIVT01027734001, GSVIVT01027750001, GSVIVT01027744001, GSVIVT01027746001	Cc029158.t1, Cc029155.t1, Cc002109.t1, Cc002110.t1, Cc002111.t1	Potri.013G045000.1, Potri.010G073200.1, Potri.011G156200.1, Potri.010G073100.1, Potri.008G165400.1, Potri.010G073300.1	gene=LOC109175698, gene=LOC109185539, gene=LOC109175701, gene=LOC109175702, gene=LOC109175700, gene=LOC109185892, gene=LOC109189596, gene=LOC109175704, gene=LOC109175699, gene=LOC109189524, gene=LOC109189566, gene=LOC109175697, gene=LOC109189567	Dr19978, Dr16836, Dr16840, Dr19973, Dr16833
OG0000148	AHYPO_004494-RA, AHYPO_004493-RA, AHYPO_019802-RA, AHYPO_011255-RA, AHYPO_003857-RA, AHYPO_019252-RA, AHYPO_012557-RA, AHYPO_003127-RA, AHYPO_007935-RA	AT4G40040.1, AT5G10390.1, AT3G27360.1, AT5G10980.1, AT4G40030.2, AT5G65350.1, AT5G65360.1, AT1G75600.1, AT1G09200.1, AT5G10400.1	DCAR_006578, DCAR_003470, DCAR_002043	Migut.H02337.1.p, Migut.D00565.1.p, Migut.H01463.1.p, Migut.B00489.1.p, Migut.N01116.1.p, Migut.H02334.1.p, Migut.N02299.1.p, Migut.B00496.1.p	LOC_Os03g27310.2, LOC_Os02g25940.1, LOC_Os05g36280.1, LOC_Os06g06460.1, LOC_Os12g22680.1, LOC_Os06g06480.1, LOC_Os04g34240.1, LOC_Os01g64640.1, LOC_Os06g06510.1, LOC_Os12g22650.1, LOC_Os02g25910.1, LOC_Os06g04030.1, LOC_Os11g05730.1	Sobic.006G081800.1.p, Sobic.010G047200.1.p, Sobic.004G170500.2.p, Sobic.010G047100.1.p, Sobic.004G188000.2.p, Sobic.006G100600.1.p, Sobic.006G076400.1.p	Solyc04g081150.2.1, Solyc11g010230.1.1, Solyc01g073970.2.1, Solyc10g008910.1.1, Solyc01g074000.2.1, Solyc04g074580.1.1, Solyc01g086820.2.1, Solyc01g080600.2.1, Solyc02g077480.1.1, Solyc05g051500.2.1, Solyc12g056540.1.1, Solyc01g086800.2.1, Solyc01g079110.2.1	GSVIVT01018808001, GSVIVT01003423001, GSVIVT01006535001, GSVIVT01009838001	Cc016492.t1, Cc011860.t1, Cc000874.t1, Cc035792.t1, Cc016481.t1, Cc021723.t1, Cc026141.t1, Cc000886.t1, Cc016647.t1, Cc000875.t1, Cc032299.t1, Cc016493.t1, Cc032185.t1, Cc025152.t1, Cc000608.t1, Cc014584.t1, Cc009252.t1, Cc035247.t1, Cc014585.t1	Potri.002G026800.1, Potri.005G233900.1, Potri.003G210100.1, Potri.007G014300.1, Potri.002G028800.1, Potri.005G235700.1, Potri.014G096900.1, Potri.003G207700.1, Potri.005G072300.1, Potri.001G016900.1, Potri.002G100200.1, Potri.003G209800.1, Potri.007G096700.1	gene=LOC109167707, gene=LOC109191550, gene=LOC109152909, gene=LOC109149372, gene=LOC109181490, gene=LOC109164583, gene=LOC109193440, gene=LOC109170052, gene=LOC109174286, gene=LOC109174287, gene=LOC109164802	Dr12764, Dr03821, Dr19017, Dr12763
OG0000149	AHYPO_013271-RA, AHYPO_018443-RA, AHYPO_016091-RA, AHYPO_008973-RA, AHYPO_005796-RA, AHYPO_000941-RA	AT1G08070.1, AT3G62890.1, AT5G48910.1, AT5G06540.1, AT3G46790.1, AT4G21065.1, AT5G66520.1	DCAR_001793, DCAR_006192, DCAR_002229, DCAR_017708, DCAR_017834, DCAR_007423, DCAR_006705	Migut.B00828.1.p, Migut.N00112.1.p, Migut.F00530.1.p, Migut.F00870.1.p, Migut.I00204.1.p, Migut.B00947.1.p, Migut.K00122.1.p, Migut.D00872.1.p	LOC_Os01g62910.1, LOC_Os09g39970.1, LOC_Os02g34700.1, LOC_Os07g46770.1, LOC_Os07g44299.1, LOC_Os07g05560.1, LOC_Os03g38580.1	Sobic.002G235600.1.p, Sobic.003G356100.1.p, Sobic.001G520700.1.p, Sobic.004G174800.2.p, Sobic.002G390200.2.p, Sobic.006G122100.2.p, Sobic.001G436600.3.p, Sobic.002G034400.1.p	Solyc12g096510.1.1, Solyc01g104090.2.1, Solyc07g065730.1.1, Solyc11g008940.1.1, Solyc08g023640.1.1, Solyc09g010070.1.1, Solyc03g093630.1.1, Solyc09g075170.1.1	GSVIVT01028022001, GSVIVT01024588001, GSVIVT01031251001, GSVIVT01025337001, GSVIVT01022516001, GSVIVT01024870001, GSVIVT01035319001, GSVIVT01010223001, GSVIVT01027525001, GSVIVT01036943001, GSVIVT01036142001, GSVIVT01015466001, GSVIVT01033190001, GSVIVT01033872001, GSVIVT01016592001, GSVIVT01017075001, GSVIVT01026283001, GSVIVT01033654001, GSVIVT01014727001, GSVIVT01022894001, GSVIVT01030054001	Cc030666.t1, Cc020261.t1, Cc002677.t1, Cc029987.t1, Cc026581.t1, Cc018210.t1, Cc008611.t1	Potri.016G065500.1, Potri.018G040100.1, Potri.016G077700.1, Potri.014G191200.1, Potri.018G073700.1, Potri.004G237000.1, Potri.009G037600.1, Potri.005G012600.1, Potri.001G369900.1, Potri.017G001000.1, Potri.018G071800.1	gene=LOC109181026, gene=LOC109186484, gene=LOC109162916, gene=LOC109174553, gene=LOC109182339, gene=LOC109163852, gene=LOC109162900, gene=LOC109151299, gene=LOC109164644	Dr00824, Dr05877, Dr11855, Dr09448, Dr13722, Dr06046, Dr16430, Dr14060, Dr13276, Dr25461, Dr10259, Dr13152, Dr06294, Dr15649, Dr04736
OG0000150	AHYPO_006773-RA, AHYPO_017218-RA, AHYPO_017213-RA, AHYPO_017214-RA, AHYPO_021498-RA, AHYPO_000752-RA, AHYPO_015730-RA, AHYPO_013250-RA, AHYPO_000753-RA	AT1G76430.1, AT5G43370.1, AT2G32830.1, AT5G43350.1, AT2G38940.1, AT5G43340.1, AT1G20860.1, AT5G43360.1, AT3G54700.1	DCAR_030742, DCAR_030743, DCAR_012544, DCAR_005690, DCAR_008909, DCAR_002320, DCAR_014659	Migut.G00532.1.p, Migut.G00530.1.p, Migut.B00684.1.p, Migut.G00529.1.p, Migut.G00531.1.p, Migut.B00910.1.p, Migut.G00524.1.p, Migut.G00525.1.p, Migut.G00528.1.p, Migut.F01053.1.p, Migut.D00422.1.p, Migut.N02199.1.p, Migut.G00527.1.p, Migut.G00526.1.p	LOC_Os03g05620.1, LOC_Os04g10690.1, LOC_Os08g45000.1, LOC_Os04g10750.2, LOC_Os01g46860.1, LOC_Os03g05610.1, LOC_Os06g21950.1, LOC_Os10g30770.1, LOC_Os04g10800.1, LOC_Os03g05640.1, LOC_Os10g30790.2, LOC_Os03g04360.1	Sobic.003G243400.1.p, Sobic.006G027300.1.p, Sobic.001G502100.1.p, Sobic.001G513400.1.p, Sobic.006G026800.1.p, Sobic.002G116100.1.p, Sobic.007G164400.2.p, Sobic.006G026900.1.p, Sobic.001G234800.1.p, Sobic.001G502000.1.p, Sobic.010G133300.1.p, Sobic.001G234900.1.p	Solyc09g066410.1.1, Solyc09g090070.1.1, Solyc06g051860.1.1, Solyc09g090080.1.1, Solyc03g005530.1.1, Solyc06g051850.1.1, Solyc06g034200.1.1, Solyc03g005560.1.1	GSVIVT01028321001, GSVIVT01027802001, GSVIVT01028733001, GSVIVT01028732001, GSVIVT01032651001, GSVIVT01013421001	Cc001181.t1, Cc033818.t1, Cc018301.t1, Cc021850.t1, Cc001039.t1, Cc012832.t1, Cc001016.t1, Cc015988.t1, Cc005246.t1	Potri.015G022800.1, Potri.002G005500.1, Potri.010G071600.1, Potri.010G072000.1, Potri.005G223500.1, Potri.010G071500.1, Potri.019G061900.1, Potri.010G071700.1, Potri.002G038900.1, Potri.005G175700.1, Potri.005G223600.1, Potri.005G256100.1, Potri.005G175500.1, Potri.001G318500.1	gene=LOC109188887, gene=LOC109161286, gene=LOC109167557, gene=LOC109175831, gene=LOC109175832, gene=LOC109175307, gene=LOC109193951, gene=LOC109176477, gene=LOC109176475	Dr03893, Dr03892, Dr06255, Dr12893
OG0000151	AHYPO_000300-RA, AHYPO_004791-RA, AHYPO_017767-RA, AHYPO_018677-RA, AHYPO_017766-RA, AHYPO_006079-RA, AHYPO_010654-RA, AHYPO_010652-RA, AHYPO_021945-RA, AHYPO_004792-RA	AT5G50560.1, AT5G50660.1, AT5G63500.1, AT3G27030.1, AT3G01950.1, AT5G14110.1, AT5G08391.1, AT5G40960.1, AT3G27027.1, AT3G48660.1, AT5G40970.1, AT5G40980.1, AT3G01940.1	DCAR_011323, DCAR_021797, DCAR_006998, DCAR_021798, DCAR_015108, DCAR_007499, DCAR_026453, DCAR_015109	Migut.K01471.1.p, Migut.F00055.1.p, Migut.F00054.1.p, Migut.E00008.1.p, Migut.K01472.1.p, Migut.K01473.1.p, Migut.D01273.1.p, Migut.F00056.1.p	LOC_Os05g01290.1, LOC_Os02g30470.1, LOC_Os04g31820.1, LOC_Os04g31870.1, LOC_Os07g20290.1, LOC_Os01g69890.1, LOC_Os11g30360.1, LOC_Os02g30550.1, LOC_Os01g01180.1, LOC_Os05g01280.2, LOC_Os02g30600.1	Sobic.004G155200.1.p, Sobic.009G001700.1.p, Sobic.002G111300.1.p, Sobic.004G155300.1.p, Sobic.003G108100.1.p, Sobic.005G120500.1.p, Sobic.003G356700.1.p, Sobic.009G001800.1.p, Sobic.006G051300.1.p, Sobic.003G407001.1.p, Sobic.003G108200.1.p, Sobic.003G108000.1.p	Solyc06g072070.1.1, Solyc05g015700.1.1, Solyc02g094210.1.1, Solyc02g094220.1.1, Solyc02g068160.1.1, Solyc03g019700.1.1, Solyc06g072060.1.1	GSVIVT01033073001, GSVIVT01033068001, GSVIVT01008561001, GSVIVT01033069001, GSVIVT01033074001	Cc037529.t1, Cc032342.t1, Cc044504.t1, Cc032343.t1, Cc017568.t1, Cc019970.t1, Cc017566.t1, Cc037518.t1, Cc017567.t1, Cc033726.t1, Cc032345.t1	Potri.001G328900.1, Potri.017G064300.1, Potri.001G328800.1, Potri.001G057900.1, Potri.001G058000.1, Potri.017G064500.1, Potri.017G064400.1, Potri.017G064600.1, Potri.003G170500.1, Potri.015G098300.1, Potri.001G328700.1, Potri.T043400.1, Potri.017G064700.1, Potri.T043100.1, Potri.015G098200.1, Potri.T043300.1, Potri.T043500.1, Potri.012G100100.1, Potri.003G170400.1, Potri.T043200.1, Potri.001G3290…	gene=LOC109169628, gene=LOC109153954, gene=LOC109153956, gene=LOC109153958	Dr11269, Dr17241, Dr11270
OG0000152												Dr22397, Dr17878, Dr22395, Dr25182, Dr20667, Dr22752, Dr18581, Dr20733, Dr25837, Dr24749, Dr24702, Dr23501, Dr24742, Dr24398, Dr24598, Dr23991, Dr24375, Dr06794, Dr25306, Dr20263, Dr10304, Dr20221, Dr23138, Dr17850, Dr20226, Dr25829, Dr17925, Dr24856, Dr14825, Dr17830, Dr18600, Dr21566, Dr21380, Dr24734, Dr23248, Dr04544, Dr23752, Dr26011, Dr18817, Dr25016, Dr24061, Dr03996, Dr18820, Dr24101, Dr2…
OG0000153	AHYPO_017757-RA, AHYPO_016774-RA, AHYPO_017756-RA, AHYPO_021233-RA, AHYPO_021235-RA, AHYPO_016483-RA, AHYPO_021234-RA, AHYPO_021232-RA, AHYPO_021231-RA, AHYPO_019829-RA, AHYPO_019828-RA, AHYPO_019827-RA, AHYPO_019830-RA, AHYPO_011379-RA	AT2G39040.1, AT5G15180.1, AT3G21770.1, AT1G05260.1, AT3G01190.1, AT1G05250.1, AT1G05240.1, AT4G11290.1	DCAR_021186, DCAR_019773, DCAR_017793	Migut.M00408.1.p, Migut.M00404.1.p, Migut.M00406.1.p, Migut.M00400.1.p, Migut.M00402.1.p, Migut.M00401.1.p, Migut.G00225.1.p, Migut.M00399.1.p, Migut.M00403.1.p, Migut.M00405.1.p, Migut.I00227.1.p, Migut.M00407.1.p, Migut.G00226.1.p, Migut.G00224.1.p	LOC_Os05g41990.1, LOC_Os11g43980.1, LOC_Os06g46799.1, LOC_Os07g01370.1, LOC_Os07g34710.1, LOC_Os06g29470.1, LOC_Os01g28030.1, LOC_Os04g53640.1, LOC_Os06g20150.1, LOC_Os01g16450.1, LOC_Os12g34524.1	Sobic.010G128700.1.p, Sobic.006G224500.1.p, Sobic.008G114700.1.p, Sobic.010G128300.1.p, Sobic.010G128400.1.p, Sobic.009G186500.1.p, Sobic.K026900.1.p, Sobic.010G232500.1.p, Sobic.003G127100.2.p, Sobic.002G003200.1.p	Solyc01g067860.2.1, Solyc05g046000.2.1, Solyc07g052540.2.1, Solyc07g052550.1.1, Solyc01g067880.1.1, Solyc01g067850.2.1, Solyc12g005370.1.1, Solyc07g049240.2.1, Solyc05g046030.2.1, Solyc06g054500.1.1, Solyc07g052530.2.1, Solyc12g005790.1.1, Solyc07g047740.2.1, Solyc07g052510.2.1, Solyc08g075830.2.1, Solyc05g046020.2.1, Solyc05g046010.2.1, Solyc01g067870.2.1	GSVIVT01011017001, GSVIVT01030616001, GSVIVT01030615001, GSVIVT01017830001, GSVIVT01012624001	Cc003505.t1, Cc021202.t1, Cc021203.t1	Potri.007G122100.1, Potri.007G122300.1, Potri.011G027300.1, Potri.019G063200.1, Potri.T099300.1, Potri.017G037900.1, Potri.007G122200.1, Potri.004G023100.1, Potri.012G042800.1, Potri.017G038100.1, Potri.T089600.1, Potri.004G023200.1	gene=LOC109188234, gene=LOC109163429, gene=LOC109163425, gene=LOC109191240, gene=LOC109188233, gene=LOC109163395, gene=LOC109175522, gene=LOC109164766	Dr03628, Dr02293, Dr00881, Dr00882, Dr02292, Dr04334
OG0000154	AHYPO_000133-RA, AHYPO_011336-RA, AHYPO_011333-RA, AHYPO_004244-RA, AHYPO_013885-RA, AHYPO_011337-RA, AHYPO_000136-RA, AHYPO_013892-RA, AHYPO_011332-RA, AHYPO_018834-RA, AHYPO_004241-RA, AHYPO_004247-RA, AHYPO_000134-RA, AHYPO_013884-RA, AHYPO_000135-RA	AT1G63550.1, AT3G21960.2, AT3G21980.1, AT3G29040.1, AT2G31620.1, AT3G21910.1, AT1G63570.1, AT1G63590.1, AT3G22000.1, AT4G20680.1, AT1G61750.1, AT3G21940.1, AT3G58310.1, AT3G22010.1, AT3G21920.1, AT3G21970.1, AT5G41290.1, AT3G21990.1, AT3G22040.1, AT1G63600.1, AT3G22060.1, AT4G20670.1, AT3G21900.1, AT3G22050.1	DCAR_018765, DCAR_018763, DCAR_018764	Migut.E00935.1.p, Migut.C00464.1.p, Migut.C00470.1.p, Migut.M01270.1.p, Migut.H01216.1.p, Migut.C00469.1.p, Migut.H00722.1.p, Migut.H00720.1.p, Migut.H00718.1.p, Migut.H01217.1.p, Migut.H01215.1.p	LOC_Os03g36650.1	Sobic.001G188800.1.p	Solyc12g005720.1.1, Solyc02g080060.1.1, Solyc02g080050.1.1	GSVIVT01005164001, GSVIVT01005167001, GSVIVT01005169001, GSVIVT01036854001, GSVIVT01030637001, GSVIVT01002482001, GSVIVT01030634001, GSVIVT01030635001	Cc041514.t1	Potri.T102000.1, Potri.T101900.1, Potri.007G120300.1, Potri.T102100.1, Potri.T101700.1, Potri.011G029400.1, Potri.T101800.1, Potri.007G120700.1, Potri.011G028500.1, Potri.011G029900.1, Potri.007G120600.1, Potri.017G040300.1, Potri.011G030400.1, Potri.004G026300.1, Potri.017G040200.1, Potri.017G040000.1, Potri.T128300.1, Potri.014G062900.1, Potri.T102200.1, Potri.007G120500.1, Potri.014G063000.1, …	gene=LOC109163440, gene=LOC109163427, gene=LOC109163434, gene=LOC109163435, gene=LOC109163428, gene=LOC109167091, gene=LOC109173505, gene=LOC109167087, gene=LOC109163397, gene=LOC109163426	Dr09677, Dr09674, Dr21064, Dr25004, Dr21062, Dr21066, Dr03645
OG0000155	AHYPO_015248-RA, AHYPO_019681-RA, AHYPO_000044-RA, AHYPO_002907-RA, AHYPO_015250-RA		DCAR_025266, DCAR_027834, DCAR_021491, DCAR_016981, DCAR_013608, DCAR_009752, DCAR_013609, DCAR_019019, DCAR_003085, DCAR_016979, DCAR_016980, DCAR_019018, DCAR_016978, DCAR_020504, DCAR_020502, DCAR_006222, DCAR_013610, DCAR_016982, DCAR_016977	Migut.J01733.1.p, Migut.J01738.1.p, Migut.K00100.1.p, Migut.J01736.1.p, Migut.K00099.1.p, Migut.J01734.1.p, Migut.J01737.1.p, Migut.K00096.1.p, Migut.K00097.1.p, Migut.B00972.1.p	LOC_Os04g46980.1, LOC_Os07g46610.1, LOC_Os04g46990.1, LOC_Os04g47770.1, LOC_Os04g46970.1, LOC_Os04g47720.1	Sobic.006G174400.2.p, Sobic.006G174500.1.p, Sobic.002G405000.1.p, Sobic.010G238400.1.p, Sobic.006G048000.1.p, Sobic.006G174600.1.p, Sobic.006G174300.1.p, Sobic.006G174000.1.p	Solyc00g050130.1.1, Solyc04g008330.1.1, Solyc12g009940.1.1, Solyc10g079930.1.1, Solyc05g053400.1.1, Solyc05g012670.1.1, Solyc06g062290.1.1, Solyc06g062330.1.1, Solyc12g009930.1.1, Solyc07g006800.1.1, Solyc04g008310.1.1, Solyc04g016190.1.1, Solyc11g066680.1.1, Solyc10g079340.1.1, Solyc10g079330.1.1, Solyc10g079320.1.1, Solyc10g079350.1.1, Solyc04g016230.2.1, Solyc12g009910.1.1, Solyc04g016200.1.1,…	GSVIVT01033243001	Cc032685.t1, Cc037206.t1, Cc008042.t1, Cc008043.t1, Cc026733.t1, Cc008027.t1	Potri.016G057300.1, Potri.006G047200.1, Potri.006G048200.1	gene=LOC109158972, gene=LOC109151162, gene=LOC109159314, gene=LOC109158971, gene=LOC109182380, gene=LOC109160251, gene=LOC109158653, gene=LOC109151171, gene=LOC109160250, gene=LOC109160168, gene=LOC109151470, gene=LOC109151154, gene=LOC109192796, gene=LOC109151177, gene=LOC109182379, gene=LOC109181454	Dr02869, Dr02774, Dr02773, Dr02772, Dr02769, Dr02770, Dr01781, Dr01783, Dr02764, Dr02761, Dr02767
OG0000156	AHYPO_022337-RA, AHYPO_002832-RA, AHYPO_011677-RA, AHYPO_005583-RA, AHYPO_002973-RA, AHYPO_020341-RA, AHYPO_014179-RA, AHYPO_020799-RA, AHYPO_014835-RA	AT3G53232.1, AT3G14362.1, AT2G39705.1, AT1G07490.1, AT3G02493.1, AT3G55515.1, AT4G35783.1, AT2G29125.1, AT5G16023.1, AT3G46613.1, AT4G13395.1, AT1G53708.1, AT5G59510.1, AT1G67265.1, AT3G25717.1, AT3G63088.1, AT1G68825.1, AT2G36985.1, AT1G64585.1, AT1G13245.1	DCAR_020825, DCAR_005958, DCAR_011717, DCAR_027603, DCAR_022634	Migut.D00268.1.p, Migut.L01694.1.p, Migut.L01097.1.p, Migut.F01961.1.p, Migut.K01265.1.p, Migut.D00904.1.p, Migut.H00527.1.p, Migut.J00518.1.p, Migut.B01170.1.p, Migut.I01146.1.p, Migut.F01456.1.p, Migut.K00857.1.p	LOC_Os05g08620.1, LOC_Os05g38380.1, LOC_Os05g01960.1, LOC_Os03g16600.1, LOC_Os01g62605.1	Sobic.003G443800.1.p, Sobic.003G044600.1.p, Sobic.002G163301.1.p, Sobic.001G422366.1.p, Sobic.003G266200.1.p, Sobic.002G163200.1.p, Sobic.001G310133.1.p, Sobic.003G353300.1.p, Sobic.009G065300.1.p, Sobic.009G010800.1.p, Sobic.008G139400.1.p, Sobic.003G176350.1.p, Sobic.K004500.1.p, Sobic.009G219300.1.p, Sobic.003G176200.1.p, Sobic.008G139300.1.p, Sobic.009G219200.1.p, Sobic.002G163500.1.p, Sobic.…	Solyc06g076320.1.1, Solyc06g005610.1.1, Solyc02g065570.1.1	GSVIVT01025722001	Cc027951.t1, Cc013247.t1, Cc008122.t1, Cc046980.t1, Cc044345.t1, Cc024458.t1, Cc037975.t1, Cc033489.t1, Cc001038.t1, Cc013790.t1, Cc001183.t1	Potri.008G116700.1, Potri.008G035900.1, Potri.001G161200.1, Potri.004G102900.1, Potri.010G129600.1, Potri.017G112100.1, Potri.003G073900.1, Potri.010G030100.1, Potri.006G125600.1, Potri.010G201700.1, Potri.006G055200.1, Potri.014G138900.1, Potri.001G242800.1, Potri.009G034300.1, Potri.008G202000.1, Potri.008G057800.1	gene=LOC109156320, gene=LOC109192928	Dr22652, Dr20137, Dr13972, Dr01846
OG0000157		AT3G48310.1, AT5G24950.1, AT3G48300.1, AT4G13310.1, AT5G42590.1, AT2G30770.1, AT5G24960.1, AT2G30750.1, AT3G48280.1, AT4G13290.1, AT3G48270.1, AT3G48290.2, AT3G48320.1, AT1G11610.2	DCAR_017577, DCAR_026191, DCAR_016444, DCAR_026190, DCAR_021396, DCAR_026184, DCAR_026192, DCAR_011950, DCAR_026181, DCAR_004090, DCAR_026183, DCAR_026180	Migut.O00174.1.p, Migut.O00176.1.p, Migut.K01191.1.p, Migut.D02014.1.p, Migut.D02012.1.p, Migut.O00448.1.p, Migut.D02021.1.p, Migut.O00175.1.p, Migut.O00177.1.p, Migut.D02015.1.p, Migut.D02013.1.p, Migut.N03028.1.p, Migut.N03034.1.p, Migut.O00447.1.p, Migut.O00180.1.p, Migut.D02020.1.p, Migut.O00179.1.p, Migut.O00173.1.p, Migut.M00573.1.p, Migut.D02011.1.p, Migut.K01193.1.p, Migut.D01710.1.p, Mig…	LOC_Os01g12750.1, LOC_Os01g12740.1	Sobic.003G009900.1.p, Sobic.003G010300.1.p, Sobic.003G010200.1.p, Sobic.007G071800.1.p, Sobic.003G010100.1.p	Solyc03g112040.1.1, Solyc03g112030.1.1, Solyc03g112010.2.1, Solyc03g111950.2.1, Solyc03g111990.2.1, Solyc03g111920.1.1, Solyc03g111930.2.1, Solyc06g076160.2.1, Solyc03g111880.2.1, Solyc03g111970.2.1, Solyc03g111940.2.1	GSVIVT01007618001, GSVIVT01007610001	Cc016906.t1, Cc018121.t1	Potri.015G085800.1, Potri.016G137400.1, Potri.016G137600.1	gene=LOC109162932, gene=LOC109162925, gene=LOC109177006, gene=LOC109162931, gene=LOC109177007	Dr20397, Dr05799, Dr05441, Dr00829, Dr24251, Dr13571, Dr15879, Dr07691, Dr00840, Dr15401, Dr15402, Dr15403, Dr07687, Dr15397, Dr15400, Dr15418, Dr15417, Dr15420, Dr15419, Dr15874, Dr15424, Dr15421, Dr15422, Dr15427, Dr15428, Dr15425, Dr15426, Dr15398, Dr05355, Dr06508
OG0000158	AHYPO_018939-RA	AT2G39415.1		Migut.K00915.1.p, Migut.J01105.1.p, Migut.E01607.1.p, Migut.D00070.1.p, Migut.I00892.1.p, Migut.E00546.1.p, Migut.E00536.1.p, Migut.I00885.1.p, Migut.I00394.1.p, Migut.E00531.1.p, Migut.E00949.1.p, Migut.E01649.1.p, Migut.L00997.1.p, Migut.G00769.1.p, Migut.L00832.1.p, Migut.M00518.1.p, Migut.O00331.1.p, Migut.E00826.1.p, Migut.E00550.1.p, Migut.E00563.1.p, Migut.I00955.1.p, Migut.E01598.1.p, Mig…		Sobic.006G088820.1.p, Sobic.002G331000.1.p	Solyc09g072940.1.1, Solyc09g072960.1.1, Solyc09g072920.1.1
OG0000159	AHYPO_011432-RA, AHYPO_020082-RA, AHYPO_020080-RA, AHYPO_020081-RA, AHYPO_006401-RA, AHYPO_017984-RA, AHYPO_005282-RA, AHYPO_015198-RA, AHYPO_003443-RA, AHYPO_010584-RA, AHYPO_008082-RA, AHYPO_019472-RA, AHYPO_019471-RA, AHYPO_012840-RA	AT4G31980.1, AT5G11290.1, AT2G25190.1	DCAR_024267, DCAR_024266, DCAR_024265, DCAR_015440	Migut.G01117.1.p, Migut.G00743.1.p, Migut.N00340.1.p, Migut.G00735.1.p, Migut.L00801.1.p	LOC_Os11g33942.1, LOC_Os11g33394.1		Solyc01g057260.2.1, Solyc03g078840.1.1, Solyc04g016030.1.1, Solyc04g008910.1.1, Solyc04g008920.1.1, Solyc04g008900.2.1, Solyc04g016020.1.1, Solyc05g041500.1.1	GSVIVT01035823001, GSVIVT01033983001, GSVIVT01035820001		Potri.003G208300.1, Potri.003G206100.1, Potri.003G207900.1, Potri.003G209600.1, Potri.003G206200.1, Potri.003G206300.1, Potri.001G017800.1, Potri.T178600.1, Potri.T158600.1, Potri.T086900.1, Potri.T086800.1, Potri.003G209000.1, Potri.003G181700.1, Potri.T087400.1, Potri.T086500.1, Potri.T086200.1, Potri.T114800.1, Potri.T086600.1, Potri.T086300.1, Potri.T087100.1, Potri.T159700.1, Potri.T159600.1…	gene=LOC109178985, gene=LOC109181009, gene=LOC109178936, gene=LOC109164124, gene=LOC109161619, gene=LOC109178941, gene=LOC109187292, gene=LOC109178964, gene=LOC109181315	Dr13821
OG0000160	AHYPO_007383-RA, AHYPO_014010-RA	AT5G10530.1, AT5G65600.1	DCAR_001759, DCAR_003809, DCAR_025865, DCAR_015476, DCAR_001839, DCAR_003814, DCAR_003811, DCAR_003815, DCAR_003812, DCAR_025764, DCAR_003813, DCAR_003092, DCAR_025765, DCAR_024870, DCAR_001761, DCAR_001845, DCAR_001762	Migut.B00532.1.p, Migut.L00451.1.p, Migut.L00452.1.p, Migut.A00050.1.p, Migut.L00455.1.p, Migut.B00529.1.p, Migut.B00528.1.p, Migut.L00453.1.p, Migut.B00531.1.p	LOC_Os08g03020.1, LOC_Os12g41410.1, LOC_Os12g41520.1, LOC_Os12g41420.1, LOC_Os08g03100.1, LOC_Os12g41490.1, LOC_Os01g57100.1, LOC_Os12g41510.1, LOC_Os08g03160.1, LOC_Os07g38250.1, LOC_Os08g03170.1, LOC_Os12g41540.1, LOC_Os12g41530.1, LOC_Os08g03040.1, LOC_Os08g03090.1, LOC_Os08g03150.1, LOC_Os08g03240.1	Sobic.005G181200.1.p, Sobic.010G170150.1.p, Sobic.008G067500.1.p, Sobic.001G484600.1.p, Sobic.009G240100.1.p, Sobic.010G182800.1.p, Sobic.008G013800.1.p, Sobic.010G245100.1.p, Sobic.003G316400.1.p, Sobic.002G345100.1.p, Sobic.008G161900.1.p, Sobic.001G156600.1.p	Solyc10g047810.1.1, Solyc08g060950.1.1, Solyc01g106160.1.1, Solyc03g043710.1.1	GSVIVT01001702001, GSVIVT01001699001, GSVIVT01001697001, GSVIVT01003865001, GSVIVT01035842001, GSVIVT01006299001	Cc046316.t1, Cc045875.t1, Cc015818.t1	Potri.001G284200.1, Potri.007G004300.1, Potri.007G004400.1, Potri.007G004500.1, Potri.001G283700.1, Potri.018G028800.1, Potri.003G094700.1, Potri.001G283500.1, Potri.007G004200.1, Potri.001G283200.1, Potri.001G283400.1	gene=LOC109164845, gene=LOC109169508, gene=LOC109164844, gene=LOC109165138, gene=LOC109165233, gene=LOC109175459, gene=LOC109164847, gene=LOC109161428, gene=LOC109151374, gene=LOC109164851, gene=LOC109164850, gene=LOC109164852, gene=LOC109165137, gene=LOC109165135, gene=LOC109165133, gene=LOC109165130, gene=LOC109165131, gene=LOC109164848, gene=LOC109165134, gene=LOC109180286	Dr14084, Dr14085, Dr07619, Dr03642, Dr03633
OG0000161	AHYPO_003077-RA, AHYPO_016003-RA, AHYPO_016006-RA	AT1G13570.1	DCAR_004960, DCAR_019502, DCAR_015397, DCAR_015372, DCAR_015386, DCAR_030138, DCAR_015382, DCAR_009443, DCAR_024360, DCAR_015378, DCAR_015370, DCAR_008178, DCAR_030359, DCAR_015377, DCAR_015380, DCAR_015395, DCAR_015396, DCAR_008179, DCAR_017368, DCAR_029578, DCAR_015374, DCAR_015371, DCAR_015384, DCAR_030360, DCAR_008180, DCAR_015385, DCAR_024361	Migut.D00672.1.p, Migut.L01131.1.p, Migut.D00671.1.p, Migut.A00500.1.p, Migut.C00673.1.p	LOC_Os09g27090.1, LOC_Os08g35930.1, LOC_Os02g33400.1, LOC_Os08g35910.1, LOC_Os09g27100.1, LOC_Os08g35870.2, LOC_Os08g16690.1, LOC_Os02g33310.1, LOC_Os08g35880.1, LOC_Os08g35900.2, LOC_Os08g35960.1, LOC_Os08g35939.1, LOC_Os08g35948.1	Sobic.002G217800.1.p, Sobic.009G233600.1.p, Sobic.009G137900.1.p, Sobic.008G181900.1.p, Sobic.002G105350.1.p, Sobic.002G217900.1.p	Solyc08g041670.1.1, Solyc08g074800.2.1, Solyc08g074830.2.1, Solyc12g042690.1.1, Solyc04g005900.2.1, Solyc06g005050.2.1, Solyc05g010360.1.1, Solyc11g011540.1.1, Solyc08g074880.1.1, Solyc11g011230.1.1, Solyc04g005890.1.1, Solyc04g079800.2.1, Solyc04g079810.1.1	GSVIVT01009630001, GSVIVT01010161001, GSVIVT01010160001	Cc005750.t1, Cc004913.t1, Cc032547.t1, Cc044066.t1, Cc032551.t1, Cc032550.t1, Cc030770.t1, Cc017591.t1, Cc032546.t1, Cc026707.t1	Potri.008G110400.1, Potri.002G132400.1, Potri.014G039700.1, Potri.017G107600.1, Potri.015G028800.1, Potri.010G134200.1	gene=LOC109156597, gene=LOC109156612, gene=LOC109146624, gene=LOC109149496, gene=LOC109156616, gene=LOC109156583, gene=LOC109156580, gene=LOC109156581, gene=LOC109156613, gene=LOC109156609, gene=LOC109156608, gene=LOC109156614, gene=LOC109156573, gene=LOC109156575, gene=LOC109147081, gene=LOC109156593, gene=LOC109156590, gene=LOC109156615	Dr25649, Dr15888, Dr02637
OG0000162		AT1G28590.1, AT1G28570.1, AT1G28580.1, AT1G31550.2, AT2G27360.1, AT1G28640.1, AT1G28660.1, AT1G28650.1, AT1G28610.2, AT1G28600.1, AT5G45910.1, AT1G28670.1	DCAR_028024, DCAR_007968, DCAR_007967, DCAR_028020, DCAR_004021, DCAR_028022	Migut.M01054.1.p, Migut.M01055.1.p, Migut.M01060.1.p, Migut.M01061.1.p	LOC_Os01g42730.1, LOC_Os05g43120.1, LOC_Os01g11620.1, LOC_Os01g46169.1, LOC_Os01g11750.1, LOC_Os05g43100.1, LOC_Os05g11910.1, LOC_Os01g11710.1, LOC_Os03g25010.1, LOC_Os01g11740.1, LOC_Os03g25040.1, LOC_Os03g25000.1, LOC_Os06g34070.1, LOC_Os06g34120.1, LOC_Os01g11660.1, LOC_Os01g46090.1, LOC_Os01g46080.1, LOC_Os03g25030.1, LOC_Os01g11790.1, LOC_Os01g11730.1, LOC_Os01g46120.1	Sobic.003G020500.1.p, Sobic.009G078500.1.p, Sobic.010G156000.1.p, Sobic.003G020400.1.p, Sobic.009G078600.1.p, Sobic.003G016600.1.p, Sobic.010G202400.1.p, Sobic.004G121200.1.p, Sobic.003G020300.1.p, Sobic.010G156100.1.p, Sobic.003G238700.3.p, Sobic.003G019900.1.p, Sobic.003G019300.1.p, Sobic.002G393600.1.p, Sobic.002G394000.1.p, Sobic.003G218900.1.p, Sobic.010G202300.1.p, Sobic.003G239300.1.p, Sob…	Solyc10g008710.2.1, Solyc03g006240.2.1, Solyc10g008720.2.1, Solyc02g077120.2.1, Solyc03g006250.2.1	GSVIVT01021186001, GSVIVT01020673001	Cc006716.t1, Cc002772.t1, Cc006314.t1, Cc006316.t1	Potri.T143600.1, Potri.004G054300.1, Potri.T143700.1, Potri.004G054400.1, Potri.011G064100.1, Potri.T102500.1	gene=LOC109165863, gene=LOC109171322, gene=LOC109159062, gene=LOC109159060, gene=LOC109159204, gene=LOC109153976, gene=LOC109153977, gene=LOC109159122, gene=LOC109169578, gene=LOC109171304, gene=LOC109159123, gene=LOC109153906, gene=LOC109153978, gene=LOC109158693, gene=LOC109164567, gene=LOC109171334, gene=LOC109159207, gene=LOC109159205, gene=LOC109159206, gene=LOC109171324, gene=LOC109158639, …	Dr15084, Dr16329, Dr04603, Dr04598, Dr16275, Dr16276, Dr16325
OG0000163	AHYPO_011973-RA, AHYPO_020030-RA, AHYPO_022141-RA, AHYPO_000265-RA, AHYPO_019031-RA, AHYPO_010372-RA, AHYPO_011276-RA, AHYPO_019889-RA	AT3G53750.1, AT5G59370.1, AT3G18780.2, AT5G09810.1, AT1G49240.1, AT2G37620.1, AT3G46520.1, AT3G12110.1	DCAR_010244, DCAR_001426, DCAR_019784, DCAR_030967, DCAR_019847, DCAR_001811, DCAR_011480	Migut.L01940.1.p, Migut.F01508.1.p, Migut.K00035.1.p, Migut.J00333.1.p, Migut.N03223.1.p, Migut.H01122.1.p, Migut.J01835.1.p	LOC_Os10g36650.1, LOC_Os01g73310.1, LOC_Os03g50885.1, LOC_Os12g06660.1, LOC_Os12g44350.1, LOC_Os01g64630.4, LOC_Os03g61970.1, LOC_Os05g36290.1, LOC_Os11g06390.1, LOC_Os05g01600.2	Sobic.001G197400.1.p, Sobic.008G047000.1.p, Sobic.003G367300.1.p, Sobic.005G047100.1.p, Sobic.009G006100.1.p, Sobic.001G112600.1.p, Sobic.001G022800.1.p, Sobic.009G153000.1.p	Solyc10g080500.1.1, Solyc05g054480.2.1, Solyc01g104770.2.1, Solyc11g005330.1.1, Solyc06g076090.2.1, Solyc03g078400.2.1, Solyc04g071260.2.1, Solyc04g011500.2.1, Solyc11g065990.1.1, Solyc10g086460.1.1, Solyc00g017210.1.1	GSVIVT01026580001, GSVIVT01015049001, GSVIVT01016550001, GSVIVT01024980001	Cc030172.t1, Cc030193.t1, Cc030046.t1, Cc017888.t1, Cc037982.t1, Cc032183.t1, Cc007701.t1, Cc009749.t1, Cc010301.t1, Cc032184.t1, Cc039847.t1	Potri.016G045500.1, Potri.019G010400.1, Potri.008G055500.1, Potri.006G139900.1, Potri.011G148000.1, Potri.010G204300.1, Potri.001G309500.1, Potri.006G192700.1	gene=LOC109169053, gene=LOC109162144, gene=LOC109149394, gene=LOC109191573, gene=LOC109148005, gene=LOC109156412, gene=LOC109173441, gene=LOC109182137, gene=LOC109150712, gene=LOC109171556, gene=LOC109193061, gene=LOC109186447, gene=LOC109156413, gene=LOC109187177, gene=LOC109172723	Dr21264, Dr02396, Dr14246, Dr00423, Dr10885, Dr05549, Dr08654, Dr00106, Dr12761, Dr07225
OG0000164	AHYPO_010949-RA, AHYPO_002588-RA, AHYPO_018866-RA, AHYPO_007430-RA, AHYPO_018714-RA, AHYPO_007429-RA	AT2G34000.1, AT3G51325.1, AT4G09100.1, AT3G30460.1, AT2G35000.1	DCAR_016488, DCAR_030593, DCAR_014042, DCAR_022639	Migut.N00779.1.p	LOC_Os06g34530.1, LOC_Os11g02250.1, LOC_Os02g15080.1, LOC_Os02g08200.1, LOC_Os02g15110.1, LOC_Os03g44642.1, LOC_Os06g34650.1, LOC_Os03g22080.1, LOC_Os02g49710.1, LOC_Os09g37050.1, LOC_Os09g06740.1, LOC_Os01g11520.1, LOC_Os02g14990.1, LOC_Os12g01750.1, LOC_Os02g15100.1, LOC_Os10g42390.1, LOC_Os10g30310.1, LOC_Os06g34560.1, LOC_Os06g34470.1, LOC_Os06g14640.1, LOC_Os03g22110.1, LOC_Os05g15170.1, LOC…	Sobic.010G157500.1.p, Sobic.004G109600.1.p, Sobic.001G238600.1.p, Sobic.004G332500.1.p, Sobic.010G158400.1.p, Sobic.010G157100.1.p, Sobic.001G288601.1.p, Sobic.010G043500.1.p, Sobic.010G231400.1.p, Sobic.004G110200.1.p, Sobic.001G378500.1.p, Sobic.001G153700.1.p, Sobic.004G110300.1.p, Sobic.004G109900.1.p, Sobic.009G088500.1.p, Sobic.003G018300.1.p, Sobic.001G378600.1.p, Sobic.001G153900.1.p, Sob…	Solyc00g217960.1.1, Solyc01g088450.2.1, Solyc02g067280.1.1, Solyc01g088440.2.1, Solyc03g123690.1.1	GSVIVT01029277001		Potri.005G109600.1, Potri.008G018900.1	gene=LOC109149674, gene=LOC109172675, gene=LOC109166475	Dr18432
OG0000165	AHYPO_004588-RA, AHYPO_012252-RA, AHYPO_020906-RA	AT2G29310.1, AT2G29330.1, AT1G07440.1, AT2G29340.1, AT2G29370.1, AT2G29150.1, AT2G29260.1, AT2G29300.2, AT2G29290.2, AT5G06060.1, AT2G29350.1, AT2G29360.1, AT2G30670.1, AT2G29320.1, AT1G07450.1	DCAR_010422, DCAR_026326, DCAR_011731, DCAR_015617, DCAR_028761, DCAR_012125, DCAR_005937, DCAR_011733, DCAR_028764, DCAR_002648	Migut.J00298.1.p, Migut.F00752.1.p	LOC_Os03g16230.1, LOC_Os11g25700.1, LOC_Os03g16220.1, LOC_Os11g43200.1, LOC_Os11g43360.1, LOC_Os03g16210.1	Sobic.005G203300.1.p, Sobic.005G203100.1.p, Sobic.005G203000.1.p, Sobic.005G202500.1.p, Sobic.001G424300.2.p, Sobic.005G202700.1.p	Solyc04g007400.2.1, Solyc06g083490.2.1, Solyc04g054950.2.1, Solyc10g086620.1.1, Solyc10g081560.1.1, Solyc06g083480.2.1, Solyc03g096640.2.1, Solyc09g011140.2.1, Solyc03g096660.1.1, Solyc06g083470.2.1, Solyc06g005720.2.1, Solyc09g011130.1.1	GSVIVT01024892001, GSVIVT01024893001, GSVIVT01024888001, GSVIVT01024887001, GSVIVT01024890001, GSVIVT01034114001, GSVIVT01034112001, GSVIVT01034116001, GSVIVT01024899001, GSVIVT01024885001, GSVIVT01024879001, GSVIVT01016487001, GSVIVT01016489001, GSVIVT01016491001, GSVIVT01016492001	Cc002405.t1, Cc014354.t1, Cc002403.t1, Cc024376.t1, Cc014356.t1, Cc002404.t1	Potri.006G089700.1, Potri.010G142600.1, Potri.008G059100.1, Potri.001G244900.1, Potri.013G026000.1, Potri.006G089800.1, Potri.001G245000.1	gene=LOC109180938, gene=LOC109186394, gene=LOC109186395, gene=LOC109162787, gene=LOC109162786, gene=LOC109159289, gene=LOC109159290, gene=LOC109172589, gene=LOC109172588, gene=LOC109172591, gene=LOC109156447, gene=LOC109180937	Dr21231, Dr20122, Dr18298, Dr24781, Dr21229, Dr12718, Dr12717, Dr15716, Dr21233, Dr18189, Dr15725, Dr20119, Dr12716
OG0000166	AHYPO_008913-RA, AHYPO_008125-RA, AHYPO_008914-RA, AHYPO_020655-RA, AHYPO_008126-RA, AHYPO_001172-RA, AHYPO_006167-RA	AT2G36110.1, AT3G12460.1, AT3G12470.1, AT3G12410.1, AT3G12430.1, AT3G12420.1, AT3G12440.1	DCAR_030457, DCAR_013532, DCAR_012330	Migut.A01095.1.p, Migut.E01699.1.p, Migut.J01134.1.p, Migut.O00534.1.p, Migut.K00159.1.p, Migut.O00604.1.p, Migut.E01003.1.p, Migut.H01133.1.p, Migut.E01039.1.p, Migut.N00797.1.p, Migut.J01614.1.p, Migut.J00921.1.p, Migut.O00481.1.p, Migut.I00460.1.p, Migut.G00751.1.p, Migut.G00763.1.p, Migut.J01613.1.p, Migut.K00157.1.p, Migut.J00957.1.p, Migut.N00933.1.p, Migut.E01005.1.p, Migut.J01133.1.p, Mig…	LOC_Os01g19430.1, LOC_Os01g53580.1, LOC_Os04g14810.1, LOC_Os01g47100.1, LOC_Os07g02170.1, LOC_Os01g53590.1, LOC_Os07g02180.1, LOC_Os01g47180.1, LOC_Os07g02150.1	Sobic.003G289100.1.p, Sobic.003G288900.1.p, Sobic.003G143300.1.p, Sobic.003G245600.1.p, Sobic.003G289200.1.p, Sobic.003G245300.2.p, Sobic.003G245700.1.p, Sobic.003G033400.1.p, Sobic.002G007500.1.p, Sobic.003G246500.1.p, Sobic.003G289300.1.p, Sobic.003G289000.1.p, Sobic.002G007600.1.p	Solyc12g094540.1.1, Solyc12g042390.1.1, Solyc08g007350.1.1, Solyc08g078620.1.1, Solyc01g100680.1.1, Solyc01g100670.1.1, Solyc11g006480.1.1, Solyc01g103460.2.1, Solyc04g076930.1.1, Solyc10g078200.1.1	GSVIVT01025807001	Cc008318.t1, Cc004580.t1, Cc017904.t1, Cc008322.t1, Cc016139.t1, Cc008030.t1, Cc004581.t1, Cc024835.t1, Cc009804.t1, Cc009803.t1, Cc020591.t1, Cc016138.t1, Cc016137.t1	Potri.016G028700.1, Potri.006G031400.1, Potri.011G116000.1	gene=LOC109160509, gene=LOC109169759, gene=LOC109160524, gene=LOC109160527, gene=LOC109169758, gene=LOC109179069, gene=LOC109160551, gene=LOC109161729, gene=LOC109174379, gene=LOC109177126, gene=LOC109161678, gene=LOC109161667, gene=LOC109161677, gene=LOC109179112
OG0000167	AHYPO_014856-RA, AHYPO_013881-RA, AHYPO_014855-RA, AHYPO_014858-RA, AHYPO_012223-RA, AHYPO_013876-RA, AHYPO_009523-RA, AHYPO_012225-RA, AHYPO_021657-RA	AT1G07400.1, AT1G59860.1, AT3G46230.1, AT2G29500.1, AT5G59720.1, AT1G53540.1	DCAR_011766, DCAR_011765, DCAR_011768, DCAR_024846, DCAR_011760, DCAR_024844, DCAR_027777, DCAR_021992, DCAR_011761	Migut.F01361.1.p, Migut.F01323.1.p, Migut.F01317.1.p, Migut.F01359.1.p, Migut.F01353.1.p, Migut.F01306.1.p, Migut.F01347.1.p, Migut.F01360.1.p, Migut.F01362.1.p, Migut.F01330.1.p, Migut.F00726.1.p, Migut.F01354.1.p, Migut.F01326.1.p, Migut.C00039.1.p, Migut.F01349.1.p, Migut.F01358.1.p, Migut.C00042.1.p, Migut.C00037.1.p, Migut.F01357.1.p, Migut.F01266.1.p	LOC_Os01g04340.1, LOC_Os03g16020.1, LOC_Os01g04370.1, LOC_Os03g15960.1, LOC_Os01g04360.1, LOC_Os01g04380.1, LOC_Os03g16040.1, LOC_Os03g16030.1	Sobic.001G426000.1.p, Sobic.003G082100.1.p, Sobic.001G425600.1.p, Sobic.003G081900.1.p, Sobic.001G425500.1.p, Sobic.003G082500.1.p, Sobic.003G082000.1.p, Sobic.003G082200.1.p	Solyc09g015000.2.1, Solyc06g076560.1.1, Solyc09g015020.1.1, Solyc06g076520.1.1, Solyc06g076540.1.1, Solyc06g076570.1.1	GSVIVT01016412001, GSVIVT01016403001, GSVIVT01016398001	Cc010267.t1, Cc014371.t1, Cc007678.t1, Cc045139.t1, Cc007677.t1, Cc010268.t1, Cc019632.t1, Cc002185.t1, Cc014373.t1, Cc002420.t1, Cc002422.t1	Potri.009G147900.1, Potri.009G049800.1, Potri.009G049900.1, Potri.009G039200.1, Potri.008G062300.1, Potri.010G195700.1, Potri.001G238700.1, Potri.009G148000.1, Potri.006G093500.1, Potri.019G081200.1, Potri.004G187400.1	gene=LOC109162751, gene=LOC109153464, gene=LOC109186699, gene=LOC109186698, gene=LOC109192921, gene=LOC109193189, gene=LOC109155028, gene=LOC109161067, gene=LOC109155324, gene=LOC109173146, gene=LOC109155038, gene=LOC109155392, gene=LOC109192775	Dr19425, Dr14473
OG0000168	AHYPO_014265-RA, AHYPO_020810-RA, AHYPO_020811-RA, AHYPO_017025-RA, AHYPO_011159-RA, AHYPO_017723-RA	AT5G05800.1, AT2G19220.1, AT3G11290.1, AT3G11310.1, AT3G11300.1	DCAR_020231, DCAR_031892, DCAR_020120, DCAR_025172, DCAR_017241, DCAR_017239, DCAR_026451, DCAR_030787, DCAR_024938, DCAR_017240, DCAR_010598	Migut.F01438.1.p	LOC_Os12g10550.1, LOC_Os08g25050.1, LOC_Os12g15250.1, LOC_Os05g03500.1	Sobic.007G029600.1.p, Sobic.008G073000.1.p	Solyc12g039050.1.1	GSVIVT01038689001, GSVIVT01016378001	Cc019873.t1, Cc029722.t1, Cc028563.t1, Cc020345.t1, Cc033675.t1, Cc045632.t1, Cc018249.t1	Potri.001G360900.1, Potri.003G044300.1, Potri.008G217500.1, Potri.008G196900.1, Potri.010G017700.1, Potri.019G061100.1, Potri.001G278700.1, Potri.018G054500.1, Potri.011G094000.1, Potri.005G153700.1, Potri.008G189300.1, Potri.002G216700.1, Potri.001G297800.1, Potri.005G135800.1, Potri.004G168200.1, Potri.014G091900.1, Potri.005G156800.1, Potri.005G163800.1, Potri.010G076000.1, Potri.008G172900.1,…	gene=LOC109180081, gene=LOC109176830
OG0000169	AHYPO_007818-RA, AHYPO_021647-RA, AHYPO_006248-RA, AHYPO_010210-RA, AHYPO_022293-RA, AHYPO_007819-RA, AHYPO_017922-RA, AHYPO_006247-RA		DCAR_027039, DCAR_027040, DCAR_002491, DCAR_002490, DCAR_027037, DCAR_023316, DCAR_027034, DCAR_023321, DCAR_023315, DCAR_027031, DCAR_023317, DCAR_023311, DCAR_027030, DCAR_023313, DCAR_023314, DCAR_027038, DCAR_027033, DCAR_023312, DCAR_027036, DCAR_027032, DCAR_002492	Migut.N00310.1.p, Migut.N00311.1.p, Migut.N00308.1.p, Migut.G00578.1.p, Migut.N00312.1.p, Migut.G00579.1.p, Migut.G00557.1.p, Migut.G00116.1.p, Migut.G00558.1.p, Migut.G00118.1.p, Migut.G00115.1.p, Migut.G00117.1.p	LOC_Os03g18850.1	Sobic.001G401300.1.p, Sobic.001G400900.1.p, Sobic.001G401200.1.p, Sobic.001G400800.1.p, Sobic.001G401000.1.p, Sobic.001G401100.1.p, Sobic.001G400700.1.p	Solyc09g090990.2.1, Solyc09g090970.2.1, Solyc03g117460.1.1, Solyc09g090980.2.1, Solyc05g054380.1.1, Solyc09g091000.2.1, Solyc03g117450.1.1, Solyc12g096960.1.1	GSVIVT01035060001, GSVIVT01035071001, GSVIVT01035061001, GSVIVT01035059001, GSVIVT01035055001, GSVIVT01035069001, GSVIVT01035066001, GSVIVT01035062001, GSVIVT01028061001, GSVIVT01035074001, GSVIVT01035075001, GSVIVT01035076001, GSVIVT01035072001, GSVIVT01035054001	Cc016031.t1, Cc021807.t1, Cc021806.t1	Potri.008G212500.1, Potri.011G025900.1, Potri.008G212600.1, Potri.010G000600.1, Potri.008G212700.1, Potri.008G213100.1, Potri.010G000200.1, Potri.008G212400.1, Potri.011G026200.1, Potri.010G000500.1, Potri.011G026100.1, Potri.T111200.1, Potri.008G212300.1, Potri.004G033000.1, Potri.010G000400.1, Potri.008G212100.1, Potri.011G026000.1, Potri.016G046500.1, Potri.008G212800.1, Potri.014G152800.1, Po…	gene=LOC109176534, gene=LOC109176357, gene=LOC109176535, gene=LOC109175540, gene=LOC109185832	Dr04403, Dr25283, Dr16627, Dr20888
OG0000170	AHYPO_009723-RA, AHYPO_017076-RA, AHYPO_006819-RA, AHYPO_009799-RA, AHYPO_000565-RA	AT5G06300.1, AT2G37210.2, AT3G53450.1, AT2G28305.1, AT5G11950.1, AT4G35190.1	DCAR_029677, DCAR_017701, DCAR_003137, DCAR_013433, DCAR_009297, DCAR_022961, DCAR_020835	Migut.E01592.1.p, Migut.L01682.1.p, Migut.B01291.1.p, Migut.C00810.1.p, Migut.J00536.1.p, Migut.J00717.1.p, Migut.N03151.1.p, Migut.B00029.1.p	LOC_Os04g43840.1, LOC_Os03g01880.1, LOC_Os09g37540.1, LOC_Os03g49050.1, LOC_Os05g46360.1, LOC_Os10g33900.1, LOC_Os01g51210.1, LOC_Os02g41770.1	Sobic.006G149300.2.p, Sobic.001G127700.1.p, Sobic.009G214600.1.p, Sobic.003G273700.2.p, Sobic.002G102900.1.p, Sobic.002G286400.1.p, Sobic.001G217700.1.p, Sobic.004G221100.1.p	Solyc10g084150.1.1, Solyc10g082020.1.1, Solyc11g069570.1.1, Solyc04g081290.2.1, Solyc06g075090.2.1, Solyc01g005680.2.1, Solyc09g007830.2.1, Solyc08g062820.2.1	GSVIVT01025695001, GSVIVT01033302001, GSVIVT01023920001, GSVIVT01032119001, GSVIVT01025206001, GSVIVT01035377001, GSVIVT01008688001, GSVIVT01009880001, GSVIVT01025449001, GSVIVT01033934001	Cc026147.t1, Cc004401.t1, Cc028025.t1, Cc030256.t1, Cc017828.t1, Cc044140.t1, Cc016389.t1, Cc019821.t1, Cc017681.t1, Cc019356.t1	Potri.004G181800.1, Potri.005G237600.1, Potri.006G127400.1, Potri.009G010800.1, Potri.002G012500.1, Potri.004G212200.1, Potri.009G060300.1, Potri.001G005400.1, Potri.009G141500.1, Potri.003G219300.1, Potri.006G226100.1, Potri.002G024000.1, Potri.016G072000.1, Potri.001G265300.1, Potri.006G204800.1, Potri.005G248900.1, Potri.016G090500.1	gene=LOC109150168, gene=LOC109181158, gene=LOC109181366, gene=LOC109173533, gene=LOC109153212, gene=LOC109150364, gene=LOC109148751, gene=LOC109148840, gene=LOC109190725, gene=LOC109149777	Dr20421, Dr12090, Dr08565, Dr00360, Dr14333, Dr01942, Dr15506, Dr12505
OG0000171	AHYPO_014814-RA, AHYPO_016241-RA	AT1G60870.1	DCAR_029253	Migut.B00838.1.p	LOC_Os06g10700.1	Sobic.010G079600.1.p	Solyc01g104190.2.1	GSVIVT01022927001	Cc007168.t1, Cc006504.t1	Potri.006G003600.1, Potri.016G004300.1	gene=LOC109167201	Dr21615, Dr21445, Dr18198, Dr21457, Dr24351, Dr10399, Dr22468, Dr25748, Dr22317, Dr18543, Dr23549, Dr24709, Dr22815, Dr18004, Dr22851, Dr25143, Dr22819, Dr19218, Dr14829, Dr17885, Dr22543, Dr23225, Dr17927, Dr20821, Dr18599, Dr22163, Dr20281, Dr00250, Dr04653, Dr18813, Dr24582, Dr06622, Dr17900, Dr24960, Dr16784, Dr23391, Dr25093, Dr25917, Dr21766, Dr18830, Dr23924, Dr22869, Dr21752, Dr13392, Dr2…
OG0000172	AHYPO_010066-RA, AHYPO_010248-RA, AHYPO_020416-RA	AT2G43890.1, AT1G05660.1, AT1G65570.1, AT2G43880.1, AT1G05650.1, AT2G43860.1, AT2G43870.1, AT3G59850.1	DCAR_027502, DCAR_030313, DCAR_013810, DCAR_028004, DCAR_027504, DCAR_027503, DCAR_023784, DCAR_005222, DCAR_023788, DCAR_023789, DCAR_023785, DCAR_023787	Migut.N03042.1.p, Migut.N03043.1.p, Migut.G00867.1.p, Migut.B00929.1.p, Migut.G00869.1.p, Migut.N03044.1.p, Migut.B00928.1.p	LOC_Os01g43490.1, LOC_Os01g66710.1, LOC_Os11g14410.1	Sobic.003G226000.1.p	Solyc12g019130.1.1, Solyc12g019220.1.1, Solyc12g096740.1.1, Solyc12g019140.1.1, Solyc12g019230.1.1, Solyc12g096750.1.1, Solyc08g014560.1.1, Solyc12g019120.1.1, Solyc02g067650.1.1, Solyc12g096730.1.1, Solyc02g067640.2.1, Solyc08g014540.1.1, Solyc02g067630.2.1, Solyc12g019180.1.1	GSVIVT01038241001, GSVIVT01038243001, GSVIVT01004007001, GSVIVT01004006001	Cc036187.t1, Cc005924.t1, Cc047633.t1, Cc030703.t1, Cc036210.t1, Cc009049.t1	Potri.017G005600.1, Potri.010G177600.1, Potri.007G144500.1, Potri.017G006200.1, Potri.017G006500.1, Potri.008G010700.1, Potri.007G144200.1, Potri.007G144100.1, Potri.017G005800.1, Potri.017G006400.1, Potri.010G248200.1, Potri.007G145300.1, Potri.007G144400.1, Potri.T171000.1, Potri.T170900.1, Potri.017G003500.1, Potri.017G006700.1, Potri.017G004700.1, Potri.T075100.1, Potri.017G004500.1, Potri.01…	gene=LOC109177134, gene=LOC109189775, gene=LOC109189652, gene=LOC109189734, gene=LOC109170274, gene=LOC109189654, gene=LOC109177155, gene=LOC109189651, gene=LOC109182642, gene=LOC109177124, gene=LOC109189667, gene=LOC109169943, gene=LOC109179844, gene=LOC109169942, gene=LOC109179891, gene=LOC109189701, gene=LOC109189705, gene=LOC109189708, gene=LOC109170601	Dr08966, Dr17600, Dr17601, Dr13259, Dr13758
OG0000173	AHYPO_020693-RA, AHYPO_021096-RA, AHYPO_011296-RA, AHYPO_006892-RA, AHYPO_011294-RA, AHYPO_015989-RA, AHYPO_010526-RA, AHYPO_006493-RA, AHYPO_018918-RA, AHYPO_005665-RA, AHYPO_022111-RA, AHYPO_017394-RA, AHYPO_006273-RA, AHYPO_017386-RA, AHYPO_006207-RA, AHYPO_017385-RA, AHYPO_006274-RA, AHYPO_006235-RA, AHYPO_020496-RA, AHYPO_020495-RA, AHYPO_006229-RA, AHYPO_022356-RA, AHYPO_006257-RA, AHYPO_01…					Sobic.005G039200.1.p, Sobic.005G076100.1.p	Solyc02g030270.1.1, Solyc04g015640.1.1, Solyc10g012300.1.1	GSVIVT01032161001, GSVIVT01014470001, GSVIVT01012817001, GSVIVT01011520001, GSVIVT01019336001		Potri.T169000.1, Potri.T117100.1
OG0000174	AHYPO_009083-RA, AHYPO_019220-RA, AHYPO_007438-RA, AHYPO_017952-RA	AT2G02240.1, AT2G02320.1, AT2G02310.1, AT2G02300.1, AT2G02250.1, AT2G02360.1, AT1G09155.1, AT2G02350.1, AT2G02230.1, AT1G56250.1, AT1G80110.1, AT1G56240.1, AT2G02340.1, AT5G24560.1	DCAR_006826, DCAR_003792, DCAR_020932, DCAR_018144, DCAR_006827, DCAR_005512, DCAR_011310, DCAR_024332, DCAR_022133	Migut.B01007.1.p, Migut.B01008.1.p, Migut.G00460.1.p, Migut.G00464.1.p, Migut.G00463.1.p, Migut.G00461.1.p, Migut.N03089.1.p, Migut.N00372.1.p, Migut.G00660.1.p, Migut.N01999.1.p	LOC_Os12g03594.1, LOC_Os02g56840.1, LOC_Os12g03740.1, LOC_Os02g56820.1, LOC_Os02g56810.1, LOC_Os02g56800.1, LOC_Os02g56760.1, LOC_Os02g56750.1	Sobic.004G341100.2.p, Sobic.004G340632.1.p, Sobic.004G340800.2.p, Sobic.004G340900.1.p, Sobic.004G340566.1.p, Sobic.005G119100.1.p, Sobic.004G341000.2.p, Sobic.004G340500.1.p, Sobic.004G340700.1.p	Solyc12g098190.1.1, Solyc01g100010.2.1, Solyc04g056690.1.1, Solyc12g044930.1.1, Solyc04g050990.2.1, Solyc04g056680.1.1, Solyc01g099990.2.1, Solyc05g055870.2.1, Solyc12g096890.1.1, Solyc12g098200.1.1, Solyc01g100000.2.1, Solyc10g051160.1.1	GSVIVT01003900001, GSVIVT01003902001, GSVIVT01031160001, GSVIVT01003898001, GSVIVT01003903001, GSVIVT01003904001, GSVIVT01003897001, GSVIVT01003906001, GSVIVT01003907001	Cc008708.t1, Cc033009.t1, Cc008707.t1, Cc004635.t1, Cc015244.t1, Cc016192.t1, Cc033010.t1	Potri.018G015800.1, Potri.018G016000.1, Potri.018G016100.1, Potri.006G266900.1, Potri.013G012600.1, Potri.001G050100.1, Potri.005G022000.1, Potri.018G015900.1, Potri.006G267000.1	gene=LOC109176498, gene=LOC109192207, gene=LOC109175784, gene=LOC109153643, gene=LOC109176499, gene=LOC109187999, gene=LOC109158668, gene=LOC109192221, gene=LOC109155418, gene=LOC109181041, gene=LOC109192586	Dr14371
OG0000175	AHYPO_015428-RA, AHYPO_000698-RA, AHYPO_017072-RA, AHYPO_016453-RA	AT5G59190.1, AT5G03620.1, AT5G59120.1, AT4G15040.1, AT3G46840.1, AT5G58830.1, AT3G46850.1, AT5G58820.1, AT5G59090.1, AT4G00230.1, AT5G59130.1, AT5G58840.1, AT5G59100.1	DCAR_002209, DCAR_006893, DCAR_011752, DCAR_011754, DCAR_011748, DCAR_011751, DCAR_009409, DCAR_011753, DCAR_018143, DCAR_000900, DCAR_020765	Migut.L01337.1.p, Migut.A00911.1.p, Migut.A00912.1.p, Migut.A00909.1.p, Migut.A00910.1.p, Migut.F00736.1.p, Migut.L01339.1.p, Migut.N01414.1.p, Migut.L01146.1.p, Migut.L01771.1.p, Migut.L01338.1.p, Migut.L01340.1.p		Sobic.002G065900.2.p, Sobic.002G065300.1.p, Sobic.002G065400.1.p	Solyc03g079890.1.1, Solyc01g091930.2.1, Solyc09g009750.1.1	GSVIVT01024859001, GSVIVT01024856001, GSVIVT01024857001, GSVIVT01018438001, GSVIVT01037485001, GSVIVT01010670001, GSVIVT01010668001, GSVIVT01037483001, GSVIVT01016439001, GSVIVT01016448001, GSVIVT01019877001, GSVIVT01016449001, GSVIVT01016456001, GSVIVT01016455001, GSVIVT01027584001, GSVIVT01016452001, GSVIVT01016451001, GSVIVT01033810001, GSVIVT01018437001, GSVIVT01016443001, GSVIVT01016445001, …	Cc030300.t1, Cc017788.t1	Potri.010G196700.1, Potri.012G133200.1, Potri.010G196900.1, Potri.010G196800.1, Potri.002G151900.1, Potri.010G196600.1, Potri.006G114500.1, Potri.003G120100.1, Potri.009G037900.1, Potri.014G074500.1, Potri.009G038000.1, Potri.009G145600.1	gene=LOC109169435, gene=LOC109182071, gene=LOC109188566, gene=LOC109181106, gene=LOC109155956, gene=LOC109181104, gene=LOC109181105, gene=LOC109150793	Dr03548, Dr03550, Dr03547, Dr12705, Dr03549, Dr20103, Dr17122, Dr17121
OG0000176	AHYPO_001007-RA, AHYPO_014530-RA, AHYPO_006857-RA, AHYPO_006755-RA, AHYPO_003926-RA, AHYPO_001126-RA, AHYPO_002738-RA, AHYPO_003261-RA	AT5G43900.3, AT1G04160.1, AT3G58160.1, AT1G08730.1, AT1G54560.1, AT5G20490.1, AT1G17580.1, AT2G20290.1, AT4G28710.1, AT2G31900.1, AT4G33200.1	DCAR_029573, DCAR_018464, DCAR_004376, DCAR_007338, DCAR_012528, DCAR_018532, DCAR_012616, DCAR_023875, DCAR_024720	Migut.D00494.1.p, Migut.N02193.1.p, Migut.B01415.1.p, Migut.F00822.1.p, Migut.N02239.1.p, Migut.A00068.1.p, Migut.J00962.1.p, Migut.D00402.1.p, Migut.L01536.1.p	LOC_Os06g29350.1, LOC_Os03g64290.1, LOC_Os03g53660.1, LOC_Os02g57190.1, LOC_Os03g48140.1, LOC_Os10g19860.1, LOC_Os02g53740.2	Sobic.010G093600.2.p, Sobic.004G317300.1.p, Sobic.001G257800.1.p, Sobic.003G198800.1.p, Sobic.002G117600.1.p, Sobic.001G090600.1.p, Sobic.004G344901.1.p, Sobic.001G002200.1.p	Solyc06g083960.1.1, Solyc09g064200.2.1, Solyc01g081540.2.1, Solyc11g006220.1.1, Solyc06g008530.1.1, Solyc06g008090.2.1, Solyc07g041150.2.1, Solyc08g061500.1.1	GSVIVT01028290001, GSVIVT01016822001, GSVIVT01035479001, GSVIVT01036267001, GSVIVT01006004001, GSVIVT01015146001, GSVIVT01028469001	Cc038899.t1, Cc034937.t1, Cc004422.t1, Cc015084.t1, Cc047288.t1, Cc034904.t1, Cc010433.t1, Cc012188.t1, Cc018293.t1, Cc019800.t1, Cc005239.t1	Potri.002G254300.1, Potri.001G199200.1, Potri.002G041800.1, Potri.001G233100.1, Potri.006G145700.1, Potri.013G043900.1, Potri.006G220000.1, Potri.008G174500.1, Potri.009G025300.1	gene=LOC109169012, gene=LOC109161701, gene=LOC109161706, gene=LOC109161217, gene=LOC109186248, gene=LOC109173853, gene=LOC109187112, gene=LOC109173828, gene=LOC109189305, gene=LOC109163890, gene=LOC109186849	Dr16333, Dr00941, Dr12478, Dr15528, Dr11018
OG0000177	AHYPO_001232-RA, AHYPO_013644-RA, AHYPO_008457-RA	AT3G60570.1, AT1G65681.1, AT2G20750.1, AT2G45110.1, AT1G65680.1, AT4G28250.1	DCAR_018089, DCAR_019186, DCAR_009742, DCAR_014628, DCAR_021239	Migut.F01487.1.p, Migut.F01692.1.p, Migut.N01289.1.p, Migut.F01696.1.p, Migut.F01693.1.p, Migut.B01586.1.p, Migut.F01694.1.p, Migut.F01689.1.p, Migut.F01691.1.p, Migut.F00505.1.p, Migut.B01585.1.p, Migut.H01074.1.p, Migut.F01489.1.p, Migut.F01690.1.p	LOC_Os04g44780.1, LOC_Os10g40730.1, LOC_Os04g46630.1, LOC_Os03g01270.1, LOC_Os02g42650.1, LOC_Os04g46650.1, LOC_Os02g44108.1, LOC_Os03g44290.1, LOC_Os10g40710.1, LOC_Os10g40700.1, LOC_Os03g01260.1, LOC_Os10g40720.1, LOC_Os05g15690.1, LOC_Os03g01640.1, LOC_Os02g44106.1	Sobic.004G294400.1.p, Sobic.010G120100.1.p, Sobic.001G301300.1.p, Sobic.001G155600.3.p, Sobic.001G301000.1.p, Sobic.001G306200.1.p, Sobic.006G171200.1.p, Sobic.002G124400.1.p, Sobic.001G301400.1.p, Sobic.001G306400.1.p, Sobic.001G542100.1.p, Sobic.001G300900.2.p, Sobic.001G301500.1.p, Sobic.001G542200.1.p, Sobic.001G300500.1.p, Sobic.001G300700.1.p, Sobic.001G301600.1.p, Sobic.001G155700.5.p, Sob…	Solyc07g049540.1.1, Solyc10g008440.2.1, Solyc10g018500.1.1, Solyc03g093390.2.1, Solyc07g054170.2.1, Solyc01g090820.1.1, Solyc05g052330.1.1, Solyc01g090810.2.1	GSVIVT01017505001, GSVIVT01030375001, GSVIVT01018163001, GSVIVT01018168001	Cc029797.t1, Cc024145.t1, Cc003460.t1, Cc024921.t1, Cc015516.t1, Cc008929.t1	Potri.019G101900.1, Potri.013G134300.1, Potri.014G066300.1	gene=LOC109193325, gene=LOC109193326, gene=LOC109193305, gene=LOC109186602, gene=LOC109186593, gene=LOC109188048, gene=LOC109193328, gene=LOC109193320	Dr00575, Dr20943
OG0000178		AT1G74170.1, AT1G58190.2, AT2G25470.1, AT1G54470.2, AT3G53240.1, AT1G74200.1, AT1G07390.3, AT1G74190.1, AT1G74180.1, AT5G49290.1		Migut.J01208.1.p	LOC_Os04g55420.1, LOC_Os04g55440.1, LOC_Os04g03180.1, LOC_Os06g08154.1	Sobic.007G154001.1.p, Sobic.006G239900.1.p, Sobic.008G150800.1.p	Solyc08g016270.1.1, Solyc04g014400.2.1, Solyc08g016310.2.1, Solyc11g011180.1.1, Solyc04g076460.2.1, Solyc08g016210.2.1	GSVIVT01013974001, GSVIVT01038444001, GSVIVT01017419001, GSVIVT01016019001, GSVIVT01012819001, GSVIVT01034258001, GSVIVT01015972001, GSVIVT01034276001, GSVIVT01017385001, GSVIVT01017390001, GSVIVT01017396001, GSVIVT01017399001, GSVIVT01001575001, GSVIVT01034291001, GSVIVT01034285001, GSVIVT01017407001, GSVIVT01017404001, GSVIVT01017418001, GSVIVT01034283001	Cc009236.t1, Cc018709.t1, Cc016636.t1, Cc009239.t1	Potri.005G011600.1, Potri.T041700.1, Potri.005G013100.1, Potri.005G013400.1, Potri.017G018700.1, Potri.003G013200.1, Potri.005G016100.1, Potri.003G028200.1, Potri.003G012800.1, Potri.005G016200.1, Potri.005G013800.1, Potri.003G025100.1, Potri.005G012100.1, Potri.T041300.1, Potri.005G008800.1, Potri.T133400.1, Potri.003G013700.1, Potri.T092800.1, Potri.005G009700.1, Potri.005G008600.1, Potri.005G0…	gene=LOC109183055, gene=LOC109178782, gene=LOC109165313, gene=LOC109165310, gene=LOC109165309, gene=LOC109165308, gene=LOC109156499, gene=LOC109183042, gene=LOC109183014, gene=LOC109183041, gene=LOC109183074, gene=LOC109165306, gene=LOC109183079, gene=LOC109183078, gene=LOC109164794, gene=LOC109164433, gene=LOC109158045, gene=LOC109165307, gene=LOC109179003	Dr11474
OG0000179					LOC_Os04g26170.1				Cc003131.t1, Cc015700.t1, Cc000617.t1, Cc015597.t1, Cc015699.t1			Dr10757, Dr12087, Dr06718, Dr18981, Dr17797, Dr23253, Dr17796, Dr26141, Dr18374, Dr18990, Dr20073, Dr18781, Dr19384, Dr12126, Dr19885, Dr05630, Dr12642, Dr05613, Dr18387, Dr25142, Dr22166, Dr25501, Dr01220, Dr23853, Dr14006, Dr05369, Dr22792, Dr19077, Dr10484, Dr00001, Dr06587, Dr11538, Dr25567, Dr03899, Dr19855, Dr25522, Dr21841, Dr22030, Dr08454, Dr17374, Dr16808, Dr13095, Dr15423, Dr22603, Dr2…
OG0000180	AHYPO_001487-RA, AHYPO_021382-RA, AHYPO_014118-RA, AHYPO_004708-RA, AHYPO_022608-RA	AT1G10630.1, AT5G14670.1, AT5G17060.1, AT2G47170.1, AT3G62290.1, AT1G23490.1, AT2G15310.1, AT3G03120.1, AT1G70490.1	DCAR_002916, DCAR_012321, DCAR_029328, DCAR_020402, DCAR_009004, DCAR_030433, DCAR_018259, DCAR_001897, DCAR_005733, DCAR_030432, DCAR_007082	Migut.D00046.1.p, Migut.L01458.1.p, Migut.E00172.1.p, Migut.B00853.1.p, Migut.N00954.1.p, Migut.D00051.1.p, Migut.D00050.1.p, Migut.D00047.1.p, Migut.F00950.1.p	LOC_Os02g03610.1, LOC_Os10g42940.1, LOC_Os06g02390.1, LOC_Os01g59790.2, LOC_Os03g59740.1, LOC_Os05g41060.1, LOC_Os01g16030.1, LOC_Os07g12200.1, LOC_Os02g47110.2, LOC_Os07g12170.1	Sobic.003G122200.1.p, Sobic.001G040800.1.p, Sobic.003G332401.1.p, Sobic.004G271700.1.p, Sobic.001G281900.1.p, Sobic.009G178600.1.p, Sobic.004G027100.1.p, Sobic.010G088100.1.p, Sobic.002G078400.1.p	Solyc01g008000.2.1, Solyc01g100860.2.1, Solyc06g072800.2.1, Solyc02g092970.2.1, Solyc05g005190.2.1, Solyc01g100870.2.1, Solyc03g096910.2.1	GSVIVT01000224001, GSVIVT01024420001, GSVIVT01017654001, GSVIVT01013765001, GSVIVT01032451001, GSVIVT01028179001	Cc033335.t1, Cc005957.t1, Cc009017.t1, Cc007264.t1, Cc022101.t1, Cc044545.t1, Cc046683.t1, Cc020014.t1	Potri.005G007400.1, Potri.013G005500.1, Potri.006G171500.1, Potri.002G191400.1, Potri.019G052200.1, Potri.009G096900.1, Potri.013G005600.1, Potri.010G152600.1, Potri.005G007300.1, Potri.014G116500.1, Potri.008G100000.1, Potri.T057800.1, Potri.013G088800.1, Potri.001G301200.1, Potri.005G142100.1	gene=LOC109160257, gene=LOC109172049, gene=LOC109188769, gene=LOC109166818, gene=LOC109181830, gene=LOC109188876, gene=LOC109146575, gene=LOC109176885, gene=LOC109170432, gene=LOC109181828, gene=LOC109181829	Dr02958
OG0000181	AHYPO_020122-RA, AHYPO_003452-RA, AHYPO_006069-RA, AHYPO_018537-RA, AHYPO_004816-RA	AT5G50790.1, AT4G25010.1, AT5G13170.1, AT2G39060.1, AT3G48740.1, AT5G50800.1, AT5G23660.1	DCAR_012424, DCAR_026239, DCAR_026279, DCAR_007510, DCAR_024643, DCAR_026278, DCAR_021648, DCAR_013827, DCAR_021649, DCAR_012423, DCAR_016365, DCAR_026241, DCAR_016366, DCAR_026237, DCAR_026238	Migut.E00003.1.p, Migut.I00563.1.p, Migut.H02111.1.p, Migut.D00153.1.p, Migut.D01290.1.p, Migut.D01287.1.p, Migut.D01551.1.p, Migut.G00918.1.p, Migut.D01285.1.p, Migut.D01286.1.p, Migut.D01292.1.p	LOC_Os02g30910.1, LOC_Os03g22590.1, LOC_Os11g31190.1, LOC_Os12g29220.1	Sobic.008G094400.1.p, Sobic.005G123500.1.p, Sobic.001G373600.1.p, Sobic.008G094300.1.p, Sobic.002G259301.1.p, Sobic.004G157100.1.p, Sobic.008G094000.1.p	Solyc03g097560.2.1, Solyc03g097570.2.1, Solyc06g072630.2.1, Solyc09g074530.2.1, Solyc03g097590.2.1, Solyc06g072640.1.1, Solyc06g072620.2.1, Solyc03g097870.2.1, Solyc03g097610.2.1, Solyc03g097580.2.1, Solyc03g097600.2.1, Solyc03g097620.1.1, Solyc05g024260.2.1	GSVIVT01008595001, GSVIVT01008597001, GSVIVT01000938001, GSVIVT01026399001, GSVIVT01010993001	Cc032808.t1, Cc008824.t1, Cc023768.t1, Cc028641.t1, Cc039015.t1, Cc007541.t1, Cc036079.t1, Cc029914.t1, Cc016088.t1, Cc010133.t1	Potri.003G166800.1, Potri.019G030500.1, Potri.015G101700.1, Potri.001G060900.1, Potri.015G101400.1, Potri.015G101500.1, Potri.015G101600.1, Potri.012G103200.1	gene=LOC109183779, gene=LOC109170793, gene=LOC109156769, gene=LOC109179570, gene=LOC109157419, gene=LOC109152843, gene=LOC109185172, gene=LOC109193392, gene=LOC109175431, gene=LOC109170260, gene=LOC109188578	Dr10217, Dr09838, Dr08238, Dr12297
OG0000182	AHYPO_004723-RA, AHYPO_020491-RA, AHYPO_020494-RA, AHYPO_016274-RA, AHYPO_013107-RA, AHYPO_001496-RA, AHYPO_012898-RA	AT3G27690.1, AT2G34430.1, AT1G29920.1, AT1G29910.1, AT1G29930.1, AT2G34420.1, AT2G05070.1, AT2G05100.1	DCAR_007901, DCAR_027950, DCAR_029630, DCAR_003944, DCAR_027951, DCAR_003943, DCAR_003939, DCAR_027952, DCAR_003942, DCAR_005105	Migut.H01890.1.p, Migut.K00750.1.p, Migut.K01069.1.p, Migut.M00481.1.p, Migut.M00936.1.p, Migut.M00033.1.p, Migut.H01390.1.p, Migut.F01025.1.p, Migut.M00482.1.p, Migut.M00568.1.p, Migut.M00937.1.p, Migut.M00480.1.p, Migut.M00934.1.p, Migut.M00939.1.p, Migut.F01059.1.p, Migut.H01378.1.p, Migut.H01379.1.p, Migut.I00198.1.p, Migut.M00567.1.p, Migut.M00935.1.p, Migut.M00938.1.p, Migut.K01068.1.p, Mig…	LOC_Os03g39610.1, LOC_Os09g17740.1, LOC_Os01g41710.1, LOC_Os01g52240.1	Sobic.002G289100.1.p, Sobic.009G234600.1.p, Sobic.003G209800.1.p, Sobic.001G177000.1.p, Sobic.002G288300.1.p, Sobic.003G209900.1.p	Solyc03g005780.1.1, Solyc02g070990.1.1, Solyc07g047850.2.1, Solyc02g071000.1.1, Solyc02g071010.1.1, Solyc02g070980.1.1, Solyc02g070950.1.1, Solyc02g071030.1.1, Solyc02g070970.1.1, Solyc03g005770.1.1, Solyc03g005760.1.1, Solyc08g067320.1.1, Solyc12g006140.1.1, Solyc02g070940.1.1	GSVIVT01028204001, GSVIVT01014439001, GSVIVT01030053001	Cc041785.t1, Cc017145.t1	Potri.005G239300.1, Potri.005G239200.1, Potri.002G221400.1, Potri.002G189300.1, Potri.011G079500.1, Potri.014G165100.1	gene=LOC109165479, gene=LOC109183680, gene=LOC109183687, gene=LOC109183708, gene=LOC109183688, gene=LOC109183685, gene=LOC109183679, gene=LOC109187621	Dr05696, Dr05699, Dr05698, Dr10688, Dr05695, Dr05697, Dr05694, Dr16670, Dr05693
OG0000183	AHYPO_020624-RA	AT4G05030.1, AT5G48290.1, AT3G20180.1, AT3G07600.1	DCAR_019657, DCAR_021079, DCAR_017593, DCAR_017594, DCAR_019659, DCAR_019660, DCAR_008754, DCAR_015686, DCAR_008755, DCAR_021080, DCAR_016629, DCAR_013775	Migut.E01774.1.p, Migut.M01469.1.p, Migut.M00555.1.p, Migut.M01600.1.p, Migut.M00556.1.p, Migut.M00531.1.p	LOC_Os04g39300.1, LOC_Os02g37280.1, LOC_Os02g37290.1, LOC_Os02g37330.1, LOC_Os09g09930.1, LOC_Os04g39350.1, LOC_Os09g09830.1, LOC_Os02g37300.1, LOC_Os02g37320.1, LOC_Os02g37180.1, LOC_Os04g39370.1, LOC_Os04g39360.1, LOC_Os04g39010.1, LOC_Os04g39380.1	Sobic.006G113700.1.p, Sobic.006G114200.1.p, Sobic.004G195400.1.p, Sobic.002G148700.1.p, Sobic.006G113000.1.p, Sobic.004G195800.1.p, Sobic.004G195500.1.p, Sobic.006G113100.1.p, Sobic.004G195700.1.p, Sobic.006G113200.1.p, Sobic.006G113900.1.p, Sobic.006G113400.1.p, Sobic.006G113500.1.p, Sobic.004G195300.1.p, Sobic.006G113800.1.p	Solyc07g056190.2.1, Solyc07g056210.2.1, Solyc07g056180.1.1, Solyc07g056200.2.1, Solyc12g015920.1.1	GSVIVT01003316001, GSVIVT01030135001, GSVIVT01030137001, GSVIVT01026843001, GSVIVT01014795001, GSVIVT01014798001, GSVIVT01014802001	Cc035510.t1, Cc036864.t1, Cc036866.t1, Cc035511.t1, Cc008226.t1	Potri.014G171300.1, Potri.001G468500.1, Potri.009G048300.1, Potri.006G001800.1, Potri.006G001900.1, Potri.016G002600.1, Potri.001G378700.1, Potri.006G002000.1, Potri.009G048100.1, Potri.014G171500.1, Potri.009G048400.1	gene=LOC109150486, gene=LOC109187346, gene=LOC109150484, gene=LOC109155771, gene=LOC109155777, gene=LOC109190752, gene=LOC109190265, gene=LOC109150485, gene=LOC109190303, gene=LOC109156021, gene=LOC109186940, gene=LOC109150616, gene=LOC109150615, gene=LOC109190264, gene=LOC109173110, gene=LOC109173113	Dr13675, Dr04784, Dr07435, Dr04785
OG0000184	AHYPO_001735-RA, AHYPO_018314-RA, AHYPO_021480-RA, AHYPO_011192-RA, AHYPO_003990-RA, AHYPO_003287-RA, AHYPO_011712-RA	AT3G50500.2, AT4G40010.1, AT5G08590.1, AT2G23030.1, AT1G78290.2, AT4G33950.1, AT5G63650.1, AT1G60940.1, AT5G66880.1, AT1G10940.2	DCAR_008326, DCAR_005588, DCAR_029015	Migut.N01050.1.p, Migut.B00305.1.p, Migut.H02340.1.p, Migut.B00812.1.p, Migut.L00157.1.p, Migut.H00468.1.p, Migut.H00790.1.p, Migut.K00829.1.p	LOC_Os01g64970.1, LOC_Os12g39630.1, LOC_Os03g55600.1, LOC_Os04g35240.1, LOC_Os07g42940.1, LOC_Os02g34600.1, LOC_Os03g27280.1, LOC_Os10g41490.1, LOC_Os03g41460.1, LOC_Os04g59450.1	Sobic.006G083000.1.p, Sobic.001G168400.1.p, Sobic.009G149900.1.p, Sobic.003G370100.1.p, Sobic.001G078800.1.p, Sobic.001G350700.1.p, Sobic.002G379400.1.p, Sobic.006G279100.1.p, Sobic.004G173500.1.p, Sobic.001G294400.1.p, Sobic.008G147000.1.p	Solyc05g056550.2.1, Solyc02g090390.2.1, Solyc01g103940.2.1, Solyc04g074500.2.1, Solyc04g012160.2.1, Solyc08g077780.2.1, Solyc11g010130.1.1, Solyc01g108280.2.1	GSVIVT01004839001, GSVIVT01022427001, GSVIVT01023339001, GSVIVT01002389001, GSVIVT01003419001, GSVIVT01003554001, GSVIVT01009074001, GSVIVT01031806001	Cc025226.t1, Cc033153.t1, Cc006216.t1, Cc006517.t1, Cc025359.t1, Cc041595.t1, Cc031390.t1, Cc002923.t1, Cc012043.t1, Cc007157.t1	Potri.004G145500.1, Potri.004G138300.1, Potri.003G015400.1, Potri.005G072600.1, Potri.003G084100.1, Potri.007G096400.1, Potri.T011000.1, Potri.002G099700.1, Potri.005G162500.1, Potri.009G106900.1, Potri.005G134400.1, Potri.004G218200.1	gene=LOC109189088, gene=LOC109167636, gene=LOC109165801, gene=LOC109167284, gene=LOC109185386, gene=LOC109194115, gene=LOC109165514, gene=LOC109170050	Dr03038, Dr00069, Dr16098, Dr03804
OG0000185	AHYPO_000141-RA, AHYPO_020002-RA, AHYPO_020921-RA, AHYPO_005205-RA, AHYPO_005207-RA, AHYPO_005204-RA, AHYPO_005203-RA	AT2G14580.1, AT3G19690.1, AT4G33720.1, AT2G14610.1, AT5G57625.1, AT5G26130.1, AT4G30320.1, AT1G50060.1, AT4G25790.1, AT4G33710.1	DCAR_017464, DCAR_021930, DCAR_022548, DCAR_004902	Migut.K00259.1.p, Migut.B00492.1.p, Migut.J01470.1.p, Migut.N01119.1.p	LOC_Os01g28450.1, LOC_Os07g03680.1, LOC_Os07g03730.1, LOC_Os07g03377.1, LOC_Os02g54530.1, LOC_Os07g03710.1, LOC_Os07g03467.1, LOC_Os07g03279.1, LOC_Os01g28500.1, LOC_Os07g03409.1, LOC_Os10g11500.1, LOC_Os07g03580.1, LOC_Os07g03368.1, LOC_Os07g03750.1, LOC_Os07g03740.1, LOC_Os07g03499.1, LOC_Os07g03458.1, LOC_Os06g24290.1, LOC_Os07g03319.1, LOC_Os02g54540.1, LOC_Os07g03590.1, LOC_Os07g03288.1, LOC…	Sobic.002G105300.1.p, Sobic.010G020200.1.p, Sobic.001G333400.1.p, Sobic.004G323100.1.p, Sobic.002G023300.1.p	Solyc01g106620.2.1, Solyc01g106610.2.1, Solyc07g006710.1.1, Solyc00g174340.1.1, Solyc09g007020.1.1, Solyc09g007010.1.1, Solyc01g106640.2.1, Solyc01g106600.2.1, Solyc09g006010.2.1	GSVIVT01029124001, GSVIVT01036993001, GSVIVT01037011001, GSVIVT01037008001, GSVIVT01038540001, GSVIVT01037000001, GSVIVT01037005001, GSVIVT01036997001	Cc003014.t1	Potri.001G288400.1, Potri.009G082800.1, Potri.001G288600.1, Potri.006G171300.1, Potri.009G083300.1, Potri.T131400.1, Potri.009G083000.1, Potri.T131500.1, Potri.009G082900.1, Potri.009G083100.1, Potri.009G083600.1, Potri.T093500.1	gene=LOC109165886, gene=LOC109180664, gene=LOC109180665, gene=LOC109180956, gene=LOC109180954, gene=LOC109156767, gene=LOC109165258, gene=LOC109164940, gene=LOC109165882, gene=LOC109165883, gene=LOC109165881, gene=LOC109165885	Dr07870, Dr16068, Dr16069
OG0000186	AHYPO_012679-RA, AHYPO_002936-RA, AHYPO_005258-RA, AHYPO_007849-RA	AT4G27960.2, AT5G56150.1, AT3G08690.1, AT5G53300.1, AT5G41700.4	DCAR_006862, DCAR_008907, DCAR_017604, DCAR_010629, DCAR_027725, DCAR_008537, DCAR_005022, DCAR_013761, DCAR_025239	Migut.F00249.1.p, Migut.B01831.1.p, Migut.D00811.1.p, Migut.N00718.1.p, Migut.B01518.1.p, Migut.H02180.1.p, Migut.H01718.1.p, Migut.F01057.1.p	LOC_Os01g60410.3, LOC_Os01g60360.1, LOC_Os02g16040.1, LOC_Os01g46926.1, LOC_Os04g57220.2, LOC_Os06g30970.1, LOC_Os09g12230.1, LOC_Os02g02830.1	Sobic.004G017800.1.p, Sobic.003G243600.1.p, Sobic.003G337000.1.p, Sobic.009G174900.1.p, Sobic.010G149300.1.p, Sobic.006G257900.1.p, Sobic.002G155500.1.p	Solyc07g066080.2.1, Solyc05g050230.2.1, Solyc02g083570.2.1, Solyc03g033410.2.1, Solyc01g095490.2.1, Solyc08g008220.2.1, Solyc12g056100.1.1, Solyc06g082600.2.1, Solyc10g011740.2.1, Solyc03g007470.2.1, Solyc08g081950.2.1, Solyc06g007510.2.1	GSVIVT01024546001, GSVIVT01024027001, GSVIVT01014758001, GSVIVT01019484001, GSVIVT01028729001, GSVIVT01027045001, GSVIVT01025872001	Cc035228.t1, Cc031509.t1, Cc006161.t1, Cc046774.t1, Cc001474.t1, Cc000588.t1, Cc000497.t1, Cc028741.t1, Cc018985.t1, Cc001021.t1, Cc034446.t1, Cc014966.t1, Cc014615.t1, Cc033814.t1	Potri.003G136200.1, Potri.016G138900.1, Potri.004G175000.1, Potri.011G168200.1, Potri.001G094900.1, Potri.006G110200.1, Potri.001G471200.1, Potri.019G083800.1, Potri.015G023300.1, Potri.012G033000.1	gene=LOC109185432, gene=LOC109177345, gene=LOC109156403, gene=LOC109162795, gene=LOC109163998, gene=LOC109178089, gene=LOC109188777, gene=LOC109146469, gene=LOC109165601, gene=LOC109167674, gene=LOC109155804	Dr10743, Dr04819, Dr13697, Dr09269
OG0000187	AHYPO_014658-RA, AHYPO_012207-RA, AHYPO_007266-RA, AHYPO_017378-RA, AHYPO_017388-RA, AHYPO_016457-RA	AT1G62770.1, AT1G70720.1, AT1G23205.1, AT5G62360.1, AT4G12390.1, AT4G25260.1, AT3G47380.1, AT2G01610.1, AT1G14890.1, AT5G62350.1	DCAR_007318, DCAR_020199, DCAR_027806, DCAR_018099, DCAR_018095, DCAR_004913, DCAR_018098, DCAR_023587, DCAR_018097, DCAR_030247	Migut.E00457.1.p, Migut.F00460.1.p, Migut.E01690.1.p, Migut.O00300.1.p, Migut.F00458.1.p, Migut.A00865.1.p, Migut.E00959.1.p, Migut.L00413.1.p, Migut.F00459.1.p	LOC_Os06g49760.1, LOC_Os10g36500.1, LOC_Os08g24160.1	Sobic.010G261000.1.p, Sobic.001G198800.1.p, Sobic.001G198700.1.p, Sobic.010G261100.1.p	Solyc08g007450.1.1, Solyc03g083730.1.1, Solyc03g083720.1.1, Solyc10g076730.1.1, Solyc03g083770.1.1, Solyc06g034370.1.1	GSVIVT01018607001, GSVIVT01018598001, GSVIVT01018608001, GSVIVT01018604001, GSVIVT01018606001	Cc001521.t1, Cc002568.t1, Cc014523.t1, Cc044980.t1, Cc014527.t1, Cc028977.t1, Cc046851.t1, Cc044981.t1, Cc002570.t1, Cc001394.t1, Cc033440.t1	Potri.003G113600.1, Potri.008G132600.1, Potri.015G128100.1, Potri.001G119300.1, Potri.003G113700.1, Potri.015G128400.1, Potri.015G128300.1, Potri.010G109300.1, Potri.012G127500.1, Potri.015G128200.1, Potri.001G119200.1, Potri.015G128700.1	gene=LOC109186810, gene=LOC109193795, gene=LOC109157132, gene=LOC109157131, gene=LOC109151103, gene=LOC109160852, gene=LOC109173360, gene=LOC109186473, gene=LOC109193821, gene=LOC109156860, gene=LOC109193949	Dr11758, Dr00781, Dr12847, Dr10165, Dr10166, Dr10168, Dr10163, Dr21942, Dr06646, Dr10164, Dr09769, Dr15782
OG0000188	AHYPO_019907-RA, AHYPO_013542-RA, AHYPO_022635-RA, AHYPO_004200-RA	AT5G23270.1, AT5G61520.1, AT3G19930.1, AT1G50310.1, AT1G11260.1, AT4G21480.1, AT3G19940.1	DCAR_023466, DCAR_008074, DCAR_018088, DCAR_026888, DCAR_004142, DCAR_018087	Migut.L00863.1.p, Migut.E00689.1.p, Migut.L00718.1.p, Migut.L00722.1.p, Migut.F00509.1.p, Migut.L00721.1.p, Migut.L00719.1.p, Migut.L00763.1.p, Migut.F00508.1.p, Migut.L00766.1.p, Migut.M01220.1.p, Migut.L00864.1.p, Migut.F00507.1.p, Migut.E00690.1.p, Migut.L00305.1.p, Migut.L00765.1.p, Migut.L00865.1.p	LOC_Os07g03960.1, LOC_Os03g01170.1, LOC_Os07g01560.1, LOC_Os03g39710.1, LOC_Os11g38160.1, LOC_Os06g04900.1, LOC_Os01g38670.1, LOC_Os01g38680.1, LOC_Os09g12590.1, LOC_Os09g09520.1, LOC_Os10g41190.1, LOC_Os08g08070.1, LOC_Os07g37320.1	Sobic.004G332700.1.p, Sobic.005G171200.1.p, Sobic.001G190200.1.p, Sobic.002G338500.1.p, Sobic.002G004900.2.p, Sobic.001G297600.2.p, Sobic.010G030600.1.p, Sobic.001G543500.1.p, Sobic.007G061800.1.p, Sobic.003G192200.1.p	Solyc03g093400.2.1, Solyc01g008240.2.1, Solyc03g093410.2.1, Solyc03g006650.1.1, Solyc02g079220.2.1	GSVIVT01036440001, GSVIVT01036439001, GSVIVT01031077001, GSVIVT01003181001	Cc014489.t1, Cc041473.t1, Cc002530.t1, Cc007049.t1, Cc006629.t1, Cc037075.t1	Potri.007G072800.1, Potri.016G120700.1, Potri.011G042100.1, Potri.T018200.1, Potri.004G033600.1, Potri.T018700.1, Potri.005G090700.1, Potri.004G109700.1, Potri.004G233500.1, Potri.004G101900.1, Potri.007G073800.1	gene=LOC109165700, gene=LOC109166362, gene=LOC109158958, gene=LOC109186091, gene=LOC109165697, gene=LOC109165699, gene=LOC109165698, gene=LOC109186135	Dr01720, Dr19513, Dr00823, Dr02497, Dr03687, Dr03684, Dr11205, Dr07123
OG0000189	AHYPO_008889-RA	AT4G16260.1, AT1G77780.1, AT3G57260.1, AT3G57240.1, AT3G57270.1, AT1G77790.1	DCAR_028243, DCAR_008915, DCAR_008913, DCAR_008914	Migut.K00107.1.p, Migut.C00653.1.p, Migut.F00332.1.p, Migut.C00654.1.p, Migut.N02346.1.p, Migut.F01113.1.p	LOC_Os01g71474.1, LOC_Os01g71380.1, LOC_Os05g41610.1, LOC_Os01g71670.1, LOC_Os05g31140.1, LOC_Os01g71820.1, LOC_Os01g71810.1, LOC_Os01g51570.1, LOC_Os01g71400.1, LOC_Os01g71830.1, LOC_Os01g71340.1, LOC_Os01g71650.1, LOC_Os01g71680.1, LOC_Os01g71350.1, LOC_Os01g71930.1, LOC_Os01g58730.1, LOC_Os01g71410.1, LOC_Os01g71860.1	Sobic.009G119200.1.p, Sobic.009G201400.1.p, Sobic.003G423500.1.p, Sobic.003G422200.1.p, Sobic.009G183400.1.p, Sobic.003G421700.1.p, Sobic.003G421500.1.p, Sobic.003G422000.1.p, Sobic.009G119400.1.p, Sobic.003G422100.1.p, Sobic.008G146700.1.p, Sobic.003G421900.1.p, Sobic.003G326700.1.p	Solyc03g025650.1.1, Solyc01g059980.2.1, Solyc02g086700.2.1, Solyc04g016470.2.1, Solyc00g202560.1.1, Solyc11g065280.1.1, Solyc10g079860.1.1, Solyc01g008610.2.1, Solyc01g060020.2.1, Solyc01g008620.2.1, Solyc01g060010.1.1	GSVIVT01033536001, GSVIVT01013131001, GSVIVT01035013001, GSVIVT01033545001, GSVIVT01033542001, GSVIVT01033538001, GSVIVT01031542001	Cc006243.t1, Cc002714.t1	Potri.T167100.1, Potri.009G050400.1, Potri.009G050300.1, Potri.016G057600.1, Potri.010G142800.1, Potri.002G089200.1, Potri.001G255100.1, Potri.005G172000.1, Potri.006G048100.1, Potri.016G057400.1, Potri.006G046100.1	gene=LOC109159325, gene=LOC109160000, gene=LOC109167923, gene=LOC109167922, gene=LOC109167925, gene=LOC109163811, gene=LOC109167924, gene=LOC109167920, gene=LOC109167921, gene=LOC109159712	Dr14984, Dr14985, Dr07792, Dr14973, Dr14982, Dr19687, Dr19685, Dr19686, Dr12486, Dr09100
OG0000190		AT4G35590.1			LOC_Os04g47640.1	Sobic.006G179600.1.p		GSVIVT01026649001	Cc009238.t1, Cc009240.t1	Potri.005G101000.1	gene=LOC109177594	Dr10398, Dr21410, Dr24872, Dr24359, Dr21717, Dr23320, Dr25625, Dr25701, Dr21364, Dr12201, Dr05447, Dr20224, Dr24704, Dr22253, Dr25518, Dr26004, Dr24560, Dr21158, Dr25783, Dr04602, Dr17849, Dr22730, Dr18538, Dr18731, Dr18733, Dr22452, Dr17518, Dr17904, Dr20725, Dr25840, Dr22577, Dr24347, Dr23457, Dr24462, Dr25704, Dr21809, Dr20334, Dr18015, Dr25312, Dr19263, Dr23781, Dr23359, Dr19227, Dr18058, Dr2…
OG0000191		AT5G53690.1, AT5G53670.1		Migut.M00507.1.p	LOC_Os01g38940.1, LOC_Os07g18100.1, LOC_Os09g03800.1, ChrSy.fgenesh.mRNA.24, LOC_Os12g17520.1, LOC_Os09g03970.1	Sobic.005G148950.1.p	Solyc02g021200.1.1, Solyc04g051000.1.1	GSVIVT01010671001, GSVIVT01021646001, GSVIVT01014104001	Cc026064.t1, Cc028169.t1, Cc035156.t1, Cc027359.t1, Cc012756.t1, Cc029381.t1, Cc026404.t1, Cc027672.t1, Cc042436.t1, Cc010748.t1, Cc008180.t1, Cc045993.t1, Cc044413.t1, Cc033771.t1, Cc038289.t1, Cc015717.t1, Cc007842.t1, Cc047434.t1, Cc042616.t1, Cc027604.t1, Cc001197.t1, Cc001114.t1, Cc001175.t1, Cc036300.t1, Cc017560.t1, Cc028491.t1, Cc025895.t1, Cc035565.t1, Cc040636.t1, Cc029036.t1, Cc009737.…	Potri.005G132100.1, Potri.002G261100.1, Potri.006G161800.1, Potri.003G139500.1, Potri.004G173100.1	gene=LOC109147206, gene=LOC109169429, gene=LOC109191555, gene=LOC109188707, gene=LOC109169482, gene=LOC109164865, gene=LOC109193883, gene=LOC109168059, gene=LOC109172486, gene=LOC109154028, gene=LOC109152489, gene=LOC109153583, gene=LOC109163853, gene=LOC109191993, gene=LOC109153575, gene=LOC109175038, gene=LOC109159948, gene=LOC109189650, gene=LOC109163579, gene=LOC109180208, gene=LOC109189713, …
OG0000192					LOC_Os11g03620.1, LOC_Os09g03210.1, LOC_Os05g01830.1, LOC_Os11g35430.1, LOC_Os08g04590.1, LOC_Os12g07500.1, LOC_Os12g35020.1, LOC_Os01g40750.1, LOC_Os12g38560.1, LOC_Os03g04830.1, LOC_Os07g30280.1, LOC_Os08g03990.1, LOC_Os07g45520.1, LOC_Os05g02180.1, LOC_Os04g37940.1, LOC_Os12g03400.1, LOC_Os12g07370.1, LOC_Os01g40830.1, LOC_Os12g34970.1, LOC_Os08g44160.1, LOC_Os02g40400.1, LOC_Os04g54759.1, LOC…	Sobic.010G089300.1.p, Sobic.008G036100.1.p, Sobic.008G014400.1.p, Sobic.009G007200.1.p, Sobic.005G058600.1.p, Sobic.003G392600.2.p, Sobic.009G007300.2.p, Sobic.006G272000.1.p, Sobic.008G050800.1.p, Sobic.009G011901.1.p, Sobic.008G054200.1.p, Sobic.009G021500.2.p, Sobic.004G043001.1.p, Sobic.009G007700.1.p, Sobic.010G046500.1.p, Sobic.009G014900.1.p, Sobic.004G043200.4.p, Sobic.009G003300.1.p, Sob…
OG0000193												Dr22758, Dr18590, Dr23585, Dr22751, Dr25189, Dr21405, Dr01649, Dr20958, Dr18864, Dr25411, Dr23895, Dr12685, Dr03990, Dr23996, Dr23506, Dr23425, Dr23796, Dr25266, Dr22817, Dr06269, Dr06268, Dr19260, Dr23941, Dr19355, Dr17843, Dr22455, Dr23222, Dr23851, Dr22440, Dr23493, Dr23364, Dr25053, Dr25408, Dr21213, Dr25014, Dr25653, Dr23759, Dr23511, Dr23890, Dr17417, Dr19270, Dr25313, Dr22827, Dr25311, Dr1…
OG0000194					LOC_Os06g29700.1, LOC_Os01g50990.1, LOC_Os01g41530.1, LOC_Os12g37110.1, LOC_Os04g13150.1, LOC_Os07g18610.1, LOC_Os02g19540.1, LOC_Os12g37150.1, LOC_Os07g18660.1, LOC_Os12g37130.1, LOC_Os01g41280.1, LOC_Os07g18670.1, LOC_Os07g18540.1, LOC_Os06g29710.1, LOC_Os07g13900.1, LOC_Os04g33400.1, LOC_Os07g18600.1, LOC_Os02g29150.1, LOC_Os01g55210.1, LOC_Os01g41340.1, LOC_Os07g17460.1, LOC_Os01g41290.1, LOC…	Sobic.002G106100.1.p, Sobic.002G108600.1.p, Sobic.009G051800.1.p, Sobic.010G061500.1.p, Sobic.001G335100.1.p, Sobic.006G022500.1.p, Sobic.002G105900.1.p, Sobic.002G105101.1.p, Sobic.002G108200.1.p, Sobic.009G051400.1.p, Sobic.001G498700.1.p, Sobic.002G100300.2.p, Sobic.002G118500.1.p, Sobic.002G106200.1.p, Sobic.002G097300.1.p, Sobic.009G243000.1.p, Sobic.006G063700.1.p, Sobic.006G234500.1.p, Sob…
OG0000195	AHYPO_014351-RA, AHYPO_007889-RA, AHYPO_007891-RA, AHYPO_007893-RA, AHYPO_007890-RA	AT1G33720.1, AT2G45580.1, AT2G45550.1, AT2G45570.1, AT2G45560.1, AT3G61040.1, AT1G33730.1	DCAR_019023, DCAR_010933, DCAR_019022, DCAR_019025, DCAR_019021, DCAR_019017	Migut.N02739.1.p, Migut.H00479.1.p, Migut.H02216.1.p, Migut.C00559.1.p, Migut.H00477.1.p, Migut.C00555.1.p, Migut.E00346.1.p, Migut.C00557.1.p, Migut.H02217.1.p, Migut.A00380.1.p, Migut.C00556.1.p, Migut.H02218.1.p, Migut.B01658.1.p	LOC_Os06g39780.1, LOC_Os02g36110.1, LOC_Os03g14420.1, LOC_Os08g36310.1, LOC_Os02g36070.1, LOC_Os08g39730.1, LOC_Os12g09790.1, LOC_Os08g39660.1, LOC_Os02g36030.1, LOC_Os08g39694.2, LOC_Os10g08540.1, LOC_Os08g39640.1, LOC_Os10g08319.1, LOC_Os10g08474.1, LOC_Os03g14400.1	Sobic.005G149600.1.p, Sobic.007G152500.1.p, Sobic.001G192100.1.p, Sobic.007G152600.1.p, Sobic.001G192200.1.p, Sobic.008G154400.1.p, Sobic.001G044100.1.p	Solyc02g090350.2.1, Solyc02g065210.2.1, Solyc09g098770.1.1, Solyc06g066280.2.1, Solyc09g098030.2.1, Solyc09g098610.1.1, Solyc02g065230.2.1, Solyc06g066270.1.1, Solyc09g098010.2.1, Solyc06g084820.1.1, Solyc02g065190.2.1, Solyc08g014190.2.1, Solyc02g090290.2.1, Solyc02g065220.2.1, Solyc02g090300.2.1, Solyc02g090340.2.1	GSVIVT01027555001, GSVIVT01019909001, GSVIVT01012980001, GSVIVT01012981001, GSVIVT01013045001	Cc019311.t1, Cc019313.t1, Cc000179.t1	Potri.003G118200.1, Potri.002G150300.1, Potri.002G150500.1, Potri.001G113900.1, Potri.002G150100.1, Potri.002G150200.1, Potri.002G150400.1	gene=LOC109188988, gene=LOC109188991, gene=LOC109188990, gene=LOC109188994, gene=LOC109149812, gene=LOC109156605, gene=LOC109182210, gene=LOC109188993, gene=LOC109181452, gene=LOC109172585	Dr10186, Dr10187
OG0000196	AHYPO_002742-RA, AHYPO_009098-RA, AHYPO_009099-RA, AHYPO_017898-RA, AHYPO_017604-RA, AHYPO_009103-RA, AHYPO_009102-RA, AHYPO_018601-RA, AHYPO_018748-RA	AT5G15500.2, AT5G54620.1, AT4G13266.1, AT4G10720.1, AT3G13950.1, AT1G14500.1, AT4G11000.1, AT5G54610.1, AT1G14480.1, AT5G51160.1	DCAR_030898, DCAR_022796	Migut.N01728.1.p, Migut.I00414.1.p, Migut.A00095.1.p, Migut.H00730.1.p, Migut.B01479.1.p, Migut.C00513.1.p, Migut.E01205.1.p, Migut.E01203.1.p, Migut.A00755.1.p, Migut.A00934.1.p, Migut.E01202.1.p, Migut.A00096.1.p, Migut.N01729.1.p, Migut.L01539.1.p, Migut.B01480.1.p, Migut.A00933.1.p, Migut.A00098.1.p, Migut.A00097.1.p			Solyc01g088810.2.1, Solyc08g062360.2.1, Solyc01g088830.2.1, Solyc06g074280.2.1, Solyc08g021870.1.1, Solyc08g062330.2.1, Solyc08g021880.1.1	GSVIVT01015125001, GSVIVT01015126001, GSVIVT01003694001, GSVIVT01003695001, GSVIVT01024471001, GSVIVT01037385001, GSVIVT01037387001, GSVIVT01035439001, GSVIVT01035440001, GSVIVT01036635001, GSVIVT01015139001, GSVIVT01015136001, GSVIVT01015132001, GSVIVT01015141001, GSVIVT01030638001	Cc002675.t1, Cc030668.t1	Potri.T171300.1, Potri.018G050600.1, Potri.012G113800.1, Potri.015G111300.1, Potri.018G050500.1, Potri.012G113900.1, Potri.019G115700.1, Potri.014G051100.1, Potri.006G223700.1, Potri.019G115100.1, Potri.006G223800.1	gene=LOC109180978, gene=LOC109185418, gene=LOC109169161, gene=LOC109150386, gene=LOC109150326, gene=LOC109169141, gene=LOC109169116, gene=LOC109182637, gene=LOC109147446, gene=LOC109182614, gene=LOC109181054, gene=LOC109169158, gene=LOC109191434, gene=LOC109162758, gene=LOC109169135	Dr16393, Dr16771, Dr14933, Dr16392, Dr16394, Dr14833, Dr14832
OG0000197					LOC_Os07g14710.1	Sobic.004G127766.1.p, Sobic.009G048466.1.p			Cc023792.t1, Cc012557.t1, Cc026347.t1, Cc024146.t1, Cc015415.t1, Cc022313.t1, Cc039005.t1, Cc044239.t1, Cc014128.t1, Cc026860.t1, Cc000004.t1, Cc012715.t1, Cc047073.t1, Cc020151.t1, Cc044205.t1, Cc009423.t1, Cc030594.t1, Cc032326.t1, Cc006315.t1, Cc032025.t1, Cc006734.t1, Cc041452.t1, Cc018892.t1, Cc013864.t1, Cc043923.t1, Cc024130.t1, Cc004258.t1, Cc008233.t1, Cc024784.t1, Cc022496.t1, Cc018841.…	Potri.008G098300.1	gene=LOC109159770, gene=LOC109152043, gene=LOC109191356, gene=LOC109190808, gene=LOC109186034, gene=LOC109166493
OG0000198	AHYPO_008867-RA, AHYPO_008866-RA	AT1G74010.1, AT1G74000.1, AT3G57010.1, AT1G74020.1, AT2G41290.1, AT3G57020.1, AT3G57030.1	DCAR_013637, DCAR_020558, DCAR_020557, DCAR_020559, DCAR_008233, DCAR_008231, DCAR_008232, DCAR_011594, DCAR_011595	Migut.J01667.1.p, Migut.J01670.1.p	LOC_Os09g20720.1, LOC_Os07g36040.1, LOC_Os07g36060.1, LOC_Os12g04424.1, LOC_Os07g35990.1, LOC_Os09g20700.1, LOC_Os07g35970.1, LOC_Os06g41830.1, LOC_Os08g34330.1, LOC_Os09g20810.1, LOC_Os01g50330.1, LOC_Os11g04660.1, LOC_Os08g07810.1, LOC_Os06g41850.1, LOC_Os06g41820.1, LOC_Os09g20684.1	Sobic.008G177700.2.p, Sobic.010G049800.1.p, Sobic.010G184400.1.p, Sobic.003G278900.2.p, Sobic.004G215400.1.p, Sobic.010G226300.1.p, Sobic.003G357900.1.p, Sobic.002G186600.1.p, Sobic.008G177400.1.p, Sobic.004G329600.1.p, Sobic.003G373200.1.p, Sobic.002G186800.1.p, Sobic.005G029900.1.p, Sobic.004G330200.1.p, Sobic.005G029400.1.p, Sobic.001G375500.1.p, Sobic.004G318800.1.p	Solyc03g114560.2.1, Solyc07g055740.1.1, Solyc03g114530.2.1, Solyc03g114540.1.1, Solyc03g114550.1.1, Solyc10g079610.1.1, Solyc12g039070.1.1, Solyc04g040090.2.1, Solyc07g055750.2.1	GSVIVT01034422001, GSVIVT01026129001, GSVIVT01026127001, GSVIVT01008193001, GSVIVT01008192001, GSVIVT01008191001, GSVIVT01026131001, GSVIVT01034669001, GSVIVT01034671001, GSVIVT01034451001, GSVIVT01026130001, GSVIVT01007474001, GSVIVT01007473001, GSVIVT01033612001, GSVIVT01033611001	Cc016395.t1, Cc028682.t1, Cc024834.t1, Cc007971.t1	Potri.006G040900.1, Potri.016G037900.1, Potri.016G037700.1, Potri.008G110000.1, Potri.015G037700.1, Potri.012G046200.1	gene=LOC109158806, gene=LOC109184209, gene=LOC109184088, gene=LOC109184140, gene=LOC109180952	Dr03143, Dr02070, Dr02073
OG0000199			DCAR_015472	Migut.N00395.1.p, Migut.N00605.1.p, Migut.E00090.1.p, Migut.E01067.1.p, Migut.O00957.1.p, Migut.E01064.1.p, Migut.N00596.1.p, Migut.E01062.1.p, Migut.N00581.1.p, Migut.H00733.1.p, Migut.M00175.1.p, Migut.N00618.1.p, Migut.N00585.1.p, Migut.N00608.1.p, Migut.N00355.1.p, Migut.N00583.1.p, Migut.N00592.1.p, Migut.F01847.1.p, Migut.N00602.1.p, Migut.N00423.1.p, Migut.N00358.1.p, Migut.J01224.1.p, Mig…			Solyc09g092060.1.1
OG0000200			DCAR_015925				Solyc04g015880.1.1, Solyc10g076980.1.1, Solyc01g034120.2.1, Solyc03g095400.1.1, Solyc08g061040.1.1, Solyc04g071390.1.1, Solyc10g018730.1.1, Solyc12g070170.1.1, Solyc02g037580.1.1, Solyc06g053270.1.1, Solyc01g010010.1.1, Solyc10g047280.1.1, Solyc01g034110.1.1, Solyc05g018280.1.1, Solyc02g092900.1.1, Solyc10g053920.1.1, Solyc04g016320.1.1, Solyc09g059680.1.1, Solyc06g018040.1.1, Solyc04g015870.1.1,…
OG0000201	AHYPO_017724-RA	AT3G61220.2, AT2G24190.2, AT1G01800.1	DCAR_002127, DCAR_004659, DCAR_004654, DCAR_005726, DCAR_006750, DCAR_025146, DCAR_004651, DCAR_000597, DCAR_031606	Migut.B01720.1.p, Migut.B01714.1.p, Migut.B01721.1.p, Migut.B01712.1.p, Migut.B01711.1.p, Migut.D00713.1.p, Migut.O00970.1.p, Migut.B01713.1.p	LOC_Os04g44924.1, LOC_Os04g44980.1, LOC_Os04g45000.4, LOC_Os02g42810.1, LOC_Os07g48640.1, LOC_Os02g42790.1, LOC_Os04g44920.1, LOC_Os04g44950.1	Sobic.006G158600.1.p, Sobic.006G158332.1.p, Sobic.004G304100.1.p, Sobic.006G158500.1.p, Sobic.006G158400.1.p, Sobic.001G043000.1.p, Sobic.004G304625.1.p, Sobic.004G303800.1.p, Sobic.004G304000.3.p, Sobic.006G158900.1.p, Sobic.005G116500.1.p, Sobic.006G158700.1.p, Sobic.002G422500.1.p, Sobic.004G304300.1.p, Sobic.004G304200.1.p, Sobic.002G422600.4.p, Sobic.006G158800.1.p, Sobic.004G304400.1.p	Solyc01g094260.2.1, Solyc10g017570.2.1, Solyc01g094270.2.1, Solyc01g094220.2.1, Solyc01g094240.2.1, Solyc01g094250.2.1, Solyc01g099560.2.1, Solyc01g094210.2.1, Solyc11g071460.1.1	GSVIVT01031477001, GSVIVT01031474001, GSVIVT01031472001, GSVIVT01026826001, GSVIVT01037467001, GSVIVT01026829001, GSVIVT01026832001, GSVIVT01026830001, GSVIVT01026835001, GSVIVT01026833001	Cc005166.t1, Cc022864.t1, Cc028349.t1, Cc001913.t1, Cc017076.t1	Potri.002G156300.1, Potri.002G157000.1, Potri.009G158200.1, Potri.002G156600.1, Potri.014G080000.1, Potri.002G156700.1, Potri.014G080100.1, Potri.004G235500.1, Potri.002G156800.1	gene=LOC109157635, gene=LOC109177385, gene=LOC109175709, gene=LOC109177386, gene=LOC109175705, gene=LOC109175706, gene=LOC109157629, gene=LOC109191651, gene=LOC109175708	Dr02851, Dr02849, Dr01748, Dr01747, Dr01750
OG0000202		AT2G42060.1, AT2G17740.1, AT2G44370.1, AT2G44380.1, AT5G43520.1, AT2G27660.1, AT2G44390.1, AT2G28270.1, AT5G40590.1, AT2G44400.1	DCAR_024287, DCAR_017007, DCAR_029600, DCAR_017006, DCAR_015708, DCAR_015171, DCAR_029599, DCAR_017005, DCAR_017004, DCAR_013540, DCAR_015709, DCAR_014407	Migut.B01369.1.p, Migut.B01390.1.p, Migut.B01357.1.p, Migut.B01379.1.p, Migut.O00473.1.p, Migut.B01387.1.p, Migut.J01843.1.p, Migut.B01397.1.p, Migut.J01842.1.p, Migut.B01378.1.p, Migut.B01377.1.p, Migut.B01392.1.p, Migut.B01384.1.p, Migut.B01371.1.p, Migut.B01367.1.p, Migut.B01381.1.p, Migut.B01355.1.p, Migut.B01374.1.p, Migut.J01844.1.p, Migut.B01373.1.p, Migut.B01391.1.p, Migut.B01389.1.p, Mig…			Solyc08g014370.1.1, Solyc01g073800.2.1, Solyc06g072460.1.1, Solyc01g073840.1.1, Solyc01g073850.1.1, Solyc12g038680.1.1, Solyc01g073780.2.1, Solyc03g097960.1.1, Solyc02g068680.1.1, Solyc01g073820.2.1, Solyc01g073890.2.1, Solyc01g073880.2.1, Solyc01g073810.2.1, Solyc01g073860.2.1, Solyc01g073830.1.1	GSVIVT01033572001, GSVIVT01025366001		Potri.015G139600.1, Potri.012G038400.1, Potri.016G057900.1, Potri.001G229500.1, Potri.001G229900.1, Potri.012G140100.1, Potri.T172900.1	gene=LOC109183813, gene=LOC109169574, gene=LOC109161796, gene=LOC109186399, gene=LOC109161682, gene=LOC109186409, gene=LOC109186392, gene=LOC109186382, gene=LOC109186374
OG0000203	AHYPO_007922-RA, AHYPO_003843-RA, AHYPO_004422-RA, AHYPO_010530-RA, AHYPO_004656-RA	AT2G42880.1, AT3G14720.1, AT1G18150.2, AT3G18040.1, AT1G73670.1, AT1G53510.1, AT5G19010.1, AT2G01450.1	DCAR_002420, DCAR_021310, DCAR_011325, DCAR_021045, DCAR_014729, DCAR_013316, DCAR_030590	Migut.L00838.1.p, Migut.M00687.1.p, Migut.M00501.1.p, Migut.N00143.1.p, Migut.D01568.1.p, Migut.H02100.1.p, Migut.H02031.1.p, Migut.I00448.1.p	LOC_Os01g43910.1, LOC_Os06g49430.1, LOC_Os06g26340.1, LOC_Os05g49140.1, LOC_Os01g47530.1, LOC_Os11g17080.1, LOC_Os02g04230.3, LOC_Os01g45620.1, LOC_Os05g50120.1, LOC_Os05g05160.1	Sobic.009G246300.1.p, Sobic.009G038900.1.p, Sobic.005G106600.2.p, Sobic.003G229400.1.p, Sobic.004G032800.3.p, Sobic.009G234300.1.p, Sobic.009G242200.1.p, Sobic.010G257100.1.p, Sobic.003G236000.2.p, Sobic.003G248100.1.p	Solyc04g007710.2.1, Solyc06g068990.2.1, Solyc10g007500.2.1, Solyc07g056350.2.1, Solyc12g040680.1.1, Solyc01g080240.2.1, Solyc07g062080.2.1, Solyc05g008020.2.1	GSVIVT01000784001, GSVIVT01014081001, GSVIVT01011749001, GSVIVT01017873001, GSVIVT01008408001	Cc039872.t1, Cc019606.t1, Cc032414.t1, Cc038430.t1, Cc020920.t1, Cc004102.t1, Cc032842.t1, Cc002202.t1	Potri.005G201800.1, Potri.001G381300.1, Potri.002G059900.1, Potri.012G048600.1, Potri.010G112200.1, Potri.008G200800.1, Potri.008G130000.1, Potri.015G040300.1, Potri.010G029700.1, Potri.011G102500.1	gene=LOC109156810, gene=LOC109163121, gene=LOC109155750, gene=LOC109146879, gene=LOC109162113, gene=LOC109191491	Dr13171, Dr10060, Dr13217, Dr06989, Dr02265, Dr06171, Dr10473, Dr09445
OG0000204	AHYPO_010416-RA, AHYPO_015172-RA, AHYPO_012176-RA, AHYPO_002335-RA, AHYPO_020578-RA, AHYPO_009085-RA, AHYPO_016924-RA, AHYPO_009589-RA	AT4G16750.1, AT2G35700.1, AT2G44940.1, AT5G25810.1, AT5G11590.1, AT4G32800.1, AT3G60490.1	DCAR_028674, DCAR_012051, DCAR_027766, DCAR_016199, DCAR_023072, DCAR_000752, DCAR_026342, DCAR_004990, DCAR_004471	Migut.A00206.1.p, Migut.B01558.1.p, Migut.E01527.1.p, Migut.E01524.1.p, Migut.K00522.1.p, Migut.J01109.1.p	LOC_Os04g46440.1, LOC_Os04g46400.1, LOC_Os01g10370.1, LOC_Os10g41130.1, LOC_Os02g43940.1, LOC_Os02g43970.1, LOC_Os04g46410.1	Sobic.004G295500.1.p, Sobic.004G295700.1.p, Sobic.006G170100.1.p, Sobic.006G169900.1.p, Sobic.006G170000.1.p, Sobic.001G298100.1.p, Sobic.004G295600.1.p, Sobic.003G028000.1.p	Solyc08g078410.1.1, Solyc06g066540.1.1, Solyc03g120840.1.1, Solyc05g050830.1.1, Solyc12g044390.1.1, Solyc08g078420.1.1, Solyc01g090560.2.1, Solyc12g008350.1.1, Solyc08g066660.1.1	GSVIVT01002195001, GSVIVT01006277001	Cc008898.t1, Cc004340.t1, Cc029300.t1, Cc003428.t1, Cc044839.t1, Cc000755.t1, Cc012621.t1, Cc002037.t1, Cc044848.t1, Cc027554.t1, Cc037657.t1, Cc016328.t1, Cc045700.t1	Potri.002G141200.1, Potri.018G043900.1, Potri.014G055700.1, Potri.001G155700.1, Potri.006G156600.1, Potri.003G050700.1, Potri.006G163400.1, Potri.006G238600.1, Potri.003G079300.1, Potri.018G085700.1, Potri.001G187500.1	gene=LOC109179905, gene=LOC109190593, gene=LOC109155779, gene=LOC109175019, gene=LOC109190911, gene=LOC109193882, gene=LOC109192348, gene=LOC109187847, gene=LOC109152832, gene=LOC109186289, gene=LOC109183143	Dr06416, Dr20569
OG0000205	AHYPO_003206-RA, AHYPO_005979-RA, AHYPO_015499-RA, AHYPO_020916-RA, AHYPO_000578-RA	AT5G57620.1, AT3G49690.1, AT5G23000.1, AT2G36890.1, AT4G37780.1, AT5G65790.1	DCAR_015002, DCAR_017673, DCAR_025829, DCAR_009305, DCAR_017965, DCAR_010791, DCAR_014707, DCAR_012015	Migut.K00566.1.p, Migut.L01708.1.p, Migut.N02569.1.p, Migut.L00434.1.p, Migut.K00256.1.p, Migut.C00438.1.p, Migut.D02267.1.p, Migut.J01464.1.p	LOC_Os01g49160.1, LOC_Os09g26170.1, LOC_Os05g48010.1, LOC_Os01g52410.1, LOC_Os03g56090.1, LOC_Os01g09590.1, LOC_Os08g15020.1	Sobic.007G092300.1.p, Sobic.003G280000.1.p, Sobic.002G139800.1.p, Sobic.003G260300.2.p, Sobic.009G224500.1.p, Sobic.001G075300.1.p, Sobic.006G030200.1.p, Sobic.002G209300.1.p, Sobic.008G187001.1.p, Sobic.003G034500.1.p	Solyc09g008250.2.1, Solyc02g091980.1.1, Solyc06g074920.1.1, Solyc07g006750.2.1, Solyc04g077260.2.1, Solyc08g065910.1.1, Solyc11g069030.1.1, Solyc12g008670.1.1, Solyc06g074910.2.1	GSVIVT01035332001, GSVIVT01015264001, GSVIVT01031496001, GSVIVT01009280001, GSVIVT01029145001, GSVIVT01004464001, GSVIVT01033648001	Cc021531.t1, Cc002657.t1, Cc032303.t1, Cc017538.t1, Cc024590.t1	Potri.006G170800.1, Potri.006G123400.1, Potri.009G007100.1, Potri.018G095900.1, Potri.018G058800.1, Potri.006G234200.1, Potri.002G113700.1, Potri.004G215100.1, Potri.007G007900.1, Potri.016G099200.1	gene=LOC109152860, gene=LOC109177531, gene=LOC109183323, gene=LOC109182775, gene=LOC109186496, gene=LOC109189235, gene=LOC109181691, gene=LOC109156841, gene=LOC109169731, gene=LOC109163483	Dr05929, Dr26156, Dr03294, Dr01607, Dr02606, Dr26148, Dr15348
OG0000206	AHYPO_016165-RA, AHYPO_019752-RA, AHYPO_016164-RA	AT4G37990.1, AT4G37970.1, AT2G21890.1, AT4G39330.1, AT4G37980.1, AT2G21730.1	DCAR_011657, DCAR_011658, DCAR_029701, DCAR_003437, DCAR_029111, DCAR_026469, DCAR_019615, DCAR_011660, DCAR_011474	Migut.K00889.1.p, Migut.K00888.1.p, Migut.K00815.1.p, Migut.H02275.1.p, Migut.L00047.1.p	LOC_Os09g23560.1, LOC_Os09g23550.1, LOC_Os03g12270.1, LOC_Os08g16910.1, LOC_Os10g29470.1, LOC_Os09g23530.1, LOC_Os09g23540.1	Sobic.002G195600.1.p, Sobic.002G195400.1.p, Sobic.002G195700.1.p, Sobic.002G195500.1.p, Sobic.007G076000.2.p	Solyc11g010960.1.1, Solyc03g078440.2.1, Solyc11g011340.1.1, Solyc11g010980.1.1, Solyc11g010990.1.1, Solyc11g011330.1.1	GSVIVT01002109001, GSVIVT01002106001, GSVIVT01002108001, GSVIVT01006462001, GSVIVT01006454001, GSVIVT01006458001, GSVIVT01006459001, GSVIVT01013448001, GSVIVT01002105001, GSVIVT01026629001, GSVIVT01026631001, GSVIVT01003944001, GSVIVT01006308001, GSVIVT01006310001, GSVIVT01006306001, GSVIVT01021654001, GSVIVT01006303001, GSVIVT01004508001	Cc006096.t1, Cc034277.t1, Cc006093.t1, Cc006095.t1, Cc034278.t1, Cc034280.t1, Cc006094.t1, Cc034276.t1, Cc006097.t1, Cc034275.t1	Potri.016G078300.1, Potri.009G063300.1, Potri.009G062800.1, Potri.009G063100.1, Potri.009G063400.1, Potri.006G199100.1, Potri.001G372400.1, Potri.001G268600.1, Potri.016G065300.1, Potri.001G307200.1	gene=LOC109172720, gene=LOC109180305, gene=LOC109180304, gene=LOC109172721, gene=LOC109180307, gene=LOC109180306, gene=LOC109180300, gene=LOC109180303, gene=LOC109180308, gene=LOC109172550, gene=LOC109180302	Dr06712, Dr15601
OG0000207	AHYPO_016299-RA, AHYPO_012871-RA, AHYPO_012870-RA, AHYPO_004654-RA, AHYPO_016302-RA, AHYPO_016301-RA, AHYPO_016297-RA, AHYPO_016300-RA	AT4G10265.1, AT4G05070.1, AT4G10270.1	DCAR_022490, DCAR_009721, DCAR_009717, DCAR_009722, DCAR_022492, DCAR_009720, DCAR_009718, DCAR_009715, DCAR_004150	Migut.H01523.1.p, Migut.H01898.1.p, Migut.M01222.1.p, Migut.M01846.1.p, Migut.H01899.1.p	LOC_Os04g54230.1, LOC_Os08g08090.1, LOC_Os04g54240.1, LOC_Os06g46970.1, LOC_Os02g06560.1, LOC_Os04g54300.1, LOC_Os04g54310.1	Sobic.006G230800.1.p, Sobic.006G231332.1.p, Sobic.006G230700.1.p, Sobic.006G231100.1.p, Sobic.010G234600.1.p, Sobic.006G231200.1.p, Sobic.004G049400.1.p, Sobic.006G230900.1.p	Solyc07g054750.1.1, Solyc07g054800.1.1, Solyc07g054760.1.1, Solyc07g054770.1.1, Solyc07g063640.1.1, Solyc02g079240.1.1, Solyc07g054780.1.1, Solyc07g054790.1.1	GSVIVT01030001001, GSVIVT01029998001, GSVIVT01014446001	Cc024664.t1, Cc000426.t1, Cc024663.t1, Cc019087.t1, Cc003391.t1, Cc003393.t1	Potri.019G117600.1, Potri.019G117700.1, Potri.001G408400.1, Potri.019G117200.1, Potri.001G408300.1, Potri.004G033300.1, Potri.013G148200.1, Potri.011G041700.1, Potri.019G116800.1, Potri.019G116900.1, Potri.019G117400.1, Potri.019G117100.1, Potri.019G116700.1, Potri.019G117300.1, Potri.001G408100.1, Potri.013G148300.1, Potri.013G148100.1, Potri.013G148000.1, Potri.T162700.1, Potri.019G117000.1, Po…		Dr00821, Dr19506, Dr19507, Dr19510, Dr19508
OG0000208	AHYPO_002017-RA, AHYPO_003790-RA, AHYPO_004262-RA, AHYPO_000682-RA, AHYPO_001198-RA, AHYPO_011209-RA	AT3G52890.1, AT4G26610.1, AT2G36350.1, AT5G40030.1, AT5G47750.1, AT5G55910.1, AT3G27580.1, AT5G03640.1	DCAR_020771, DCAR_021723, DCAR_015063, DCAR_006152, DCAR_011173, DCAR_007747, DCAR_009148, DCAR_030832, DCAR_013246	Migut.M01638.1.p, Migut.M01451.1.p, Migut.L01770.1.p, Migut.H00073.1.p, Migut.N02504.1.p, Migut.K01397.1.p, Migut.H00881.1.p, Migut.H01747.1.p, Migut.J00971.1.p	LOC_Os04g33500.1, LOC_Os06g18830.1, LOC_Os12g29580.1, LOC_Os09g08420.1, LOC_Os02g49310.1, LOC_Os09g30150.2, LOC_Os08g38320.2	Sobic.008G096200.1.p, Sobic.010G122100.4.p, Sobic.006G067700.2.p, Sobic.004G255800.1.p, Sobic.007G221600.1.p, Sobic.002G238500.3.p	Solyc06g074480.2.1, Solyc02g087510.2.1, Solyc04g015130.2.1, Solyc10g005770.2.1, Solyc02g093360.2.1, Solyc09g009380.2.1, Solyc10g083500.1.1, Solyc07g065710.2.1, Solyc02g067830.2.1, Solyc11g067070.1.1	GSVIVT01031372001, GSVIVT01002205001, GSVIVT01014711001, GSVIVT01032561001, GSVIVT01033816001	Cc010738.t1, Cc035621.t1, Cc018998.t1, Cc000483.t1, Cc003321.t1, Cc017787.t1, Cc012460.t1, Cc017926.t1, Cc027337.t1, Cc029619.t1, Cc036401.t1	Potri.017G075400.1, Potri.006G003800.1, Potri.004G186300.1, Potri.001G344600.1, Potri.006G114900.1, Potri.016G004900.1, Potri.009G146700.1	gene=LOC109178067, gene=LOC109149508, gene=LOC109182260, gene=LOC109190749, gene=LOC109180510, gene=LOC109193042, gene=LOC109174575, gene=LOC109178899, gene=LOC109178196	Dr16943, Dr13874, Dr09517, Dr07445, Dr13659
OG0000209	AHYPO_009940-RA	AT1G05530.1, AT1G05560.1, AT4G15550.1, AT4G14090.1	DCAR_005737, DCAR_014516, DCAR_027505	Migut.E01173.1.p, Migut.G00803.1.p, Migut.G00804.1.p, Migut.N00429.1.p, Migut.G01350.1.p, Migut.G00802.1.p, Migut.G00805.1.p, Migut.M01762.1.p, Migut.M01763.1.p	LOC_Os06g39330.1, LOC_Os02g10880.1, LOC_Os06g39270.1, LOC_Os11g25990.1, LOC_Os01g08440.1, LOC_Os11g04860.1	Sobic.006G097800.2.p, Sobic.010G179000.1.p, Sobic.005G032200.2.p, Sobic.008G011700.1.p, Sobic.010G179150.1.p, Sobic.003G042900.1.p, Sobic.010G178900.1.p, Sobic.010G179500.1.p, Sobic.005G032000.1.p	Solyc07g008230.1.1, Solyc01g066080.1.1, Solyc05g021070.1.1, Solyc09g092490.2.1, Solyc09g092480.1.1, Solyc12g098600.1.1, Solyc03g058370.1.1, Solyc01g066100.1.1, Solyc05g053820.2.1, Solyc01g066110.1.1, Solyc09g092500.1.1, Solyc12g098590.1.1, Solyc01g049760.1.1, Solyc12g098580.1.1, Solyc01g066140.1.1, Solyc05g006140.1.1	GSVIVT01031615001, GSVIVT01031613001, GSVIVT01031614001, GSVIVT01031580001, GSVIVT01031581001, GSVIVT01031584001, GSVIVT01031585001, GSVIVT01031592001, GSVIVT01031600001, GSVIVT01031605001	Cc047651.t1, Cc033221.t1	Potri.017G101800.1, Potri.006G055600.1, Potri.002G236500.1, Potri.016G052500.1, Potri.004G083700.1, Potri.002G236400.1, Potri.014G146000.1	gene=LOC109175182, gene=LOC109175183, gene=LOC109175180, gene=LOC109175186, gene=LOC109175093, gene=LOC109175128, gene=LOC109175314, gene=LOC109175179, gene=LOC109175126, gene=LOC109175127, gene=LOC109174266, gene=LOC109176202, gene=LOC109170610, gene=LOC109175197	Dr01533, Dr01537, Dr01538, Dr01535, Dr01536, Dr01534, Dr01539, Dr05378, Dr01543, Dr01542, Dr01541
OG0000210	AHYPO_000434-RA	AT1G10370.1, AT1G10360.1, AT1G59670.1, AT1G59700.1	DCAR_024496, DCAR_007122, DCAR_007123, DCAR_024492, DCAR_024493, DCAR_026583, DCAR_024497	Migut.L01361.1.p	LOC_Os10g38630.1, LOC_Os10g38140.1, LOC_Os10g38600.1, LOC_Os10g38540.1, LOC_Os01g49720.1, LOC_Os10g38610.1, LOC_Os10g38350.1, LOC_Os10g38670.1, LOC_Os10g38740.1, LOC_Os10g38710.1, LOC_Os10g38314.1, LOC_Os10g38160.1, LOC_Os10g34020.1, LOC_Os10g38470.1, LOC_Os10g38340.1, LOC_Os10g38690.1, LOC_Os10g38150.1, LOC_Os10g38489.1, LOC_Os10g38640.1, LOC_Os10g38730.1, LOC_Os10g38660.1, LOC_Os10g22310.1, LOC…	Sobic.001G317900.1.p, Sobic.001G318800.1.p, Sobic.001G318200.1.p, Sobic.001G317700.1.p, Sobic.001G319200.1.p, Sobic.003G264400.1.p, Sobic.001G317200.1.p, Sobic.001G319500.1.p, Sobic.003G264500.1.p, Sobic.001G317600.1.p, Sobic.001G318300.1.p, Sobic.001G317000.1.p, Sobic.001G280800.1.p, Sobic.001G318600.2.p, Sobic.001G319700.1.p, Sobic.003G264600.1.p, Sobic.001G317400.1.p, Sobic.005G212700.1.p, Sob…	Solyc05g006750.2.1, Solyc05g006730.2.1, Solyc05g026210.1.1, Solyc05g006740.2.1, Solyc05g026220.1.1	GSVIVT01020100001, GSVIVT01020103001	Cc011500.t1, Cc011501.t1, Cc011499.t1	Potri.010G035500.1, Potri.010G032800.1	gene=LOC109160933, gene=LOC109160934, gene=LOC109154790, gene=LOC109154789, gene=LOC109161159, gene=LOC109166273	Dr25353, Dr00212, Dr00445
OG0000211	AHYPO_004735-RA, AHYPO_000567-RA, AHYPO_004056-RA, AHYPO_004364-RA	AT2G47000.1, AT4G01830.1, AT1G02530.1, AT3G62150.1, AT1G02520.1, AT5G46540.1, AT4G01820.1, AT4G18050.1	DCAR_027960, DCAR_018243, DCAR_005719, DCAR_012299, DCAR_012302, DCAR_002935, DCAR_030421	Migut.N00920.1.p, Migut.M00964.1.p, Migut.B01327.1.p, Migut.N02347.1.p, Migut.D00017.1.p, Migut.N00919.1.p, Migut.D00018.1.p, Migut.D00631.1.p, Migut.M00963.1.p, Migut.B01329.1.p	LOC_Os01g35030.1, LOC_Os01g50160.1, LOC_Os01g18670.1, LOC_Os05g47500.1, LOC_Os01g50100.1, LOC_Os01g50080.1, LOC_Os05g04610.1, LOC_Os05g47490.1, LOC_Os02g21750.1	Sobic.002G156400.1.p, Sobic.003G139300.3.p, Sobic.003G267100.1.p, Sobic.003G180400.1.p, Sobic.009G034500.1.p, Sobic.009G218450.1.p, Sobic.003G267300.1.p, Sobic.003G267700.1.p	Solyc02g071350.2.1, Solyc12g098870.1.1, Solyc03g005860.2.1, Solyc06g009280.1.1, Solyc12g098840.1.1, Solyc02g071340.1.1, Solyc11g067300.1.1, Solyc06g009290.2.1	GSVIVT01017696001, GSVIVT01007586001, GSVIVT01028256001, GSVIVT01021366001, GSVIVT01021365001	Cc041363.t1, Cc018142.t1, Cc012682.t1, Cc010751.t1, Cc041808.t1	Potri.014G113100.1, Potri.014G113200.1, Potri.002G187500.1, Potri.014G113000.1, Potri.014G113500.1, Potri.006G074100.1, Potri.010G003000.1, Potri.001G354900.1, Potri.002G187400.1	gene=LOC109159584, gene=LOC109161642, gene=LOC109173358, gene=LOC109163783, gene=LOC109165600, gene=LOC109184618, gene=LOC109165073, gene=LOC109165072, gene=LOC109161639	Dr18783, Dr21047, Dr17654, Dr17653, Dr21045, Dr06285, Dr06284, Dr14625, Dr17375
OG0000212	AHYPO_014214-RA, AHYPO_013845-RA, AHYPO_010352-RA, AHYPO_003355-RA, AHYPO_014213-RA	AT5G36140.1, AT5G36110.1, AT5G36130.1	DCAR_014537, DCAR_020454, DCAR_023816, DCAR_032272, DCAR_032270	Migut.J00852.1.p, Migut.C00490.1.p, Migut.J01250.1.p, Migut.D02572.1.p, Migut.C01251.1.p, Migut.J01249.1.p, Migut.D02597.1.p, Migut.L01923.1.p, Migut.H01043.1.p, Migut.J00848.1.p, Migut.B01107.1.p, Migut.J00850.1.p, Migut.L01924.1.p, Migut.B01106.1.p, Migut.B01105.1.p, Migut.J00845.1.p, Migut.J00849.1.p, Migut.C01252.1.p, Migut.D02594.1.p, Migut.H01042.1.p, Migut.J00847.1.p, Migut.C00059.1.p, Mig…			Solyc06g065420.1.1, Solyc07g042880.1.1, Solyc11g056670.1.1, Solyc06g065430.2.1, Solyc02g069600.2.1, Solyc05g021390.2.1	GSVIVT01019183001, GSVIVT01032283001, GSVIVT01025984001, GSVIVT01034532001, GSVIVT01032230001, GSVIVT01032218001, GSVIVT01025952001, GSVIVT01025953001, GSVIVT01035577001, GSVIVT01025974001, GSVIVT01025975001, GSVIVT01025983001	Cc019134.t1, Cc000353.t1, Cc019136.t1, Cc000352.t1	Potri.018G149300.1, Potri.001G440200.1, Potri.018G134700.1, Potri.013G106100.1, Potri.019G078600.1, Potri.T168000.1, Potri.001G003100.1, Potri.T167900.1, Potri.018G134300.1, Potri.018G135100.1, Potri.013G106200.1, Potri.019G080500.1, Potri.007G002400.1, Potri.018G134000.1, Potri.011G155600.1, Potri.006G085500.1, Potri.001G002800.1, Potri.001G003000.1	gene=LOC109148526, gene=LOC109164671, gene=LOC109169662, gene=LOC109146947, gene=LOC109193247, gene=LOC109148545, gene=LOC109193272, gene=LOC109179307, gene=LOC109193283, gene=LOC109164652, gene=LOC109179364, gene=LOC109172877
OG0000213	AHYPO_008432-RA, AHYPO_003389-RA, AHYPO_021135-RA, AHYPO_003999-RA	AT4G13340.1, AT4G18670.1, AT3G22800.1, AT1G49490.1, AT4G28380.1, AT2G15880.1, AT3G24480.1, AT3G19020.1, AT1G62440.1, AT4G33970.1, AT5G25550.1, AT1G12040.1	DCAR_021252, DCAR_030681, DCAR_028725, DCAR_009037	Migut.G00373.1.p, Migut.N01209.1.p, Migut.L00506.1.p, Migut.G00374.1.p, Migut.A00262.1.p, Migut.B00298.1.p, Migut.K00471.1.p, Migut.J00864.1.p, Migut.O00323.1.p, Migut.O00327.1.p	LOC_Os06g49100.1, LOC_Os01g08470.1, LOC_Os02g04540.1, LOC_Os01g41120.1, LOC_Os12g35710.1, LOC_Os07g07990.1, LOC_Os03g58110.1, LOC_Os03g43650.1, LOC_Os05g08770.2	Sobic.009G066200.1.p, Sobic.010G255000.1.p, Sobic.001G159900.1.p, Sobic.008G119501.1.p, Sobic.002G050900.2.p, Sobic.004G035800.1.p, Sobic.001G058300.1.p, Sobic.003G205600.1.p	Solyc09g082530.1.1, Solyc06g074150.2.1, Solyc07g053840.1.1, Solyc12g006980.1.1, Solyc11g005150.1.1, Solyc10g050470.1.1, Solyc01g108900.2.1	GSVIVT01020574001, GSVIVT01018025001, GSVIVT01031843001, GSVIVT01034267001	Cc019565.t1, Cc022415.t1, Cc013485.t1, Cc002239.t1, Cc025358.t1, Cc025225.t1	Potri.010G083000.1, Potri.014G036700.1, Potri.007G139200.1, Potri.T016600.1, Potri.018G035100.1, Potri.010G083100.1, Potri.006G162300.1, Potri.004G146400.1, Potri.006G245600.1, Potri.009G108100.1, Potri.018G075900.1, Potri.006G081200.1, Potri.018G151000.1	gene=LOC109153122, gene=LOC109189696, gene=LOC109155829, gene=LOC109161533, gene=LOC109174624, gene=LOC109186785, gene=LOC109165731, gene=LOC109175629, gene=LOC109161906	Dr09881, Dr01528, Dr12634, Dr08430, Dr14858
OG0000214	AHYPO_012413-RA, AHYPO_012412-RA, AHYPO_014626-RA, AHYPO_011911-RA, AHYPO_013476-RA, AHYPO_011912-RA	AT2G40260.1, AT2G38300.1, AT4G04580.1, AT2G42660.1, AT2G02060.1, AT1G14600.1	DCAR_002636, DCAR_008227, DCAR_030321, DCAR_011833, DCAR_004231, DCAR_018677, DCAR_023529	Migut.E00575.1.p, Migut.M01030.1.p, Migut.H01576.1.p, Migut.F00657.1.p, Migut.J00123.1.p	LOC_Os04g47890.1, LOC_Os11g01480.1, LOC_Os12g01490.1, LOC_Os03g03760.1, LOC_Os10g39550.1, LOC_Os06g45890.1, LOC_Os02g45080.1, LOC_Os02g07170.1	Sobic.006G181600.1.p, Sobic.010G224200.1.p, Sobic.008G004200.1.p, Sobic.005G004000.1.p, Sobic.004G285300.2.p, Sobic.001G519100.1.p	Solyc04g008480.1.1, Solyc06g051060.2.1, Solyc02g080860.1.1, Solyc10g076460.1.1, Solyc09g005030.1.1, Solyc02g076670.2.1, Solyc02g080740.1.1, Solyc02g080720.1.1, Solyc02g080730.1.1, Solyc03g006150.2.1, Solyc07g045000.2.1, Solyc12g006280.1.1	GSVIVT01032776001, GSVIVT01000606001, GSVIVT01030315001, GSVIVT01012707001, GSVIVT01005342001, GSVIVT01020718001, GSVIVT01021225001, GSVIVT01024687001, GSVIVT01020827001	Cc044932.t1, Cc042058.t1, Cc008764.t1, Cc002460.t1, Cc037279.t1, Cc014413.t1	Potri.005G205900.1, Potri.008G071700.1, Potri.011G067100.1, Potri.008G142000.1, Potri.011G067200.1, Potri.010G185700.1, Potri.011G006300.1, Potri.004G010000.1, Potri.016G121800.1, Potri.010G099600.1, Potri.002G056700.1, Potri.009G075100.1, Potri.001G280000.1, Potri.004G057900.1	gene=LOC109181007, gene=LOC109166849, gene=LOC109171416, gene=LOC109187335, gene=LOC109173470, gene=LOC109147717, gene=LOC109155001, gene=LOC109186758	Dr05343, Dr19905, Dr16060
OG0000215	AHYPO_010238-RA, AHYPO_010237-RA, AHYPO_006940-RA, AHYPO_022437-RA, AHYPO_006939-RA, AHYPO_014564-RA, AHYPO_000392-RA, AHYPO_006478-RA	AT2G31790.1, AT2G43820.1, AT2G43840.2, AT1G05680.1, AT2G31750.1, AT1G05675.1, AT1G24100.1	DCAR_005458, DCAR_023781	Migut.N03050.1.p, Migut.G00850.1.p, Migut.G00842.1.p, Migut.K00203.1.p, Migut.G00840.1.p, Migut.G00836.1.p, Migut.L01449.1.p	LOC_Os04g12980.1, LOC_Os09g34230.1, LOC_Os09g34250.1, LOC_Os09g34270.1, LOC_Os09g34214.1	Sobic.002G265600.1.p, Sobic.002G265900.1.p, Sobic.001G238500.1.p, Sobic.002G265400.1.p, Sobic.001G325600.1.p, Sobic.001G259200.1.p, Sobic.002G265800.1.p, Sobic.002G265500.1.p	Solyc08g006390.1.1, Solyc08g006380.2.1, Solyc08g006350.2.1, Solyc08g006400.1.1, Solyc08g006370.1.1, Solyc05g006150.1.1, Solyc12g096820.1.1, Solyc12g096830.1.1, Solyc06g007650.1.1, Solyc08g006330.2.1, Solyc08g062220.2.1, Solyc08g006360.1.1, Solyc08g006410.2.1	GSVIVT01007815001, GSVIVT01038207001, GSVIVT01001521001, GSVIVT01038209001, GSVIVT01038200001, GSVIVT01020177001, GSVIVT01038204001, GSVIVT01038206001, GSVIVT01005733001, GSVIVT01005737001	Cc025050.t1, Cc008982.t1, Cc040117.t1, Cc006001.t1, Cc000948.t1, Cc045585.t1	Potri.004G179300.1, Potri.007G140300.1, Potri.017G032300.1, Potri.007G141700.1, Potri.007G117200.1, Potri.007G140500.1, Potri.015G071900.1, Potri.001G389200.1, Potri.017G032500.1, Potri.014G175000.1, Potri.017G032700.1	gene=LOC109156863, gene=LOC109154662, gene=LOC109172241, gene=LOC109153103, gene=LOC109152724, gene=LOC109189767, gene=LOC109173616, gene=LOC109172242, gene=LOC109153104, gene=LOC109172243, gene=LOC109164111, gene=LOC109154647	Dr03416
OG0000216	AHYPO_012669-RA, AHYPO_013120-RA, AHYPO_012671-RA, AHYPO_016465-RA, AHYPO_015901-RA, AHYPO_015900-RA, AHYPO_015899-RA, AHYPO_013119-RA, AHYPO_015897-RA, AHYPO_013622-RA, AHYPO_013121-RA, AHYPO_013621-RA	AT1G47620.1, AT1G65340.1, AT4G39500.1, AT5G02900.1, AT5G52320.1, AT1G57750.1, AT4G39490.1, AT4G39510.1, AT4G32170.1, AT4G39480.1, AT2G23180.1, AT2G21910.1	DCAR_028048	Migut.M01545.1.p, Migut.L00062.1.p, Migut.L00067.1.p, Migut.H02442.1.p, Migut.L00068.1.p, Migut.H01682.1.p, Migut.O00788.1.p, Migut.M01543.1.p, Migut.M01544.1.p, Migut.H01244.1.p, Migut.J00331.1.p, Migut.M01540.1.p, Migut.M01541.1.p, Migut.H01680.1.p, Migut.H01681.1.p	LOC_Os03g04630.1, LOC_Os01g08810.1, LOC_Os03g04660.1, LOC_Os01g08800.1, LOC_Os03g04680.1, LOC_Os03g04650.1, LOC_Os03g04640.1	Sobic.001G510400.1.p, Sobic.001G510300.1.p, Sobic.001G510000.1.p, Sobic.003G040400.1.p, Sobic.003G040300.2.p, Sobic.001G509901.1.p	Solyc04g051730.1.1, Solyc04g011940.1.1, Solyc10g080870.2.1, Solyc10g087040.1.1, Solyc04g011920.1.1, Solyc10g080840.1.1	GSVIVT01022237001, GSVIVT01008531001, GSVIVT01030871001, GSVIVT01030870001	Cc012369.t1, Cc011833.t1, Cc008157.t1, Cc018953.t1, Cc000532.t1, Cc000531.t1, Cc018951.t1, Cc018952.t1, Cc000530.t1, Cc013206.t1	Potri.015G132800.1, Potri.008G125300.1, Potri.001G397900.1, Potri.005G064400.1, Potri.007G080300.1	gene=LOC109178004, gene=LOC109178046, gene=LOC109178058, gene=LOC109178170, gene=LOC109147543, gene=LOC109177956, gene=LOC109178345, gene=LOC109178305, gene=LOC109178304	Dr20425, Dr01500
OG0000217	AHYPO_010449-RA	AT5G46590.1, AT1G54330.1, AT3G17730.1, AT1G32510.1, AT4G17980.1	DCAR_010211	Migut.O00243.1.p, Migut.M01499.1.p	LOC_Os09g38000.1, LOC_Os09g38010.2, LOC_Os10g42130.1	Sobic.001G290400.1.p, Sobic.002G290900.1.p, Sobic.002G290800.1.p	Solyc08g077110.2.1, Solyc06g061080.2.1, Solyc03g098190.2.1	GSVIVT01036711001, GSVIVT01013182001, GSVIVT01029392001	Cc041203.t1, Cc033936.t1, Cc044877.t1, Cc036419.t1, Cc031126.t1, Cc014567.t1, Cc036375.t1, Cc016299.t1, Cc037927.t1, Cc033632.t1, Cc041072.t1, Cc013938.t1, Cc040769.t1, Cc036099.t1, Cc032244.t1, Cc036372.t1, Cc007276.t1, Cc025308.t1, Cc037217.t1, Cc033940.t1, Cc035939.t1, Cc041019.t1, Cc011519.t1, Cc006125.t1, Cc042848.t1, Cc032960.t1, Cc007459.t1, Cc034318.t1, Cc032105.t1, Cc043766.t1, Cc042924.…	Potri.001G144400.1, Potri.010G174600.1, Potri.012G038100.1, Potri.008G081500.1, Potri.003G089800.1, Potri.015G030200.1	gene=LOC109152653, gene=LOC109163010, gene=LOC109167699, gene=LOC109176664	Dr00415, Dr15035
OG0000218	AHYPO_010244-RA, AHYPO_016106-RA	AT1G65560.1, AT1G26320.1, AT5G16980.2, AT5G37980.1, AT5G16990.1, AT5G37940.1, AT3G03080.1, AT5G16960.1, AT5G16970.1, AT5G17000.1, AT3G59845.1, AT5G38000.1	DCAR_018211, DCAR_023783, DCAR_005502, DCAR_027506, DCAR_018212	Migut.N03046.1.p, Migut.F01830.1.p, Migut.G00938.1.p, Migut.G00863.1.p, Migut.G00875.1.p, Migut.N03045.1.p, Migut.G00944.1.p, Migut.G00882.1.p	LOC_Os12g12590.1, LOC_Os12g12470.1, LOC_Os01g66720.1, LOC_Os11g14910.1, LOC_Os04g41960.1, LOC_Os12g12560.1, LOC_Os12g12580.1	Sobic.003G384300.1.p, Sobic.008G078900.1.p, Sobic.003G110200.1.p, Sobic.005G082500.1.p, Sobic.005G082600.1.p, Sobic.005G082700.2.p	Solyc12g010950.1.1, Solyc12g096760.1.1, Solyc12g010960.1.1, Solyc03g007200.1.1, Solyc05g055700.2.1, Solyc06g063040.1.1	GSVIVT01038225001, GSVIVT01038224001, GSVIVT01038226001, GSVIVT01038223001, GSVIVT01038236001, GSVIVT01004005001	Cc030420.t1, Cc027829.t1, Cc047632.t1, Cc037881.t1, Cc044257.t1	Potri.T076200.1, Potri.T076700.1, Potri.010G177700.1, Potri.017G004800.1, Potri.007G143700.1, Potri.017G004600.1, Potri.017G002300.1, Potri.017G006000.1, Potri.007G143800.1, Potri.017G005400.1, Potri.007G143600.1, Potri.007G142400.1, Potri.017G005700.1, Potri.017G002700.1	gene=LOC109170276, gene=LOC109156916, gene=LOC109156910, gene=LOC109156912, gene=LOC109170275, gene=LOC109170279, gene=LOC109170278, gene=LOC109156917, gene=LOC109156911	Dr17591, Dr17592, Dr17595, Dr17597, Dr17590, Dr17589, Dr17598, Dr17599, Dr13760
OG0000219	AHYPO_001985-RA, AHYPO_013389-RA	AT1G29080.1, AT2G34080.1, AT3G49340.1, AT2G27420.1, AT5G45890.1, AT1G29090.1		Migut.I00380.1.p, Migut.I00377.1.p, Migut.K01169.1.p, Migut.M01044.1.p, Migut.K01163.1.p, Migut.K01162.1.p, Migut.H01449.1.p	LOC_Os04g13090.1, LOC_Os07g01800.1, LOC_Os04g13140.1, LOC_Os12g17540.1, LOC_Os03g54130.1, LOC_Os04g12660.1	Sobic.006G022800.1.p, Sobic.006G023400.1.p, Sobic.006G023000.1.p, Sobic.010G113700.1.p, Sobic.005G112400.1.p, Sobic.010G113300.1.p, Sobic.006G023100.1.p, Sobic.010G113600.1.p, Sobic.010G113500.1.p, Sobic.006G023200.1.p, Sobic.006G023300.1.p, Sobic.001G086800.1.p, Sobic.006G036900.1.p, Sobic.005G065500.1.p, Sobic.006G023900.1.p, Sobic.010G233500.1.p	Solyc03g006200.1.1, Solyc02g076910.2.1, Solyc02g076970.1.1, Solyc12g056000.1.1, Solyc12g056010.1.1, Solyc12g056020.1.1	GSVIVT01020694001, GSVIVT01020693001, GSVIVT01020698001, GSVIVT01020697001, GSVIVT01021195001, GSVIVT01020696001	Cc010790.t1	Potri.007G076100.1, Potri.004G056100.1, Potri.004G056300.1, Potri.011G064900.1, Potri.005G089100.1, Potri.004G056500.1, Potri.005G088600.1, Potri.013G118200.1, Potri.004G056200.1, Potri.007G076000.1, Potri.013G118400.1, Potri.013G126100.1, Potri.007G075100.1, Potri.004G056000.1, Potri.007G075300.1, Potri.007G075900.1, Potri.004G055900.1	gene=LOC109169625, gene=LOC109181027, gene=LOC109181396, gene=LOC109153969, gene=LOC109153967, gene=LOC109153966, gene=LOC109153972, gene=LOC109169632, gene=LOC109164672, gene=LOC109164673, gene=LOC109153971, gene=LOC109153968, gene=LOC109164973	Dr10396, Dr00469, Dr00465, Dr00468, Dr17454, Dr05472, Dr10416, Dr00064, Dr00063
OG0000220	AHYPO_020857-RA, AHYPO_020856-RA, AHYPO_020106-RA, AHYPO_017787-RA, AHYPO_021740-RA	AT5G61320.1, AT1G64940.1, AT2G12190.1, AT1G64900.1, AT1G64930.1, AT3G03470.1, AT1G64950.1	DCAR_020433, DCAR_029237, DCAR_029236, DCAR_020434	Migut.F00928.1.p	LOC_Os10g05020.1, LOC_Os10g36980.1, LOC_Os02g01890.1, LOC_Os10g37034.1, LOC_Os10g37120.1, LOC_Os10g36960.1, LOC_Os06g22340.1, LOC_Os08g05620.1, LOC_Os10g37100.1, LOC_Os08g05610.1, LOC_Os06g42610.1, LOC_Os01g24810.1, LOC_Os10g37070.1, LOC_Os10g37110.1, LOC_Os10g37050.1	Sobic.002G348900.1.p, Sobic.006G261000.1.p, Sobic.001G195100.1.p, Sobic.004G006400.1.p, Sobic.001G195300.1.p, Sobic.001G270200.1.p, Sobic.003G076700.1.p, Sobic.001G195200.1.p, Sobic.003G413800.1.p, Sobic.004G006100.1.p, Sobic.003G076800.1.p, Sobic.007G041200.1.p, Sobic.001G195500.1.p	Solyc06g074180.1.1, Solyc03g096990.2.1, Solyc03g096980.1.1, Solyc04g010320.1.1	GSVIVT01024278001, GSVIVT01024274001, GSVIVT01036779001	Cc002361.t1, Cc014315.t1, Cc014316.t1, Cc002362.t1	Potri.007G087700.1, Potri.T167300.1, Potri.008G099100.1, Potri.015G006100.1, Potri.T079400.1, Potri.007G088200.1, Potri.007G088000.1, Potri.003G104600.1, Potri.007G087800.1, Potri.T079200.1, Potri.T079300.1, Potri.013G076600.1, Potri.005G079600.1, Potri.013G076700.1, Potri.013G076500.1, Potri.001G330500.1	gene=LOC109186253, gene=LOC109186251, gene=LOC109186367, gene=LOC109186366	Dr08817, Dr11804, Dr17351, Dr08822, Dr08821, Dr11368, Dr11800, Dr11793, Dr11794, Dr11796, Dr11798, Dr11797, Dr08820
OG0000221			DCAR_027467, DCAR_020286, DCAR_018001, DCAR_017999, DCAR_022040, DCAR_005173, DCAR_025132, DCAR_007226, DCAR_025757, DCAR_017545, DCAR_001588, DCAR_011539, DCAR_017689, DCAR_010407, DCAR_032157, DCAR_020840, DCAR_029813, DCAR_031287, DCAR_027863, DCAR_005340, DCAR_025338, DCAR_002705, DCAR_024450, DCAR_031768, DCAR_018005, DCAR_017733, DCAR_002555, DCAR_017692, DCAR_027579, DCAR_031293, DCAR_0318…
OG0000222			DCAR_000993, DCAR_011633, DCAR_019947, DCAR_001002, DCAR_011550, DCAR_011548, DCAR_000988, DCAR_011549, DCAR_000992, DCAR_002626, DCAR_005988, DCAR_027830, DCAR_000986, DCAR_000995, DCAR_023194, DCAR_019946, DCAR_000994	Migut.J01120.1.p, Migut.H02420.1.p, Migut.L00080.1.p, Migut.H02419.1.p, Migut.H02423.1.p, Migut.B01160.1.p, Migut.H02418.1.p, Migut.L00079.1.p, Migut.L00085.1.p, Migut.L00081.1.p			Solyc12g045020.1.1, Solyc04g050620.2.1, Solyc00g247300.2.1, Solyc04g054250.2.1, Solyc04g011680.1.1, Solyc12g042480.1.1, Solyc04g054220.2.1, Solyc04g054260.2.1, Solyc04g011690.2.1	GSVIVT01008262001, GSVIVT01008261001, GSVIVT01008265001, GSVIVT01008264001, GSVIVT01022205001, GSVIVT01022207001	Cc011814.t1, Cc020985.t1, Cc046186.t1, Cc020993.t1, Cc031908.t1, Cc020992.t1, Cc046182.t1, Cc046181.t1, Cc011813.t1, Cc046185.t1, Cc020988.t1, Cc020986.t1, Cc020994.t1	Potri.007G083800.1, Potri.016G050100.1, Potri.007G083600.1, Potri.007G082900.1, Potri.007G083000.1, Potri.007G084200.1, Potri.007G085000.1, Potri.007G084800.1, Potri.007G083500.1, Potri.007G083300.1, Potri.007G084400.1, Potri.007G083900.1, Potri.007G084700.1, Potri.007G083200.1, Potri.007G083700.1	gene=LOC109156080, gene=LOC109177815, gene=LOC109178754, gene=LOC109191708, gene=LOC109177639, gene=LOC109177638, gene=LOC109177814, gene=LOC109178518, gene=LOC109168179, gene=LOC109177642, gene=LOC109177641, gene=LOC109177903, gene=LOC109177813, gene=LOC109174264, gene=LOC109191720, gene=LOC109178483, gene=LOC109168180, gene=LOC109168183, gene=LOC109191724
[truncated: 17,925 more rows]
