# Supplementary material for: Footprints of parasitism in the genome of the parasitic flowering plant Cuscuta campestris
Source: Nat Commun. 2018 Jun 28;9:2515. doi: 10.1038/s41467-018-04344-z (PMC6023873; doi:10.1038/s41467-018-04344-z)
Supplement: Supplementary file 4 — Supplementary Data 2 [file 41467_2018_4344_MOESM4_ESM.xlsx]

## Sheet: Sheet1
Supplementary Data File 2. Expression data of HGT candidates. FS, non-infectious feeding stems; DS, detached stems, non-coiling and without haustoria; CS, coiling stems, without haustoria; HR-1dpi, haustorial region, 1 day post induction by far-red light; HR-3dpi, haustorial region, 3 days post induction by far-red light.
	HR-1dpi vs. FS			HR-3dpi vs. FS			HR-1dpi vs. CS			HR-3dpi vs. CS			HR-1dpi vs. DS			HR-3dpi vs. DS			HR-3dpi vs. HR-1dpi			CS vs. FS			CS vs. DS			DS vs. FS			HR-1dpi_a			HR-1dpi_b			HR-1dpi_c			HR-3dpi_a			HR-3dpi_b			HR-3dpi_c			FS_a
ID	logFC	p-Value	FDR	logFC	p-Value	FDR	logFC	p-Value	FDR	logFC	p-Value	FDR	logFC	p-Value	FDR	logFC	p-Value	FDR	logFC	p-Value	FDR	logFC	p-Value	FDR	logFC	p-Value	FDR	logFC	p-Value	FDR	counts	tpm	vst	counts	tpm	vst	counts	tpm	vst	counts	tpm	vst	counts	tpm	vst	counts	tpm	vst	counts
Cc000809	-0.816218	0.0290972	0.0847401	-0.905083	0.0156859	0.039293	-0.585086	0.11661	0.506495	-0.67395	0.0709983	0.286743	-0.880516	0.0187013	0.175661	-0.969381	0.00974844	0.055277	-0.0888648	0.811033	1	-0.231132	0.534119	0.741686	-0.29543	0.426983	0.855078	0.0642978	0.862626	1	6007	604.785	13.0679	8382	700.604	13.2387	16915	610.431	12.9923	13511	501.505	12.9645	6341	531.137	12.9808	7369	596.245	13.0584	8536
Cc000810	-1.60709	3.30649e-06	3.85393e-05	-1.97811	1.53489e-08	1.71398e-07	-1.36171	7.28753e-05	0.00287996	-1.73273	5.88949e-07	4.94178e-05	-1.36032	7.42653e-05	0.00322946	-1.73135	6.02856e-07	2.3078e-05	-0.371026	0.272225	0.679338	-0.245376	0.466918	0.672471	0.00138455	0.996723	1	-0.246761	0.464487	0.71677	2997	166.862	12.072	4080	171.335	12.2068	8035	142.496	11.9268	5380	136.806	11.6477	2748	118.176	11.7844	2747	122.926	11.647	11259
Cc000814	-3.17833	0.0146408	0.048841	-1.6268	0.176658	0.295234	-1.43045	0.253197	0.706438	0.121082	0.918968	1	-3.85395	0.00399647	0.0632166	-2.30242	0.0618021	0.204946	1.55153	0.213684	0.616925	-1.74788	0.150151	0.297852	-2.42351	0.0513853	0.346494	0.675624	0.565988	0.81683	6	1.22655	5.32569	0	0	4.43329	8	0.16734	5.03659	41	1.58708	5.89449	1	0	4.78195	8	0	5.35947	24
Cc002477	4.19002	0.0521219	0.134546	5.08526	0.0218963	0.0523332	-0.326257	0.856609	1	0.568988	0.751067	0.989486	4.19002	0.0622722	0.356038	5.08526	0.0272567	0.116267	0.895245	0.623287	0.946266	4.51627	0.0373945	0.10211	4.51627	0.045504	0.324028	0	1	1	4	0.0550405	5.16571	0	0	4.43329	1	0.0189579	4.64795	2	0.0483512	4.76923	8	0.418392	5.40346	0	0	4.43329	0
Cc002536	-0.302355	0.787759	0.979229	-1.05827	0.364412	0.516965	-0.529368	0.631981	0.983133	-1.28529	0.263283	0.587678	-0.891579	0.423479	0.829863	-1.6475	0.154502	0.370901	-0.755919	0.523037	0.883062	0.227013	0.834594	1	-0.362211	0.737069	1	0.589224	0.590804	0.839426	4	0.0931981	5.16571	1	0	4.76512	5	0.0240851	4.91153	4	0.112578	4.90731	2	0.062537	4.92518	0	0.0202229	4.43329	9
Cc002675	0.333079	0.118936	0.252146	-0.459861	0.0331151	0.0745238	0.240082	0.260718	0.71496	-0.552858	0.0104544	0.0851395	0.216914	0.311734	0.732496	-0.576026	0.00792441	0.0476625	-0.79294	0.000236731	0.0131806	0.0929974	0.6642	0.863403	-0.0231673	0.914241	1	0.116165	0.589354	0.838066	425	20.7672	9.33751	380	15.4344	8.90237	1275	21.3256	9.35193	595	12.9667	8.61508	249	11.1954	8.48235	240	10.4899	8.31366	439
Cc005440	0.108252	0.536206	0.749782	0.189564	0.278289	0.424418	0.04513	0.796078	1	0.126442	0.4686	0.788332	-0.0511519	0.770817	1	0.0301601	0.863475	1	0.081312	0.641158	0.957227	0.0631216	0.718299	0.910604	-0.0962819	0.583468	0.957546	0.159403	0.365014	0.608867	368	9.02083	9.14409	530	11.4619	9.34644	1122	9.89413	9.18002	955	10.6835	9.2392	460	10.7705	9.28942	526	11.6263	9.34059	450
Cc006070	-0.263373	0.127264	0.26542	-0.599168	0.000550582	0.00206832	0.0100674	0.953549	1	-0.325727	0.0601101	0.259685	0.0453607	0.793472	1	-0.290434	0.0944306	0.270243	-0.335795	0.0526295	0.33906	-0.273441	0.113373	0.241373	0.0352933	0.838585	1	-0.308734	0.0746198	0.209297	1391	48.3299	10.9811	1399	39.5169	10.6874	3371	40.953	10.6954	2303	35.4989	10.449	1087	33.3647	10.4729	1166	34.1871	10.4366	1831
Cc007716	3.70968	2.63646e-23	2.02667e-20	1.15556	0.000881052	0.00313365	2.13785	6.65633e-10	1.18817e-07	-0.416271	0.217708	0.529981	3.50917	3.04118e-21	2.95801e-18	0.95504	0.00602479	0.0388765	-2.55413	4.25652e-13	5.79616e-10	1.57183	6.70306e-06	6.93139e-05	1.37131	8.48754e-05	0.00352059	0.200516	0.567893	0.818762	1335	54.8593	10.9231	822	27.1009	9.9461	1941	27.5075	9.92603	274	4.94217	7.65903	180	6.62387	8.07531	214	7.89568	8.17029	94
Cc008645	0.437722	0.0922113	0.208868	0.242008	0.354054	0.505292	0.0477447	0.852423	1	-0.14797	0.566341	0.866511	-0.328145	0.201417	0.61885	-0.523859	0.0427172	0.158955	-0.195714	0.448476	0.828416	0.389977	0.133255	0.272759	-0.37589	0.143241	0.557752	0.765867	0.00328073	0.0202015	112	1.36005	7.64509	162	1.90894	7.82745	395	1.99718	7.84838	234	2.08105	7.47793	120	1.53253	7.59209	152	1.93889	7.7557	121
Cc010321	3.87867	1.69924e-22	1.10939e-19	1.61637	1.33431e-05	7.50448e-05	1.60167	7.85846e-06	0.000452336	-0.660627	0.0629552	0.266126	3.35829	5.33973e-18	3.64481e-15	1.09599	0.00278427	0.0218182	-2.2623	7.11172e-10	4.4598e-07	2.277	1.44765e-09	4.21255e-08	1.75662	2.06665e-06	0.000152471	0.520383	0.163011	0.360362	1179	45.7522	10.748	627	19.8334	9.57447	1405	18.6003	9.48343	322	5.48585	7.84951	199	6.85977	8.19944	166	5.57498	7.86046	79
Cc012785	-0.221119	0.538503	0.752222	-0.365764	0.309368	0.45867	-0.640171	0.0759827	0.407905	-0.784816	0.0299308	0.169599	-0.385123	0.284531	0.716425	-0.529768	0.141512	0.350826	-0.144645	0.687354	0.983315	0.419052	0.244313	0.426551	0.255048	0.478092	0.893179	0.164004	0.648175	0.889465	6536	388.362	13.1891	16070	783.033	14.1747	32846	674.31	13.946	25143	659.303	13.8569	8907	474.465	13.4688	11205	577.025	13.6606	9163
Cc013112	-0.596904	0.00208551	0.00969145	-1.15704	3.61161e-09	4.64963e-08	0.0691013	0.721178	1	-0.491036	0.0115541	0.0909143	-0.28567	0.140439	0.528006	-0.845807	1.4862e-05	0.000344012	-0.560137	0.00398352	0.0858293	-0.666005	0.0006022	0.00336864	-0.354771	0.0673038	0.397238	-0.311234	0.107772	0.27135	1772	69.4574	11.3238	2019	63.5879	11.2052	4276	55.9663	11.0306	2136	38.6438	10.3439	1289	44.3087	10.712	1510	53.4691	10.7994	3167
Cc013727	-0.218706	0.395262	0.601129	-0.173985	0.498532	0.663957	-0.197592	0.443099	0.867691	-0.152871	0.55263	0.856504	-0.0313927	0.903837	1	0.0133282	0.959048	1	0.0447209	0.862323	1	-0.0211148	0.93443	1	0.166199	0.521657	0.923592	-0.187314	0.469552	0.721819	221	6.93835	8.47662	206	5.43842	8.11911	549	6.14345	8.25147	431	6.15993	8.20564	254	6.60308	8.50779	223	6.75643	8.22156	217
Cc014430	-0.26124	0.614625	0.82576	-0.607566	0.245045	0.382912	0.263091	0.612702	0.973261	-0.0832347	0.873261	1	0.755769	0.151623	0.548575	0.409444	0.437981	0.698016	-0.346326	0.50685	0.871526	-0.524331	0.313682	0.505394	0.492678	0.349236	0.791296	-1.01701	0.0544602	0.167393	73	3.78536	7.16781	54	2.01233	6.65197	301	5.59321	7.53075	117	3.54928	6.75109	92	4.07782	7.29361	51	2.69063	6.60209	90
Cc015713	0.727883	0.00472523	0.0193275	0.990879	0.000120785	0.000541747	0.146834	0.562719	0.946058	0.40983	0.105577	0.35975	0.107183	0.674457	0.997258	0.370178	0.146072	0.358191	0.262996	0.297879	0.702261	0.581049	0.0241416	0.07217	-0.0396512	0.876693	1	0.6207	0.0166566	0.0697895	174	7.58781	8.17527	190	5.8048	8.01983	641	8.67713	8.4472	586	11.9204	8.59541	250	8.71127	8.48747	225	8.04291	8.23271	128
Cc015818	0	1	1	5.20026	0.0161263	0.0402481	-2.91963	0.127161	0.526452	2.28063	0.208431	0.516605	0	1	1	5.20026	0.020492	0.0949586	5.20026	0.0145394	0.180691	2.91963	0.139147	0.281638	2.91963	0.157319	0.581586	0	1	1	0	0	4.43329	0	0	4.43329	0	0	4.43329	17	0.560831	5.39691	1	0	4.78195	0	0	4.43329	0
Cc016556	-0.160806	0.921205	1	2.84562	0.0935896	0.177907	-1.53421	0.351837	0.791673	1.47222	0.360127	0.685838	-4.87357	0.00882566	0.10748	-1.86715	0.248268	0.49602	3.00642	0.0799308	0.410067	1.3734	0.399726	0.599614	-3.33936	0.0523612	0.349665	4.71277	0.0104675	0.0493304	5	0.581864	5.25004	5	0.238175	5.16894	0	0.0498863	4.43329	129	6.74241	6.84616	7	0.517939	5.34286	13	0.626483	5.6021	13
Cc016557	-0.700993	0.0565348	0.143275	-1.09121	0.00319499	0.00977403	-0.693391	0.0592392	0.357081	-1.08361	0.00340867	0.0395177	-0.642871	0.0801103	0.405443	-1.03309	0.00519872	0.034923	-0.390216	0.286899	0.691921	-0.0076017	0.983421	1	0.05052	0.890165	1	-0.0581217	0.873769	1	14126	1801.51	14.2974	16800	1754.8	14.2386	34821	1531.3	14.03	21929	1236.23	13.6602	12732	1448.37	13.9826	11636	1288.55	13.7148	17566
Cc016558	-0.799738	0.0251384	0.0754137	-0.934723	0.00901983	0.0242681	-0.967965	0.00687821	0.0927431	-1.10295	0.00213079	0.0283827	-0.758927	0.0335055	0.251833	-0.893912	0.0124653	0.0665804	-0.134985	0.703807	0.99112	0.168228	0.635499	0.837983	0.209038	0.555993	0.943896	-0.0408108	0.908449	1	5062	572.654	12.8223	4527	418.757	12.3555	10357	402.294	12.2894	9648	481.962	12.4817	4434	445.659	12.468	3785	367.56	12.1041	6067
Cc016559	-0.948368	0.359428	0.560089	1.50203	0.134891	0.238778	5.73655	0.000360734	0.0105735	8.18696	3.15769e-07	2.92792e-05	-0.0988348	0.92651	1	2.35157	0.0267347	0.11476	2.4504	0.0199006	0.212603	-6.68492	2.76815e-05	0.000237071	-5.83539	0.000309303	0.00981451	-0.849533	0.41728	0.665584	5	0.712964	5.25004	5	0.583676	5.16894	10	0.489081	5.1066	79	4.5697	6.39479	24	3.04673	6.05825	16	1.84275	5.7224	23
Cc017139	0.159381	0.486144	0.699376	0.655355	0.0040485	0.0120294	-0.0493588	0.828469	1	0.446616	0.0487624	0.228539	0.26004	0.261558	0.690322	0.756014	0.00105965	0.0103299	0.495974	0.0289252	0.253932	0.208739	0.361053	0.559639	0.309398	0.181063	0.610442	-0.100659	0.664629	0.902815	185	6.43895	8.2517	234	6.66407	8.27777	603	7.36379	8.36957	655	10.4049	8.73979	303	9.48028	8.73579	329	10.1702	8.71781	242
Cc017365	1.12819	0.302057	0.49666	1.86294	0.0857989	0.165366	-0.598262	0.542406	0.933712	0.136495	0.889161	1	-0.440592	0.664835	0.991504	0.294165	0.769184	0.974627	0.734757	0.461946	0.838342	1.72645	0.106462	0.230122	0.15767	0.87222	1	1.56878	0.154137	0.346796	1	8.35119	4.80244	3	8.22157	5.00555	10	7.35771	5.1066	5	7.02475	4.96268	9	4.98372	5.46001	3	7.72569	5.00647	2
Cc017975	1.72402	2.49422e-10	9.20082e-09	2.12709	1.00361e-14	4.11282e-13	0.28305	0.278208	0.725073	0.686119	0.0086383	0.0751692	0.309296	0.237626	0.662219	0.712366	0.00658659	0.0415454	0.40307	0.121305	0.491024	1.44097	1.06694e-07	1.8433e-06	0.0262465	0.920239	1	1.41472	1.92887e-07	7.08791e-06	336	6.3345	9.0229	447	6.70096	9.11779	1064	6.86887	9.10908	1139	9.64045	9.47718	407	6.78206	9.12528	673	11.0479	9.67559	105
Cc018710	-0.16929	0.62826	0.838581	-0.279722	0.426382	0.585277	0.0847279	0.809336	1	-0.0257043	0.94195	1	0.257035	0.470938	0.869742	0.146603	0.682567	0.909454	-0.110432	0.75384	1	-0.254017	0.468801	0.674469	0.172307	0.629743	0.980931	-0.426325	0.231194	0.454736	56	1.72973	6.89399	57	1.69848	6.70278	179	2.0405	6.96874	87	1.46056	6.47838	54	1.85786	6.74595	82	2.38695	7.068	106
Cc018712	-0.184063	0.536134	0.749725	-0.227852	0.444034	0.605011	-0.225419	0.44892	0.872065	-0.269207	0.366118	0.690298	-0.369062	0.21668	0.63698	-0.41285	0.167259	0.389066	-0.0437885	0.883507	1	0.0413556	0.889043	1	-0.143643	0.629108	0.980557	0.184998	0.533789	0.787118	88	3.7535	7.37112	99	3.47821	7.26523	231	3.30811	7.23654	189	3.47915	7.24154	75	2.66562	7.07519	111	3.83026	7.39476	137
Cc018719	0.340796	0.349927	0.551178	0.54025	0.137612	0.242669	0.0226496	0.950077	1	0.222103	0.538071	0.844901	-0.232083	0.524487	0.907446	-0.0326289	0.928494	1	0.199454	0.580404	0.919033	0.318147	0.382665	0.58084	-0.254732	0.484716	0.898848	0.572879	0.119234	0.290526	62	2.16598	6.99702	74	2.13906	6.95902	181	2.22713	6.98007	148	1.98496	6.98416	93	2.54047	7.30545	80	2.30299	7.04234	41
Cc018720	4.44606	0.00387676	0.0163641	6.8267	2.64893e-05	0.000139178	-4.13521	0.0016274	0.0332597	-1.75458	0.139172	0.418007	-1.62454	0.177993	0.588495	0.756095	0.520632	0.775804	2.38064	0.0514294	0.33467	8.58127	5.26163e-07	7.47896e-06	2.51067	0.0409696	0.304757	6.0706	0.000146389	0.00166831	1	0.0465239	4.80244	1	0.0380712	4.76512	46	0.737424	5.83475	72	1.43051	6.31682	11	0.457867	5.56336	67	2.70552	6.86256	0
Cc018723	0.490072	0.099478	0.221114	0.431745	0.146507	0.255298	-0.154587	0.598525	0.965043	-0.212915	0.468362	0.788095	0.234046	0.432565	0.837846	0.175718	0.555599	0.806919	-0.0583275	0.842914	1	0.644659	0.0299899	0.0857213	0.388633	0.191627	0.625269	0.256026	0.394864	0.641376	128	4.74268	7.80198	109	3.88111	7.37094	315	4.5729	7.58283	288	5.13022	7.71729	138	3.96546	7.75511	78	3.13088	7.01618	97
Cc018763	0.200835	0.22428	0.404438	0.285362	0.0842086	0.162768	0.091778	0.578254	0.95385	0.176304	0.285437	0.610173	-0.251031	0.128712	0.507397	-0.166505	0.313252	0.569527	0.0845262	0.608419	0.937291	0.109058	0.509291	0.717218	-0.342809	0.0381531	0.292861	0.451866	0.00636308	0.0336549	1404	58.8467	10.9942	1758	60.0845	11.0093	4188	61.5454	11.0013	3734	72.0544	11.1293	1864	69.5478	11.2328	1541	56.7859	10.828	1534
Cc018767	-0.219454	0.553506	0.767019	-0.712368	0.0587267	0.120721	0.459844	0.221492	0.671229	-0.0330704	0.930848	1	0.115243	0.759132	1	-0.377671	0.322296	0.579515	-0.492914	0.190964	0.588896	-0.679298	0.0708611	0.168639	-0.344601	0.365505	0.806647	-0.334697	0.372652	0.616978	47	0.469158	6.72298	56	0.421935	6.68606	225	0.994533	7.20817	96	0.445608	6.56633	47	0.257019	6.61537	47	0.669448	6.52804	120
Cc020288	0	1	1	0	1	1	-1.45481	0.353761	0.791673	-1.45481	0.367338	0.690298	0	1	1	0	1	1	0	1	1	1.45481	0.373543	0.570464	1.45481	0.395864	0.827647	0	1	1	0	2.80093	4.43329	0	5.29821	4.43329	0	2.97184	4.43329	0	4.22857	4.43329	0	3.4047	4.43329	0	5.26459	4.43329	0
Cc020289	0.498937	0.00738043	0.0278884	0.62336	0.000808426	0.00290833	-0.274302	0.135216	0.540636	-0.149879	0.413332	0.73541	-0.394798	0.0322564	0.246663	-0.270375	0.141578	0.350929	0.124423	0.498822	0.864998	0.773239	3.2011e-05	0.000269553	-0.120496	0.511251	0.917783	0.893735	1.72019e-06	4.3725e-05	316	11.7236	8.94162	364	10.9698	8.84578	932	11.4231	8.93325	794	12.6658	8.99283	408	11.8694	9.12856	379	11.8983	8.90317	239
Cc020290	0.713776	0.00103227	0.00533833	1.12238	2.26717e-07	1.93297e-06	-0.273744	0.196658	0.634664	0.13486	0.521243	0.831907	-0.0281997	0.895473	1	0.380404	0.0743286	0.231385	0.408603	0.0533843	0.341058	0.98752	5.39043e-06	5.73081e-05	0.245544	0.250506	0.698647	0.741976	0.000712236	0.00606705	185	9.11124	8.2517	206	8.61874	8.11911	548	9.58329	8.24919	662	14.1085	8.75366	247	10.1615	8.47204	257	10.1746	8.40019	156
Cc020294	2.00616	4.69893e-13	3.64675e-11	2.2446	8.26327e-16	4.32302e-14	0.0631031	0.809589	1	0.301548	0.249119	0.572993	0.461339	0.0813381	0.408279	0.699784	0.00824012	0.0490742	0.238445	0.362067	0.75257	1.94306	2.23604e-12	1.38943e-10	0.398236	0.132193	0.540242	1.54482	2.27429e-08	1.22005e-06	288	14.6494	8.8195	469	16.9114	9.18202	1021	16.4934	9.05413	1047	22.336	9.3631	396	17.2415	9.08873	487	19.8363	9.23687	115
Cc021281	-0.0606499	0.843396	1	0.276334	0.363335	0.515787	-0.415271	0.173797	0.600879	-0.0782868	0.795331	1	-0.0332194	0.914666	1	0.303765	0.322558	0.579709	0.336984	0.269481	0.678296	0.354621	0.243602	0.425698	0.382052	0.213649	0.655034	-0.0274305	0.929259	1	105	4.8152	7.57055	96	3.69408	7.23188	167	2.66431	6.8987	288	5.3386	7.71729	112	4.34957	7.5131	92	3.83788	7.1896	102
Cc021517	0.526476	0.0108957	0.0384459	0.716452	0.000522615	0.00197619	-0.0992795	0.627064	0.980636	0.0906961	0.656178	0.931748	0.308985	0.136062	0.520178	0.498961	0.015888	0.0794484	0.189976	0.351796	0.743318	0.625756	0.00246604	0.0111152	0.408265	0.0487171	0.336217	0.217491	0.298058	0.537515	262	10.6953	8.69598	361	11.7837	8.83491	848	11.954	8.80901	878	14.451	9.12662	290	9.88761	8.67874	399	15.0765	8.97109	297
Cc021518	-0.393172	0.0790139	0.185736	0.0480511	0.828822	0.981371	-0.930768	3.18238e-05	0.00148407	-0.489544	0.0269673	0.159067	-0.92565	3.76729e-05	0.00185485	-0.484427	0.0292507	0.122128	0.441223	0.0485616	0.326532	0.537595	0.015276	0.0496965	0.00511752	0.981495	1	0.532478	0.0167071	0.069958	236	8.91949	8.56082	235	8.39662	8.28312	638	9.78616	8.44122	688	12.7622	8.80402	414	13.3466	9.14806	260	10.4137	8.41493	339
Cc021523	0.00123722	0.99701	1	0.20006	0.53799	0.705811	-0.630879	0.0525628	0.336132	-0.432057	0.181153	0.480481	-0.698974	0.0326097	0.248093	-0.500152	0.123493	0.321654	0.198823	0.541604	0.895259	0.632117	0.0514643	0.131151	-0.0680948	0.832987	1	0.700211	0.0318414	0.112805	120	4.50088	7.72571	105	3.07113	7.32962	243	3.78804	7.2916	347	6.57891	7.93943	88	2.904	7.24524	122	4.92463	7.50105	114
Cc021598	0.107886	0.831866	1	0.0875525	0.862955	1	-0.857027	0.0871281	0.437568	-0.877361	0.0795087	0.306287	-0.956079	0.0590039	0.3466	-0.976413	0.0535245	0.185391	-0.0203338	0.968088	1	0.964913	0.0542967	0.136753	-0.099052	0.841213	1	1.06397	0.0357912	0.123074	27	0.592439	6.23692	36	0.48476	6.29649	54	0.214519	5.9424	55	0.260257	6.10401	25	0.477454	6.08853	33	0.411908	6.22872	22
Cc021599	-0.758008	0.000129958	0.000907186	-1.13903	1.16372e-08	1.33807e-07	-0.22251	0.259469	0.714102	-0.603537	0.00232072	0.0301871	-0.381629	0.0534639	0.328094	-0.762656	0.000123612	0.00190535	-0.381026	0.0541261	0.343084	-0.535498	0.00668635	0.0254144	-0.159119	0.419932	0.84864	-0.376379	0.0564225	0.171663	1763	75.1627	11.3165	2122	71.2219	11.2757	4470	63.0231	11.0934	2344	45.4866	10.4737	1597	58.2026	11.014	1733	62.7715	10.9937	3944
Cc021601	0.875081	0.00016329	0.00110514	1.43793	8.61042e-10	1.25765e-08	0.109037	0.634792	0.984266	0.671882	0.00351042	0.0403504	0.112986	0.623331	0.970054	0.675832	0.00339029	0.0253699	0.562845	0.0142716	0.178901	0.766044	0.000956883	0.00501375	0.0039496	0.986311	1	0.762095	0.00104088	0.0082273	716	24.6203	10.0514	954	26.8052	10.1524	3137	35.929	10.5944	3125	47.544	10.8778	1486	46.2251	10.9123	1375	40.7593	10.6677	539
Cc022090	0.928464	9.30352e-09	2.23041e-07	0.480616	0.0028277	0.00877796	0.427939	0.0075854	0.0990963	-0.0199092	0.901109	1	0.728263	6.38567e-06	0.000418051	0.280415	0.0814054	0.245199	-0.447848	0.00521423	0.100652	0.500525	0.00187531	0.00881866	0.300324	0.0620007	0.380401	0.200201	0.214397	0.433138	2330	41.2249	11.7129	2890	41.8799	11.7147	5985	35.8589	11.5073	4069	31.2673	11.251	1726	26.9703	11.1238	2004	30.3806	11.1992	1585
Cc022092	0.253912	0.18315	0.34731	0.343038	0.0721111	0.143022	-0.0815311	0.66826	1	0.00759443	0.96814	1	-0.110392	0.562547	0.93366	-0.0212662	0.911123	1	0.0891255	0.639472	0.955973	0.335443	0.0786236	0.182692	-0.0288607	0.879591	1	0.364304	0.0566532	0.172211	1019	33.0901	10.5432	1098	28.9222	10.3481	3302	37.5676	10.6664	3026	43.8666	10.8324	1048	30.5658	10.4218	1219	34.4958	10.4988	910
Cc023681	2.18329	1.19615e-20	5.23012e-18	2.21297	3.95575e-21	5.7479e-19	0.0306202	0.891171	1	0.0603005	0.787593	1	0.325406	0.146672	0.539102	0.355086	0.11332	0.304701	0.0296803	0.894491	1	2.15267	3.70931e-20	1.49818e-17	0.294785	0.188494	0.621332	1.85788	1.1523e-15	8.17978e-13	3684	46.8415	12.3671	4889	50.9983	12.4656	14873	64.2259	12.8078	11246	62.1767	12.7013	4201	46.7779	12.3907	5399	58.5998	12.6123	1111
Cc024237	0.457187	0.086569	0.199174	0.695534	0.00908972	0.0244396	0.058523	0.824844	1	0.29687	0.260731	0.58414	-0.135503	0.60979	0.962026	0.102844	0.697748	0.921029	0.238347	0.365357	0.755749	0.398664	0.135822	0.276716	-0.194026	0.465948	0.885039	0.59269	0.0273489	0.101066	117	5.73445	7.69602	171	6.41729	7.89217	450	6.87276	8.00576	343	6.85686	7.92542	203	8.0675	8.22425	193	7.52828	8.04295	138
Cc024241	0.0131196	0.970687	1	0.477828	0.176753	0.295374	-0.840198	0.0167925	0.168918	-0.37549	0.277869	0.60367	-0.851852	0.0165293	0.163373	-0.387143	0.268836	0.5215	0.464709	0.187975	0.584483	0.853318	0.0153787	0.0499351	-0.0116536	0.973271	1	0.864971	0.0151483	0.0651833	42	1.81736	6.61752	54	1.79224	6.65197	133	1.79836	6.67781	152	3.11126	7.01151	65	2.54318	6.92834	71	2.79076	6.92045	75
Cc024246	0.857949	0.0541898	0.138512	0.766667	0.0868941	0.167085	-0.2945	0.494189	0.902488	-0.385782	0.373373	0.696149	0.523679	0.23983	0.664591	0.432397	0.334325	0.593155	-0.0912818	0.83346	1	1.15245	0.00972371	0.0344841	0.818179	0.0660813	0.393778	0.33427	0.464789	0.717121	28	0.717797	6.2662	30	0.875593	6.15148	155	2.02878	6.82484	88	1.57445	6.48845	39	0.974077	6.44817	34	1.01594	6.25265	26
Cc024247	-0.0600221	0.852232	1	0.355812	0.265009	0.408379	-0.448733	0.159129	0.579489	-0.0328991	0.916863	1	-0.515194	0.109732	0.469997	-0.0993594	0.75511	0.964223	0.415834	0.192504	0.590995	0.388711	0.222774	0.397774	-0.0664603	0.834525	1	0.455172	0.15778	0.352414	63	1.69218	7.01346	63	1.21984	6.7989	179	1.04846	6.96874	189	1.58774	7.24154	83	1.5505	7.18229	96	1.9243	7.23538	74
Cc024284	0.267937	0.188268	0.3547	0.347244	0.088138	0.169136	0.175453	0.388027	0.822064	0.25476	0.209974	0.518704	0.099983	0.623906	0.970315	0.17929	0.379118	0.636644	0.0793067	0.696104	0.987675	0.0924843	0.64965	0.850426	-0.0754702	0.71138	1	0.167954	0.411074	0.659075	519	24.8112	9.60875	659	26.3123	9.64241	1505	27.1844	9.57699	1203	27.1874	9.55152	728	31.8587	9.91562	604	25.4716	9.52798	492
Cc025264	0.853771	1.98705e-05	0.000181841	0.923108	4.04604e-06	2.57593e-05	-0.0417308	0.832459	1	0.0276068	0.888676	1	0.208229	0.293743	0.72022	0.277566	0.161684	0.381369	0.0693376	0.725173	1	0.895502	7.73976e-06	7.82016e-05	0.249959	0.207606	0.646281	0.645542	0.00128857	0.0097419	555	18.7705	9.70045	729	20.1358	9.78073	2083	23.6906	10.0236	1608	24.6551	9.9496	759	22.7435	9.9732	717	20.9495	9.76239	607
Cc025269	-0.156272	0.466661	0.679801	0.26719	0.210895	0.340213	-0.119194	0.579072	0.954206	0.304269	0.154686	0.438916	0.0689796	0.750761	1	0.492443	0.0228422	0.102587	0.423463	0.0480941	0.325546	-0.0370787	0.862654	1	0.188173	0.385673	0.824848	-0.225252	0.298691	0.538017	218	9.11732	8.45917	309	10.3012	8.63222	725	10.5692	8.60517	808	15.4019	9.01601	339	13.0138	8.88286	382	13.4651	8.91356	284
Cc026087	1.08435	0.381895	0.585867	0.637399	0.610825	0.780083	-0.151128	0.89573	1	-0.59808	0.612212	0.902171	0.612632	0.616353	0.965914	0.16568	0.894441	1	-0.446952	0.709471	0.993752	1.23548	0.312477	0.504016	0.76376	0.525544	0.925387	0.471719	0.708957	0.940174	6	0.307931	5.32569	0	0	4.43329	9	0.0884006	5.07261	5	0.225426	4.96268	4	0.183622	5.12564	1	0.0445288	4.76566	0
Cc026335	0	1	1	0	1	1	-2.98407	0.146226	0.554775	-2.98407	0.15396	0.437683	0	1	1	0	1	1	0	1	1	2.98407	0.157585	0.307297	2.98407	0.175862	0.603252	0	1	1	0	0	4.43329	0	0	4.43329	0	0	4.43329	0	0.00699222	4.43329	0	0	4.43329	0	0	4.43329	0
Cc026552	1.33722	1.38519e-06	1.79154e-05	1.68267	1.38882e-09	1.9428e-08	-0.0644268	0.808075	1	0.281028	0.287717	0.612789	0.363384	0.177384	0.587996	0.70884	0.00842836	0.0498182	0.345455	0.192337	0.590643	1.40164	4.10677e-07	6.00579e-06	0.427811	0.111669	0.502874	0.973832	0.000478493	0.00439657	162	5.69772	8.08693	204	6.58957	8.10707	532	6.31381	8.21218	510	8.02905	8.4175	220	7.17352	8.32514	284	8.60911	8.52769	126
Cc026553	1.1379	8.11583e-10	2.59863e-08	1.4103	2.87976e-14	1.08412e-12	0.0728011	0.685503	1	0.345203	0.0541536	0.243717	0.167101	0.35605	0.77614	0.439503	0.0149637	0.0759501	0.272402	0.128609	0.503134	1.0651	8.5402e-09	2.00802e-07	0.0942995	0.602325	0.967342	0.970798	1.78697e-07	6.68503e-06	429	12.4871	9.35015	513	12.0939	9.30247	1102	11.9134	9.15595	1171	15.1204	9.51483	520	14.55	9.45513	619	16.4244	9.56138	265
Cc027215	0.948674	0.00625426	0.024319	0.0579157	0.868663	1	0.635851	0.0640658	0.373424	-0.254907	0.463763	0.784229	0.980469	0.00514649	0.0750786	0.0897113	0.799763	0.995032	-0.890758	0.0101263	0.148316	0.312823	0.369148	0.568654	0.344619	0.327285	0.769438	-0.0317956	0.92843	1	119	2.26259	7.71588	100	1.50752	7.27617	431	3.04247	7.95334	151	1.33189	7.00472	88	1.53864	7.24524	55	0.781697	6.67216	78
Cc029100	-0.103019	0.683646	0.888923	0.0727975	0.7727	0.931848	-0.177185	0.483177	0.894614	-0.00136876	0.995675	1	0.209619	0.414489	0.822386	0.385436	0.132609	0.337237	0.175817	0.48624	0.85618	0.0741663	0.768721	0.954717	0.386804	0.131512	0.539331	-0.312638	0.222993	0.444755	123	4.93845	7.7548	173	5.61909	7.90616	418	5.19646	7.91633	389	7.35998	8.07874	176	5.85204	8.04774	166	5.83879	7.86046	231
Cc029557	0	1	1	0	1	1	-3.01683	0.1435	0.552796	-3.01683	0.15111	0.434582	0	1	1	0	1	1	0	1	1	3.01683	0.154678	0.303747	3.01683	0.172778	0.601411	0	1	1	0	0	4.43329	0	0	4.43329	0	0	4.43329	0	0	4.43329	0	0	4.43329	0	0	4.43329	0
Cc029710	1.37905	1.85521e-14	2.05149e-12	1.49541	1.13537e-16	7.16711e-15	-0.0820538	0.638704	0.986756	0.0343113	0.844251	1	0.282939	0.107667	0.466322	0.399305	0.0231952	0.103709	0.116365	0.505412	0.870291	1.4611	5.33008e-16	7.96337e-14	0.364993	0.037987	0.29201	1.09611	1.11843e-09	9.90784e-08	801	12.5463	10.2071	1059	13.8106	10.2976	2821	15.6884	10.4457	2340	18.026	10.4713	859	13.3832	10.1447	1310	18.5678	10.5997	488
Cc030668	0.0693084	0.744845	0.941976	-0.687298	0.00146784	0.00493595	0.425299	0.0472138	0.31702	-0.331308	0.126047	0.39713	0.0857573	0.688492	1	-0.670849	0.00198615	0.0168045	-0.756606	0.000466643	0.0212418	-0.35599	0.0965737	0.214199	-0.339541	0.114515	0.508316	-0.0164489	0.938706	1	401	32.4751	9.25921	340	22.0654	8.75646	802	21.2337	8.73612	399	14.4762	8.11	202	14.5756	8.21809	256	17.9348	8.39524	448
Cc035460	-0.0771601	0.775048	0.968175	0.686678	0.0105452	0.027807	-0.3564	0.185334	0.618515	0.407438	0.126598	0.397946	-0.0773619	0.775724	1	0.686476	0.0110184	0.0605904	0.763838	0.00452259	0.09269	0.27924	0.298674	0.487828	0.279039	0.301814	0.751306	0.000201712	0.999401	1	111	4.11737	7.63468	198	5.88969	8.07034	454	6.28202	8.01656	636	10.3025	8.70146	242	8.54509	8.44595	291	9.48481	8.55897	222
Cc035515	7.5235	3.02289e-20	1.25279e-17	7.13263	7.20011e-19	6.97215e-17	1.52323	0.0125038	0.138945	1.13236	0.0609513	0.261471	3.06644	2.1963e-06	0.000170759	2.67557	2.71174e-05	0.000563155	-0.390871	0.512535	0.875768	6.00027	6.36709e-15	7.36542e-13	1.54321	0.0120427	0.144246	4.45706	9.55215e-10	8.82278e-08	758	28.4381	10.1304	653	20.0332	9.62992	3125	40.3326	10.589	1644	27.3451	9.98019	667	22.365	9.79513	606	19.7086	9.53248	5
Cc036869	5.83203	1.34362e-05	0.000130024	7.36943	2.31571e-07	1.96872e-06	1.54445	0.154422	0.571097	3.08185	0.00708002	0.0657765	2.04648	0.063759	0.361068	3.58387	0.00222817	0.0183792	1.5374	0.153867	0.537436	4.28758	0.000695777	0.00380939	0.502029	0.639862	0.986565	3.78556	0.00234593	0.0156134	100	2.48729	7.51478	26	0.565332	6.04408	333	3.12632	7.64709	503	5.77905	8.39994	394	8.92235	9.08199	142	3.29107	7.67582	0
Cc037361	-5.74869	0.0195817	0.0616972	-5.74869	0.0205654	0.0496327	-4.6477	0.0440491	0.305943	-4.6477	0.0463179	0.221482	-3.67137	0.0914668	0.432557	-3.67137	0.0961761	0.273706	0	1	1	-1.10099	0.58698	0.793	0.976334	0.631416	0.981899	-2.07733	0.325852	0.567475	0	0	4.43329	0	0	4.43329	0	0	4.43329	0	0	4.43329	0	0	4.43329	0	0	4.43329	6
Cc038449	0.029416	0.909046	1	0.374273	0.14458	0.252479	0.187392	0.468953	0.884877	0.532249	0.0391384	0.199993	0.495869	0.0587954	0.345736	0.840727	0.00133412	0.0123705	0.344857	0.178699	0.571482	-0.157976	0.541583	0.74919	0.308478	0.241579	0.689853	-0.466453	0.0754776	0.21095	136	10.6461	7.87436	223	12.1546	8.21752	502	12.1746	8.14008	550	17.0172	8.51388	225	13.7303	8.35351	226	15.8043	8.23825	167
Cc038456	-2.31454	0.0116443	0.0405234	-4.03398	0.000126709	0.000564812	-0.670088	0.478688	0.89181	-2.38953	0.0276199	0.16132	-0.427817	0.662057	0.989207	-2.14726	0.0546213	0.187988	-1.71944	0.127537	0.500957	-1.64445	0.0593293	0.146642	0.242271	0.796379	1	-1.88672	0.0374927	0.127397	3	24.4702	5.06926	5	35.2282	5.16894	2	34.8012	4.73658	1	9.06828	4.6711	1	14.72	4.78195	1	18.5642	4.76566	16
Cc038461	-3.1895	0.00335404	0.0144777	-5.97811	7.80306e-06	4.63155e-05	-1.02539	0.346134	0.789279	-3.814	0.00473053	0.0493882	0.108576	0.928862	1	-2.68003	0.0632145	0.207679	-2.78861	0.0501125	0.330752	-2.16411	0.0312555	0.0886215	1.13397	0.309053	0.752621	-3.29808	0.00296853	0.018754	6	24.7191	5.32569	0	35.3576	4.43329	1	35.0052	4.64795	1	9.12443	4.6711	0	14.7819	4.43329	0	18.6507	4.43329	16
Cc040333	0.950281	0.322404	0.519746	0.709003	0.461805	0.624599	-0.643249	0.480614	0.892955	-0.884527	0.335565	0.659181	0.618659	0.517795	0.902601	0.377381	0.6946	0.918756	-0.241278	0.796103	1	1.59353	0.0932426	0.208606	1.26191	0.180801	0.610046	0.331622	0.734852	0.960264	7	0.201388	5.39474	3	0.165984	5.00555	16	0.122424	5.28049	13	0.219082	5.27952	1	0.154656	4.78195	7	0.150143	5.30145	1
Cc041790	-0.0185273	0.941345	1	0.495926	0.048388	0.102684	-0.52779	0.0356901	0.270988	-0.0133369	0.957401	1	-0.0254274	0.920091	1	0.489025	0.0531034	0.184482	0.514453	0.040383	0.299837	0.509263	0.0429059	0.113903	0.502362	0.0471994	0.330715	0.00690014	0.978313	1	197	5.74104	8.33067	231	5.37514	8.26159	917	9.1329	8.91184	982	12.918	9.27668	330	9.21508	8.84748	348	9.64578	8.79109	296
Cc046675	0.530352	0.0102683	0.0365979	0.818606	7.75317e-05	0.000364738	0.0115028	0.955357	1	0.299757	0.144522	0.42497	0.212289	0.303288	0.726018	0.500543	0.0153005	0.0772397	0.288254	0.160563	0.546172	0.518849	0.0120255	0.0409413	0.200787	0.330195	0.773183	0.318063	0.124299	0.299046	841	25.8987	10.2749	1181	29.9984	10.4499	3290	35.052	10.6613	3428	47.6505	11.0084	1161	32.5557	10.5651	1304	34.3374	10.5932	694
Cc046970	0.0330975	0.847767	1	-0.197694	0.252805	0.392899	0.0537566	0.755391	1	-0.177035	0.306171	0.626994	-0.0520347	0.76374	1	-0.282826	0.103341	0.2869	-0.230792	0.181867	0.576435	-0.0206591	0.904707	1	-0.105791	0.541539	0.934966	0.0851322	0.622945	0.868598	536	31.0305	9.65278	586	26.3887	9.48245	1410	27.5834	9.48825	1052	27.5735	9.36954	487	23.9337	9.36636	471	23.8745	9.19206	577
Cc046974	-0.0858603	0.588148	0.801142	-0.171441	0.279892	0.425915	-0.0208565	0.895382	1	-0.106438	0.502414	0.816373	0.0331553	0.834827	1	-0.0524257	0.74174	0.954461	-0.085581	0.589748	0.9247	-0.0650038	0.681762	0.878724	0.0540119	0.734057	1	-0.119016	0.453959	0.705596	1405	83.8498	10.9952	1541	75.2583	10.8235	3811	77.7991	10.8681	2707	72.516	10.6757	1432	74.5709	10.8601	1576	82.298	10.8597	1717
[truncated: 27 more columns]
