# Supplementary material for: Footprints of parasitism in the genome of the parasitic flowering plant Cuscuta campestris
Source: Nat Commun. 2018 Jun 28;9:2515. doi: 10.1038/s41467-018-04344-z (PMC6023873; doi:10.1038/s41467-018-04344-z)
Supplement: Supplementary file 6 — Supplementary Data 4 [file 41467_2018_4344_MOESM6_ESM.txt]

List of species used for gene loss evaluation.
## SOLANALES
Solanum lycopersicum
Solanum pennellii
Nicotiana benthamiana
Capsicum annuum
Capsicum chinense
Petunia axillaris
Petunia inflata
Ipomoea trifida
Ipomoea nil
## OTHER ANGIOSPERMS
Populus trichocarpa
Populus euphratica
Salix purpurea
Salix suchowensis
Ricinus communis
Manihot esculenta
Linum usitatissimum
Hevea brasiliensis
Juglans regia
Betula pendula
Quercus lobata
Cephalotus follicularis
Malus domestica
Pyrus bretschneideri
Pyrus communis
Prunus persica
Prunus mume
Fragaria vesca
Rubus occidentalis
Ziziphus jujuba
Morus notabilis
Artocarpus camansi
Cannabis sativa
Humulus lupulus
Cucumis sativus
Cucumis melo
Citrullus lanatus
Glycine max
Glycine soja
Lotus japonicus
Cajanus cajan
Medicago truncatula
Cicer arietinum
Cicer reticulatum
Phaseolus vulgaris
Arachis duranensis
Arachis ipaensis
Vigna angularis
Vigna radiata
Trifolium pratense
Trifolium subterraneum
Lupinus angustifolius
Glycyrrhiza uralensis
Arabidopsis thaliana
Brassica oleracea
Boechera stricta
Camelina sativa
Capsella rubella
Raphanus sativus
Eutrema salsuginea
Thellungiella parvula
Thlaspi arvense
Carica papaya
Tarenaya hassleriana
Moringa oleifera
Theobroma cacao
Herrania umbratica
Gossypium raimondii
Gossypium arboreum
Corchorus capsularis
Citrus clementina
Citrus sinensis
Anacardium occidentale
Dimocarpus longan
Eucalyptus grandis
Vitis vinifera
Utricularia gibba
Genlisea aurea
Sesamum indicum
Salvia miltiorrhiza
Fraxinus excelsior
Olea europaea
Mimulus guttatus
Mimulus luteus
Boea hygrometrica
Coffea canephora
Catharanthus roseus
Helianthus annuus
Erigeron breviscapus
Lactuca sativa
Daucus carota
Panax notoginseng
Panax ginseng
Camptotheca acuminata
Actinidia chinensis
Vaccinium corymbosum
Primula veris
Camellia sinensis
Rhododendron delavayi
Kalanchoe fedtschenkoi
Kalanchoe laxiflora
Rhodiola crenulata
Amaranthus hypochondriacus
Beta vulgaris
Chenopodium quinoa
Dianthus caryophyllus
Spinacia oleracea
Fagopyrum tartaricum
Aquilegia coerulea
Macleaya cordata
Nelumbo nucifera
Brachypodium distachyon
Brachypodium stacei
Hordeum vulgare
Aegilops tauschii
Phyllostachys heterocycla
Triticum urartu
Oryza sativa
Oryza brachyantha
Leersia perrieri
Lolium perenne
Secale cereale
Setaria italica
Setaria viridis
Eragrostis tef
Zea mays
Panicum virgatum
Panicum hallii
Sorghum bicolor
Oropetium thomaeum
Zoysia japonica
Dichanthelium oligosanthes
Cenchrus americanus
Ananas comosus
Phoenix dactylifera
Elaeis guineensis
Musa acuminata
Asparagus officinalis
Phalaenopsis equestris
Dendrobium catenatum
Spirodela polyrhiza
Lemna minor
Zostera muelleri
Zostera marina
Dioscorea rotundata
Amborella trichopoda
